# Supplementary material for: Silver Coordination Polymers Driven by Adamantoid Blocks for Advanced Antiviral and Antibacterial Biomaterials
Source: ACS Appl Mater Interfaces. 2024 Mar 8;16(11):13411–21. doi: 10.1021/acsami.3c15606 (PMC10958451; doi:10.1021/acsami.3c15606)
Supplement: Supplementary file 1 — am3c15606_si_001.cif [file am3c15606_si_001.cif]

 
data_jar359_tw

_vrf_PLAT110_jar359_tw                 
;
PROBLEM: ADDSYM Detects Potential Lattice Translation ...          ? Check    
RESPONSE: Most likely this alert appears from the great similarity between 
adamantane and 1,3,5-Triaza-7-phosphaadamantane ligands. Solutions in 
space groups other than P21/c were unsuccessful. PLATON ADDSYM indicates 
this group as a correct one.
;

_vrf_PLAT112_jar359_tw                 
;
PROBLEM: ADDSYM Detects New (Pseudo) Symm. Elem       c/2        100 %Fit 
RESPONSE: Most likely this alert appears from the great similarity between 
adamantane and 1,3,5-Triaza-7-phosphaadamantane ligands. Solutions in 
space groups other than P21/c were unsuccessful. PLATON ADDSYM indicates 
this group as a correct one.
;
 
_audit_creation_method            'SHELXL-2019/2'
_shelx_SHELXL_version_number      '2019/2'
_chemical_name_systematic         ?
_chemical_name_common             ?
_chemical_melting_point           ?
_chemical_formula_moiety          
 'C17 H27 Ag N3 O2 P, 5(H2 O)'
_chemical_formula_sum
 'C17 H37 Ag N3 O7 P' 
_chemical_formula_weight          534.33

loop_
 _atom_type_symbol
 _atom_type_description
 _atom_type_scat_dispersion_real
 _atom_type_scat_dispersion_imag
 _atom_type_scat_source
 'C'  'C'   0.0181   0.0091
 'International Tables Vol C Tables 4.2.6.8 and 6.1.1.4'
 'H'  'H'   0.0000   0.0000
 'International Tables Vol C Tables 4.2.6.8 and 6.1.1.4'
 'N'  'N'   0.0311   0.0180
 'International Tables Vol C Tables 4.2.6.8 and 6.1.1.4'
 'O'  'O'   0.0492   0.0322
 'International Tables Vol C Tables 4.2.6.8 and 6.1.1.4'
 'P'  'P'   0.2955   0.4335
 'International Tables Vol C Tables 4.2.6.8 and 6.1.1.4'
 'Ag'  'Ag'   0.1306   4.2820
 'International Tables Vol C Tables 4.2.6.8 and 6.1.1.4'
 
_space_group_crystal_system       monoclinic
_space_group_IT_number            14
_space_group_name_H-M_alt         'P 21/c'
_space_group_name_Hall            '-P 2ybc'
 
_shelx_space_group_comment
;
The symmetry employed for this shelxl refinement is uniquely defined
by the following loop, which should always be used as a source of
symmetry information in preference to the above space-group names.
They are only intended as comments.
;
 
loop_
 _space_group_symop_operation_xyz
 'x, y, z'
 '-x, y+1/2, -z+1/2'
 '-x, -y, -z'
 'x, -y-1/2, z-1/2'
 
_cell_length_a                    24.3875(8)
_cell_length_b                    6.8182(3)
_cell_length_c                    13.7706(4)
_cell_angle_alpha                 90
_cell_angle_beta                  105.664(4)
_cell_angle_gamma                 90
_cell_volume                      2204.72(14)
_cell_formula_units_Z             4
_cell_measurement_temperature     100(2)
_cell_measurement_reflns_used     9750
_cell_measurement_theta_min       3.7370
_cell_measurement_theta_max       71.6040
 
_exptl_crystal_description        block
_exptl_crystal_colour             ?
_exptl_crystal_density_meas       ?
_exptl_crystal_density_method     ?
_exptl_crystal_density_diffrn     1.610          
_exptl_crystal_F_000              1112
_exptl_transmission_factor_min    ?
_exptl_transmission_factor_max    ?
_exptl_crystal_size_max           ?
_exptl_crystal_size_mid           ?
_exptl_crystal_size_min           ?
_exptl_absorpt_coefficient_mu     8.396
_shelx_estimated_absorpt_T_min    ?
_shelx_estimated_absorpt_T_max    ?
_exptl_absorpt_correction_T_min   0.49890
_exptl_absorpt_correction_T_max   1.00000
_exptl_absorpt_correction_type    multi-scan
_exptl_absorpt_process_details
;
CrysAlisPro 1.171.41.80a (Rigaku Oxford Diffraction, 2020)
Empirical absorption correction using spherical harmonics,
implemented in SCALE3 ABSPACK scaling algorithm.
;
_oxdiff_exptl_absorpt_empirical_full_min           0.738
_oxdiff_exptl_absorpt_empirical_full_max           1.575
_oxdiff_exptl_absorpt_empirical_details
;
Empirical correction (ABSPACK) includes:
- Absorption correction using spherical harmonics
- Frame scaling
;
_diffrn_ambient_temperature       100(2) 
_diffrn_ambient_environment       N~2~
_diffrn_source                   'Rotating-anode X-ray tube'
_diffrn_source_type              'Rigaku (Cu) X-ray Source'
_diffrn_radiation_probe           x-ray
_diffrn_radiation_type           'Cu K\a'
_diffrn_radiation_wavelength      1.54184
_diffrn_radiation_monochromator   mirror
_diffrn_measurement_device       'four-circle diffractometer'
_diffrn_measurement_device_type  'XtaLAB Synergy R, DW system, HyPix-Arc 150'
_diffrn_detector                 'Hybrid Pixel Array Detector'
_diffrn_detector_type            'HyPix-Arc 150'
_diffrn_detector_area_resol_mean  10.0000
_diffrn_reflns_number             4194
_diffrn_reflns_av_unetI/netI      0.0302
_diffrn_reflns_av_R_equivalents   ?
_diffrn_reflns_limit_h_min        -29
_diffrn_reflns_limit_h_max        28
_diffrn_reflns_limit_k_min        -8
_diffrn_reflns_limit_k_max        8
_diffrn_reflns_limit_l_min        -2
_diffrn_reflns_limit_l_max        16
_diffrn_reflns_theta_min          3.765
_diffrn_reflns_theta_max          71.819
_diffrn_reflns_theta_full         67.679
_diffrn_measured_fraction_theta_max   0.968
_diffrn_measured_fraction_theta_full  0.995
_diffrn_reflns_Laue_measured_fraction_max    0.968
_diffrn_reflns_Laue_measured_fraction_full   0.995
_diffrn_reflns_point_group_measured_fraction_max   0.968
_diffrn_reflns_point_group_measured_fraction_full  0.995
_reflns_number_total              4194
_reflns_number_gt                 3921
_reflns_threshold_expression      'I > 2\s(I)'
_reflns_Friedel_coverage          0.000
_reflns_Friedel_fraction_max      .
_reflns_Friedel_fraction_full     .
 
_reflns_special_details
;
 _reflns_Friedel_fraction is defined as the number of unique
 Friedel pairs measured divided by the number that would be
 possible theoretically, ignoring centric projections and
 systematic absences. Completness statistics refer to single and
 composite reflections containing twin component 1 only.
;
 
_computing_data_collection       'CrysAlisPro 1.171.41.80a (Rigaku OD, 2020)'
_computing_cell_refinement       'CrysAlisPro 1.171.41.80a (Rigaku OD, 2020)'
_computing_data_reduction        'CrysAlisPro 1.171.41.80a (Rigaku OD, 2020)'
_computing_structure_solution    'SHELXT-2014/5 (Sheldrick, 2014)'
_computing_structure_refinement  'SHELXL-2019/2 (Sheldrick, 2019)'
_computing_molecular_graphics     ?
_computing_publication_material   ?
_refine_special_details
;
 Refined as a 2-component twin.
;
_refine_ls_structure_factor_coef  Fsqd
_refine_ls_matrix_type            full
_refine_ls_weighting_scheme       calc
_refine_ls_weighting_details
'w=1/[\s^2^(Fo^2^)+(0.1585P)^2^+23.5660P] where P=(Fo^2^+2Fc^2^)/3'
_atom_sites_solution_primary      ?
_atom_sites_solution_secondary    ?
_atom_sites_solution_hydrogens    mixed
_refine_ls_hydrogen_treatment     mixed
_refine_ls_extinction_method      'SHELXL-2019/2 (Sheldrick 2019)'
_refine_ls_extinction_coef        0.0019(4)
_refine_ls_extinction_expression
 'Fc^*^=kFc[1+0.001xFc^2^\l^3^/sin(2\q)]^-1/4^'
_refine_ls_number_reflns          4194
_refine_ls_number_parameters      294
_refine_ls_number_restraints      25
_refine_ls_R_factor_all           0.0873
_refine_ls_R_factor_gt            0.0860
_refine_ls_wR_factor_ref          0.2897
_refine_ls_wR_factor_gt           0.2889
_refine_ls_goodness_of_fit_ref    1.105
_refine_ls_restrained_S_all       1.102
_refine_ls_shift/su_max           0.000
_refine_ls_shift/su_mean          0.000
 
loop_
 _atom_site_label
 _atom_site_type_symbol
 _atom_site_fract_x
 _atom_site_fract_y
 _atom_site_fract_z
 _atom_site_U_iso_or_equiv
 _atom_site_adp_type
 _atom_site_occupancy
 _atom_site_site_symmetry_order  
 _atom_site_calc_flag
 _atom_site_refinement_flags_posn
 _atom_site_refinement_flags_adp
 _atom_site_refinement_flags_occupancy
 _atom_site_disorder_assembly
 _atom_site_disorder_group
Ag1 Ag 0.29773(3) 0.76116(9) 0.75396(4) 0.0297(4) Uani 1 1 d . . . . .
P1 P 0.34975(9) 0.7519(2) 0.92359(15) 0.0171(5) Uani 1 1 d . . . . .
C1 C 0.1942(4) 0.7576(11) 0.6031(6) 0.0208(18) Uani 1 1 d . . . . .
N1 N 0.4295(3) 0.5666(9) 1.0774(5) 0.0197(13) Uani 1 1 d . . . . .
O1 O 0.2157(3) 0.9195(9) 0.6380(4) 0.0278(13) Uani 1 1 d . . . . .
C2 C 0.1425(4) 0.7534(11) 0.5112(7) 0.0239(19) Uani 1 1 d . . . . .
N2 N 0.3521(3) 0.7426(8) 1.1274(5) 0.0175(14) Uani 1 1 d . . . . .
O2 O 0.2163(3) 0.5961(10) 0.6398(4) 0.0298(13) Uani 1 1 d . . . . .
N3 N 0.4294(3) 0.9257(9) 1.0817(5) 0.0195(13) Uani 1 1 d . . . . .
C3 C 0.1028(4) 0.5815(13) 0.5179(6) 0.0269(18) Uani 1 1 d . . . . .
H3A H 0.124300 0.456644 0.525621 0.032 Uiso 1 1 calc R U . . .
H3B H 0.088024 0.598408 0.577666 0.032 Uiso 1 1 calc R U . . .
C4 C 0.1096(4) 0.9458(13) 0.4985(6) 0.0272(18) Uani 1 1 d . . . . .
H4A H 0.135166 1.055517 0.492790 0.033 Uiso 1 1 calc R U . . .
H4B H 0.095375 0.969440 0.558292 0.033 Uiso 1 1 calc R U . . .
C5 C 0.1648(4) 0.7239(12) 0.4162(7) 0.0238(18) Uani 1 1 d . . . . .
H5A H 0.189477 0.835527 0.409541 0.029 Uiso 1 1 calc R U . . .
H5B H 0.187733 0.602289 0.423597 0.029 Uiso 1 1 calc R U . . .
C6 C 0.0201(4) 0.7669(11) 0.4099(7) 0.0250(18) Uani 1 1 d . . . . .
H6A H -0.012158 0.761798 0.348333 0.030 Uiso 1 1 calc R U . . .
H6B H 0.004528 0.786540 0.468539 0.030 Uiso 1 1 calc R U . . .
C7 C 0.0826(4) 0.9060(14) 0.3106(6) 0.0302(19) Uani 1 1 d . . . . .
H7A H 0.051020 0.903761 0.247933 0.036 Uiso 1 1 calc R U . . .
H7B H 0.108566 1.015129 0.305789 0.036 Uiso 1 1 calc R U . . .
C8 C 0.0766(4) 0.5424(14) 0.3304(6) 0.031(2) Uani 1 1 d . . . . .
H8A H 0.098086 0.417606 0.338068 0.038 Uiso 1 1 calc R U . . .
H8B H 0.044865 0.534703 0.268059 0.038 Uiso 1 1 calc R U . . .
C9 C 0.0530(3) 0.5744(12) 0.4218(6) 0.0249(17) Uani 1 1 d . . . . .
H9A H 0.026968 0.463689 0.426768 0.030 Uiso 1 1 calc R U . . .
C10 C 0.0589(3) 0.9367(12) 0.4025(6) 0.0246(17) Uani 1 1 d . . . . .
H10A H 0.037028 1.062347 0.394821 0.029 Uiso 1 1 calc R U . . .
C11 C 0.1151(4) 0.7103(15) 0.3233(7) 0.032(2) Uani 1 1 d . . . . .
H11A H 0.130060 0.689528 0.263283 0.038 Uiso 1 1 calc R U . . .
C12 C 0.3144(4) 0.7472(9) 1.0254(6) 0.0159(16) Uani 1 1 d . U . . .
H12A H 0.289717 0.864562 1.018783 0.019 Uiso 1 1 calc R U . . .
H12B H 0.289321 0.630518 1.015973 0.019 Uiso 1 1 calc R U . . .
C13 C 0.3990(3) 0.5474(12) 0.9692(6) 0.0219(16) Uani 1 1 d . . . . .
H13A H 0.377308 0.422821 0.958659 0.026 Uiso 1 1 calc R U . . .
H13B H 0.427132 0.541552 0.929278 0.026 Uiso 1 1 calc R U . . .
C14 C 0.3989(3) 0.9542(12) 0.9740(6) 0.0213(16) Uani 1 1 d . . . . .
H14A H 0.427149 0.965055 0.934286 0.026 Uiso 1 1 calc R U . . .
H14B H 0.377288 1.078652 0.966268 0.026 Uiso 1 1 calc R U . . .
C15 C 0.4635(3) 0.7457(9) 1.0974(7) 0.0182(17) Uani 1 1 d . . . . .
H15A H 0.489217 0.748528 1.052792 0.022 Uiso 1 1 calc R U . . .
H15B H 0.487422 0.742852 1.167948 0.022 Uiso 1 1 calc R U . . .
C16 C 0.3896(3) 0.9176(12) 1.1447(6) 0.0221(16) Uani 1 1 d . . . . .
H16A H 0.365449 1.036619 1.131869 0.026 Uiso 1 1 calc R U . . .
H16B H 0.411722 0.919907 1.216418 0.026 Uiso 1 1 calc R U . . .
C17 C 0.3895(3) 0.5674(12) 1.1408(6) 0.0217(16) Uani 1 1 d . . . . .
H17A H 0.411664 0.559267 1.212412 0.026 Uiso 1 1 calc R U . . .
H17B H 0.365349 0.448698 1.125237 0.026 Uiso 1 1 calc R U . . .
O1W O 0.2608(4) 0.2593(9) 0.5888(6) 0.042(2) Uani 1 1 d D . . . .
H11 H 0.239(3) 0.374(6) 0.596(10) 0.063 Uiso 1 1 d D U . . .
H12 H 0.237(3) 0.149(7) 0.593(8) 0.063 Uiso 1 1 d D U . . .
O2W O 0.2756(6) 0.2406(16) 0.4039(9) 0.075(4) Uani 1 1 d D . . . .
H22 H 0.239(2) 0.23(2) 0.354(5) 0.113 Uiso 1 1 d D U . . .
H21 H 0.267(4) 0.275(18) 0.466(4) 0.113 Uiso 1 1 d D U . . .
O3W O 0.3392(7) 0.2635(18) 0.2762(11) 0.090(4) Uani 1 1 d D . . . .
H31 H 0.326(4) 0.24(2) 0.335(4) 0.135 Uiso 1 1 d D U . . .
H32 H 0.308(4) 0.23(3) 0.220(5) 0.135 Uiso 1 1 d D U . . .
O4W O 0.1811(8) 0.2462(16) 0.2459(12) 0.097(5) Uani 1 1 d D . . . .
H41 H 0.187(5) 0.360(9) 0.209(6) 0.145 Uiso 1 1 d D U . . .
H42 H 0.185(5) 0.136(9) 0.204(5) 0.145 Uiso 1 1 d D U . . .
O5W O 0.5047(3) 1.2460(7) 1.1450(5) 0.0240(13) Uani 1 1 d D . . . .
H51 H 0.479(2) 1.136(5) 1.136(8) 0.036 Uiso 1 1 d D U . . .
H52 H 0.481(2) 1.361(5) 1.135(8) 0.036 Uiso 1 1 d D U . . .
 
loop_
 _atom_site_aniso_label
 _atom_site_aniso_U_11
 _atom_site_aniso_U_22
 _atom_site_aniso_U_33
 _atom_site_aniso_U_23
 _atom_site_aniso_U_13
 _atom_site_aniso_U_12
Ag1 0.0191(5) 0.0513(6) 0.0161(5) -0.0006(2) 0.0001(3) 0.0019(2)
P1 0.0186(10) 0.0171(10) 0.0143(10) 0.0002(6) 0.0023(8) -0.0002(6)
C1 0.024(5) 0.026(5) 0.013(4) -0.002(3) 0.006(3) 0.001(3)
N1 0.018(3) 0.016(3) 0.023(3) 0.000(2) 0.001(2) 0.000(2)
O1 0.026(3) 0.029(3) 0.025(3) 0.003(2) 0.001(2) -0.004(2)
C2 0.028(5) 0.025(4) 0.017(4) -0.001(3) 0.002(4) -0.002(3)
N2 0.007(3) 0.022(4) 0.020(3) 0.001(2) -0.003(3) 0.000(2)
O2 0.029(3) 0.031(3) 0.026(3) -0.003(2) 0.000(2) 0.008(3)
N3 0.019(3) 0.016(3) 0.021(3) -0.002(2) 0.001(2) 0.001(2)
C3 0.028(4) 0.024(4) 0.024(4) 0.004(3) -0.001(3) -0.001(3)
C4 0.025(4) 0.024(4) 0.027(4) -0.005(3) -0.002(3) -0.002(3)
C5 0.013(4) 0.034(5) 0.024(4) -0.002(3) 0.004(3) -0.001(3)
C6 0.017(4) 0.031(5) 0.025(4) 0.002(3) 0.003(3) 0.000(3)
C7 0.024(4) 0.039(5) 0.025(4) 0.010(4) 0.002(3) -0.003(4)
C8 0.027(4) 0.033(5) 0.029(4) -0.011(4) -0.003(3) 0.002(4)
C9 0.017(4) 0.021(4) 0.034(4) 0.003(3) 0.003(3) -0.001(3)
C10 0.016(4) 0.022(4) 0.032(4) 0.000(3) 0.000(3) 0.004(3)
C11 0.031(5) 0.044(5) 0.016(4) 0.002(4) -0.001(3) 0.000(4)
C12 0.0151(18) 0.0163(18) 0.0160(18) 0.0001(9) 0.0035(10) 0.0000(9)
C13 0.024(4) 0.017(4) 0.023(4) -0.004(3) 0.003(3) 0.000(3)
C14 0.026(4) 0.016(4) 0.020(4) 0.003(3) 0.005(3) 0.000(3)
C15 0.007(3) 0.020(4) 0.026(4) 0.001(3) 0.000(3) 0.000(2)
C16 0.020(4) 0.023(4) 0.023(4) -0.003(3) 0.004(3) 0.003(3)
C17 0.019(4) 0.022(4) 0.023(4) 0.003(3) 0.004(3) -0.004(3)
O1W 0.070(6) 0.022(3) 0.037(4) -0.001(2) 0.020(4) 0.000(3)
O2W 0.073(8) 0.108(10) 0.048(6) 0.005(5) 0.021(6) 0.017(5)
O3W 0.096(10) 0.112(12) 0.064(8) -0.002(6) 0.025(7) -0.005(6)
O4W 0.137(14) 0.068(8) 0.102(12) 0.001(5) 0.061(11) 0.001(6)
O5W 0.017(3) 0.020(3) 0.032(3) -0.001(2) 0.001(3) -0.0005(18)
 
_geom_special_details
;
 All esds (except the esd in the dihedral angle between two l.s. planes)
 are estimated using the full covariance matrix.  The cell esds are taken
 into account individually in the estimation of esds in distances, angles
 and torsion angles; correlations between esds in cell parameters are only
 used when they are defined by crystal symmetry.  An approximate (isotropic)
 treatment of cell esds is used for estimating esds involving l.s. planes.
;
 
loop_
 _geom_bond_atom_site_label_1
 _geom_bond_atom_site_label_2
 _geom_bond_distance
 _geom_bond_site_symmetry_2
 _geom_bond_publ_flag
Ag1 P1 2.339(2) . ?
Ag1 O1 2.448(6) . ?
Ag1 O2 2.449(6) . ?
Ag1 N2 2.458(7) 4_575 ?
P1 C12 1.834(8) . ?
P1 C14 1.837(8) . ?
P1 C13 1.837(8) . ?
C1 O1 1.261(10) . ?
C1 O2 1.270(10) . ?
C1 C2 1.526(13) . ?
N1 C15 1.460(9) . ?
N1 C17 1.473(10) . ?
N1 C13 1.481(10) . ?
C2 C4 1.523(11) . ?
C2 C3 1.539(11) . ?
C2 C5 1.558(13) . ?
N2 C12 1.457(11) . ?
N2 C16 1.483(10) . ?
N2 C17 1.485(10) . ?
N3 C15 1.465(9) . ?
N3 C16 1.467(10) . ?
N3 C14 1.481(10) . ?
C3 C9 1.537(11) . ?
C3 H3A 0.9900 . ?
C3 H3B 0.9900 . ?
C4 C10 1.548(11) . ?
C4 H4A 0.9900 . ?
C4 H4B 0.9900 . ?
C5 C11 1.509(12) . ?
C5 H5A 0.9900 . ?
C5 H5B 0.9900 . ?
C6 C10 1.516(11) . ?
C6 C9 1.523(11) . ?
C6 H6A 0.9900 . ?
C6 H6B 0.9900 . ?
C7 C11 1.537(14) . ?
C7 C10 1.541(12) . ?
C7 H7A 0.9900 . ?
C7 H7B 0.9900 . ?
C8 C11 1.500(14) . ?
C8 C9 1.535(12) . ?
C8 H8A 0.9900 . ?
C8 H8B 0.9900 . ?
C9 H9A 1.0000 . ?
C10 H10A 1.0000 . ?
C11 H11A 1.0000 . ?
C12 H12A 0.9900 . ?
C12 H12B 0.9900 . ?
C13 H13A 0.9900 . ?
C13 H13B 0.9900 . ?
C14 H14A 0.9900 . ?
C14 H14B 0.9900 . ?
C15 H15A 0.9900 . ?
C15 H15B 0.9900 . ?
C16 H16A 0.9900 . ?
C16 H16B 0.9900 . ?
C17 H17A 0.9900 . ?
C17 H17B 0.9900 . ?
O1W H11 0.960(5) . ?
O1W H12 0.960(5) . ?
O2W H22 0.961(5) . ?
O2W H21 0.960(5) . ?
O3W H31 0.960(5) . ?
O3W H32 0.960(5) . ?
O4W H41 0.960(5) . ?
O4W H42 0.960(5) . ?
O5W H51 0.960(5) . ?
O5W H52 0.960(5) . ?
 
loop_
 _geom_angle_atom_site_label_1
 _geom_angle_atom_site_label_2
 _geom_angle_atom_site_label_3
 _geom_angle
 _geom_angle_site_symmetry_1
 _geom_angle_site_symmetry_3
 _geom_angle_publ_flag
P1 Ag1 O1 142.26(15) . . ?
P1 Ag1 O2 139.11(16) . . ?
O1 Ag1 O2 53.5(2) . . ?
P1 Ag1 N2 117.20(17) . 4_575 ?
O1 Ag1 N2 92.5(2) . 4_575 ?
O2 Ag1 N2 92.2(2) . 4_575 ?
C12 P1 C14 96.8(4) . . ?
C12 P1 C13 97.1(4) . . ?
C14 P1 C13 98.1(4) . . ?
C12 P1 Ag1 121.6(3) . . ?
C14 P1 Ag1 118.7(3) . . ?
C13 P1 Ag1 119.4(3) . . ?
O1 C1 O2 121.2(8) . . ?
O1 C1 C2 119.9(7) . . ?
O2 C1 C2 118.8(7) . . ?
C15 N1 C17 108.6(6) . . ?
C15 N1 C13 111.6(6) . . ?
C17 N1 C13 111.3(6) . . ?
C1 O1 Ag1 92.6(5) . . ?
C4 C2 C1 111.7(6) . . ?
C4 C2 C3 110.0(8) . . ?
C1 C2 C3 110.9(7) . . ?
C4 C2 C5 107.9(7) . . ?
C1 C2 C5 107.5(7) . . ?
C3 C2 C5 108.7(7) . . ?
C12 N2 C16 109.8(6) . . ?
C12 N2 C17 110.1(6) . . ?
C16 N2 C17 107.2(6) . . ?
C12 N2 Ag1 111.3(5) . 4_576 ?
C16 N2 Ag1 108.8(5) . 4_576 ?
C17 N2 Ag1 109.6(5) . 4_576 ?
C1 O2 Ag1 92.3(5) . . ?
C15 N3 C16 108.7(6) . . ?
C15 N3 C14 111.6(6) . . ?
C16 N3 C14 111.4(6) . . ?
C9 C3 C2 109.6(7) . . ?
C9 C3 H3A 109.7 . . ?
C2 C3 H3A 109.7 . . ?
C9 C3 H3B 109.7 . . ?
C2 C3 H3B 109.7 . . ?
H3A C3 H3B 108.2 . . ?
C2 C4 C10 109.8(7) . . ?
C2 C4 H4A 109.7 . . ?
C10 C4 H4A 109.7 . . ?
C2 C4 H4B 109.7 . . ?
C10 C4 H4B 109.7 . . ?
H4A C4 H4B 108.2 . . ?
C11 C5 C2 109.7(8) . . ?
C11 C5 H5A 109.7 . . ?
C2 C5 H5A 109.7 . . ?
C11 C5 H5B 109.7 . . ?
C2 C5 H5B 109.7 . . ?
H5A C5 H5B 108.2 . . ?
C10 C6 C9 110.2(7) . . ?
C10 C6 H6A 109.6 . . ?
C9 C6 H6A 109.6 . . ?
C10 C6 H6B 109.6 . . ?
C9 C6 H6B 109.6 . . ?
H6A C6 H6B 108.1 . . ?
C11 C7 C10 108.6(7) . . ?
C11 C7 H7A 110.0 . . ?
C10 C7 H7A 110.0 . . ?
C11 C7 H7B 110.0 . . ?
C10 C7 H7B 110.0 . . ?
H7A C7 H7B 108.3 . . ?
C11 C8 C9 109.0(7) . . ?
C11 C8 H8A 109.9 . . ?
C9 C8 H8A 109.9 . . ?
C11 C8 H8B 109.9 . . ?
C9 C8 H8B 109.9 . . ?
H8A C8 H8B 108.3 . . ?
C6 C9 C8 109.7(7) . . ?
C6 C9 C3 109.7(7) . . ?
C8 C9 C3 109.0(7) . . ?
C6 C9 H9A 109.5 . . ?
C8 C9 H9A 109.5 . . ?
C3 C9 H9A 109.5 . . ?
C6 C10 C7 109.3(7) . . ?
C6 C10 C4 110.0(7) . . ?
C7 C10 C4 108.4(7) . . ?
C6 C10 H10A 109.7 . . ?
C7 C10 H10A 109.7 . . ?
C4 C10 H10A 109.7 . . ?
C8 C11 C5 111.4(8) . . ?
C8 C11 C7 111.0(8) . . ?
C5 C11 C7 108.3(8) . . ?
C8 C11 H11A 108.7 . . ?
C5 C11 H11A 108.7 . . ?
C7 C11 H11A 108.7 . . ?
N2 C12 P1 115.6(6) . . ?
N2 C12 H12A 108.4 . . ?
P1 C12 H12A 108.4 . . ?
N2 C12 H12B 108.4 . . ?
P1 C12 H12B 108.4 . . ?
H12A C12 H12B 107.4 . . ?
N1 C13 P1 112.4(5) . . ?
N1 C13 H13A 109.1 . . ?
P1 C13 H13A 109.1 . . ?
N1 C13 H13B 109.1 . . ?
P1 C13 H13B 109.1 . . ?
H13A C13 H13B 107.8 . . ?
N3 C14 P1 112.3(5) . . ?
N3 C14 H14A 109.1 . . ?
P1 C14 H14A 109.1 . . ?
N3 C14 H14B 109.1 . . ?
P1 C14 H14B 109.1 . . ?
H14A C14 H14B 107.9 . . ?
N1 C15 N3 113.7(7) . . ?
N1 C15 H15A 108.8 . . ?
N3 C15 H15A 108.8 . . ?
N1 C15 H15B 108.8 . . ?
N3 C15 H15B 108.8 . . ?
H15A C15 H15B 107.7 . . ?
N3 C16 N2 114.4(6) . . ?
N3 C16 H16A 108.7 . . ?
N2 C16 H16A 108.7 . . ?
N3 C16 H16B 108.7 . . ?
N2 C16 H16B 108.7 . . ?
H16A C16 H16B 107.6 . . ?
N1 C17 N2 114.4(6) . . ?
N1 C17 H17A 108.7 . . ?
N2 C17 H17A 108.7 . . ?
N1 C17 H17B 108.7 . . ?
N2 C17 H17B 108.7 . . ?
H17A C17 H17B 107.6 . . ?
H11 O1W H12 105.7(8) . . ?
H22 O2W H21 105.6(8) . . ?
H31 O3W H32 105.7(8) . . ?
H41 O4W H42 105.6(8) . . ?
H51 O5W H52 105.6(8) . . ?
 
loop_
 _geom_hbond_atom_site_label_D 
 _geom_hbond_atom_site_label_H 
 _geom_hbond_atom_site_label_A 
 _geom_hbond_distance_DH 
 _geom_hbond_distance_HA 
 _geom_hbond_distance_DA 
 _geom_hbond_angle_DHA 
 _geom_hbond_site_symmetry_A 
 _geom_hbond_publ_flag
O1W H11 O2  0.960(5) 1.78(4) 2.713(9) 163(11) . yes
O1W H12 O1  0.960(5) 1.81(4) 2.728(9) 158(9) 1_545 yes
O2W H21 O1W  0.960(5) 1.74(4) 2.668(14) 160(11) . yes
O2W H22 O4W  0.961(5) 1.76(4) 2.71(2) 167(11) . yes
O3W H31 O2W  0.960(5) 1.75(6) 2.645(18) 153(10) . yes
O3W H32 O1W  0.960(5) 1.86(5) 2.771(18) 158(11) 4_565 yes
O4W H41 O1  0.960(5) 2.02(3) 2.965(14) 169(11) 4_575 yes
O4W H42 O2  0.960(5) 2.07(3) 2.998(14) 163(9) 4_565 yes
O5W H51 N3  0.960(5) 1.90(3) 2.835(9) 165(10) . yes
O5W H52 N1  0.960(5) 1.91(3) 2.844(9) 164(10) 1_565 yes
 
_refine_diff_density_max    4.409
_refine_diff_density_min   -1.813
_refine_diff_density_rms    0.263

_shelx_res_file
;
TITL jar359_a.res in P2(1)/c
    jar359_tw.res
    created by SHELXL-2019/2 at 19:00:06 on 26-Nov-2022
CELL  1.54178  24.3875   6.8182  13.7706   90.000  105.664   90.000
ZERR    4.000   0.0008   0.0003   0.0004    0.000    0.004    0.000
LATT  1
SYMM -X, 1/2+Y, 1/2-Z
SFAC C H N O P AG
UNIT  68.00 148.00 12.00 28.00 4.00 4.00

L.S. 20
BOND $H
LIST 4
FMAP 2
PLAN 20
ACTA
TEMP -173

REM Restraints
ISOR 0.001 C12

REM Symmetry operations
EQIV $1 x, 1.5-y, z-0.5
EQIV $2 x, 0.5-y, z-0.5
EQIV $3 x, y-1, z
EQIV $4 x, 1+y, z

REM Water restraints
DFIX 0.96 0.005 O1W H11 O1W H12 O2W H21 O2W H22 O5W H51 O5W H52 O3W H31 O3W H32
DANG 1.53 0.005 H11 H12 H21 H22 H51 H52 H31 H32
DFIX 0.96 0.005 O4W H41 O4W H42
DANG 1.53 0.005 H41 H42

REM DFIX 2.0 0.1 H41 O1_$1
REM DFIX 2.0 0.1 H42 O2_$2

DFIX 2.25 0.05 H12 H21 H22 H31 H22 H42 H22 H41

REM Hydrogen bonds
HTAB O1W O2
HTAB O1W O1_$3
HTAB O2W O1W
HTAB O2W O4W
HTAB O3W O2W
HTAB O3W O1W_$2
HTAB O4W O1_$1
HTAB O4W O2_$2
HTAB O5W N3
HTAB O5W N1_$4

WGHT    0.158500   23.566000
EXTI    0.001907
BASF   0.22500
FVAR      11.27337
AG1   6    0.297734    0.761156    0.753956    11.00000    0.01906    0.05129 =
         0.01613   -0.00057    0.00007    0.00188
P1    5    0.349754    0.751930    0.923588    11.00000    0.01857    0.01711 =
         0.01429    0.00019    0.00234   -0.00015
C1    1    0.194171    0.757588    0.603082    11.00000    0.02390    0.02636 =
         0.01312   -0.00237    0.00647    0.00107
N1    3    0.429497    0.566570    1.077448    11.00000    0.01781    0.01648 =
         0.02260    0.00025    0.00144   -0.00028
O1    4    0.215711    0.919473    0.638014    11.00000    0.02609    0.02853 =
         0.02521    0.00261    0.00092   -0.00372
C2    1    0.142513    0.753371    0.511171    11.00000    0.02774    0.02503 =
         0.01683   -0.00111    0.00219   -0.00213
N2    3    0.352081    0.742628    1.127367    11.00000    0.00700    0.02218 =
         0.01966    0.00112   -0.00262    0.00039
O2    4    0.216303    0.596087    0.639816    11.00000    0.02854    0.03056 =
         0.02618   -0.00327    0.00024    0.00785
N3    3    0.429352    0.925719    1.081680    11.00000    0.01903    0.01619 =
         0.02068   -0.00242    0.00074    0.00058
C3    1    0.102819    0.581474    0.517945    11.00000    0.02831    0.02371 =
         0.02405    0.00396   -0.00103   -0.00148
AFIX  23
H3A   2    0.124300    0.456644    0.525621    11.00000   -1.20000
H3B   2    0.088024    0.598408    0.577666    11.00000   -1.20000
AFIX   0
C4    1    0.109636    0.945764    0.498480    11.00000    0.02532    0.02373 =
         0.02749   -0.00539   -0.00165   -0.00186
AFIX  23
H4A   2    0.135166    1.055517    0.492790    11.00000   -1.20000
H4B   2    0.095375    0.969440    0.558292    11.00000   -1.20000
AFIX   0
C5    1    0.164796    0.723900    0.416244    11.00000    0.01275    0.03423 =
         0.02400   -0.00165    0.00409   -0.00126
AFIX  23
H5A   2    0.189477    0.835527    0.409541    11.00000   -1.20000
H5B   2    0.187733    0.602289    0.423597    11.00000   -1.20000
AFIX   0
C6    1    0.020133    0.766876    0.409928    11.00000    0.01676    0.03146 =
         0.02541    0.00241    0.00318   -0.00006
AFIX  23
H6A   2   -0.012158    0.761798    0.348333    11.00000   -1.20000
H6B   2    0.004528    0.786540    0.468539    11.00000   -1.20000
AFIX   0
C7    1    0.082634    0.906049    0.310599    11.00000    0.02423    0.03876 =
         0.02457    0.01041    0.00162   -0.00303
AFIX  23
H7A   2    0.051020    0.903761    0.247933    11.00000   -1.20000
H7B   2    0.108566    1.015129    0.305789    11.00000   -1.20000
AFIX   0
C8    1    0.076595    0.542412    0.330417    11.00000    0.02651    0.03274 =
         0.02884   -0.01086   -0.00281    0.00155
AFIX  23
H8A   2    0.098086    0.417606    0.338068    11.00000   -1.20000
H8B   2    0.044865    0.534703    0.268059    11.00000   -1.20000
AFIX   0
C9    1    0.052961    0.574448    0.421832    11.00000    0.01729    0.02081 =
         0.03419    0.00299    0.00279   -0.00108
AFIX  13
H9A   2    0.026968    0.463689    0.426768    11.00000   -1.20000
AFIX   0
C10   1    0.058915    0.936659    0.402529    11.00000    0.01597    0.02170 =
         0.03222    0.00019   -0.00007    0.00378
AFIX  13
H10A  2    0.037028    1.062347    0.394821    11.00000   -1.20000
AFIX   0
C11   1    0.115081    0.710299    0.323316    11.00000    0.03053    0.04438 =
         0.01640    0.00164   -0.00093    0.00035
AFIX  13
H11A  2    0.130060    0.689528    0.263283    11.00000   -1.20000
AFIX   0
C12   1    0.314360    0.747219    1.025361    11.00000    0.01510    0.01634 =
         0.01598    0.00006    0.00352   -0.00004
AFIX  23
H12A  2    0.289717    0.864562    1.018783    11.00000   -1.20000
H12B  2    0.289321    0.630518    1.015973    11.00000   -1.20000
AFIX   0
C13   1    0.398977    0.547373    0.969249    11.00000    0.02431    0.01663 =
         0.02276   -0.00369    0.00313    0.00041
AFIX  23
H13A  2    0.377308    0.422821    0.958659    11.00000   -1.20000
H13B  2    0.427132    0.541552    0.929278    11.00000   -1.20000
AFIX   0
C14   1    0.398946    0.954192    0.973968    11.00000    0.02615    0.01643 =
         0.02044    0.00260    0.00463   -0.00049
AFIX  23
H14A  2    0.427149    0.965055    0.934286    11.00000   -1.20000
H14B  2    0.377288    1.078652    0.966268    11.00000   -1.20000
AFIX   0
C15   1    0.463452    0.745734    1.097361    11.00000    0.00654    0.01981 =
         0.02586    0.00094    0.00041    0.00002
AFIX  23
H15A  2    0.489217    0.748528    1.052792    11.00000   -1.20000
H15B  2    0.487422    0.742852    1.167948    11.00000   -1.20000
AFIX   0
C16   1    0.389575    0.917571    1.144665    11.00000    0.01975    0.02310 =
         0.02255   -0.00286    0.00432    0.00305
AFIX  23
H16A  2    0.365449    1.036619    1.131869    11.00000   -1.20000
H16B  2    0.411722    0.919907    1.216418    11.00000   -1.20000
AFIX   0
C17   1    0.389538    0.567353    1.140767    11.00000    0.01899    0.02221 =
         0.02305    0.00299    0.00400   -0.00450
AFIX  23
H17A  2    0.411664    0.559267    1.212412    11.00000   -1.20000
H17B  2    0.365349    0.448698    1.125237    11.00000   -1.20000
AFIX   0
O1W   4    0.260820    0.259293    0.588753    11.00000    0.06952    0.02178 =
         0.03739   -0.00050    0.02047    0.00032
H11   2    0.239222    0.373692    0.595614    11.00000   -1.50000
H12   2    0.236856    0.149487    0.592609    11.00000   -1.50000
O2W   4    0.275562    0.240628    0.403932    11.00000    0.07305    0.10796 =
         0.04805    0.00476    0.02089    0.01712
H22   2    0.239457    0.231981    0.354127    11.00000   -1.50000
H21   2    0.266857    0.275369    0.465687    11.00000   -1.50000
O3W   4    0.339185    0.263453    0.276235    11.00000    0.09576    0.11189 =
         0.06446   -0.00177    0.02520   -0.00467
H31   2    0.326428    0.236017    0.334955    11.00000   -1.50000
H32   2    0.307605    0.232389    0.219588    11.00000   -1.50000
O4W   4    0.181122    0.246173    0.245852    11.00000    0.13711    0.06781 =
         0.10192    0.00076    0.06079    0.00147
H41   2    0.187101    0.360370    0.209189    11.00000   -1.50000
H42   2    0.184643    0.136255    0.204332    11.00000   -1.50000
O5W   4    0.504707    1.245961    1.144990    11.00000    0.01683    0.01977 =
         0.03222   -0.00110    0.00108   -0.00051
H51   2    0.479043    1.136477    1.135548    11.00000   -1.50000
H52   2    0.481007    1.360711    1.134812    11.00000   -1.50000

HKLF 5


REM  jar359_a.res in P2(1)/c
REM wR2 = 0.2897, GooF = S = 1.105, Restrained GooF = 1.102 for all data
REM R1 = 0.0860 for 3921 Fo > 4sig(Fo) and 0.0873 for all 4194 data
REM 294 parameters refined using 25 restraints

END

WGHT      0.1587     23.6213

REM Highest difference peak  4.409,  deepest hole -1.813,  1-sigma level  0.263
Q1    1   0.2984  0.7491  0.8201  11.00000  0.05    4.41
Q2    1   0.3495  0.7469  1.1934  11.00000  0.05    2.15
Q3    1   0.2208  0.2430  0.3290  11.00000  0.05    2.02
Q4    1   0.3274  0.7525  0.9752  11.00000  0.05    1.72
Q5    1   0.3234  0.7517  1.0813  11.00000  0.05    1.28
Q6    1   0.1094  0.7365  0.6317  11.00000  0.05    1.22
Q7    1   0.3118  0.6545  0.7540  11.00000  0.05    1.22
Q8    1   0.2714  0.7506  1.0580  11.00000  0.05    1.08
Q9    1   0.2709  0.7623  1.0994  11.00000  0.05    1.03
Q10   1   0.3118  0.2551  0.3103  11.00000  0.05    0.97
Q11   1   0.2451  0.7520  0.4145  11.00000  0.05    0.95
Q12   1   0.4673  0.7456  1.1622  11.00000  0.05    0.93
Q13   1   0.2976  0.7986  0.6960  11.00000  0.05    0.87
Q14   1   0.3177  0.8302  0.7651  11.00000  0.05    0.80
Q15   1   0.2069  0.7479  0.6668  11.00000  0.05    0.78
Q16   1   0.0593  0.5912  0.3729  11.00000  0.05    0.74
Q17   1   0.0517  0.7458  0.4515  11.00000  0.05    0.74
Q18   1   0.2991  0.2517  0.4060  11.00000  0.05    0.74
Q19   1   0.0903  1.2529  0.4359  11.00000  0.05    0.73
Q20   1   0.0575  0.7592  0.2652  11.00000  0.05    0.72
;
_shelx_res_checksum   65061

_shelx_hkl_file
;
   2   0   0 2500043   28039  -2
   2   0   0 2500043   28039   1
   3   0   0 2469108   36636  -2
   3   0   0 2469108   36636   1
   4   0   0  138154    3492  -2
   4   0   0  138154    3492   1
   5   0   0 2259004   34048  -2
   5   0   0 2259004   34048   1
   6   0   0   23216     691  -2
   6   0   0   23216     691   1
   7   0   0  183151    3428  -2
   7   0   0  183151    3428   1
   8   0   0 1055934   16206  -2
   8   0   0 1055934   16206   1
   9   0   0  360346    8364  -2
   9   0   0  360346    8364   1
  10   0   0 3287332   75776  -2
  10   0   0 3287332   75776   1
  11   0   0   75011    2041  -2
  11   0   0   75011    2041   1
  12   0   0 1124990   23673  -2
  12   0   0 1124990   23673   1
  13   0   0   42850    1895  -2
  13   0   0   42850    1895   1
  14   0   0 1295880   26088  -2
  14   0   0 1295880   26088   1
  15   0   0 1161806   18309  -2
  15   0   0 1161806   18309   1
  16   0   0   70761    2294  -2
  16   0   0   70761    2294   1
  17   0   0 1275444   34831  -2
  17   0   0 1275444   34831   1
  18   0   0  118296    3305  -2
  18   0   0  118296    3305   1
  19   0   0  379027    6964  -2
  19   0   0  379027    6964   1
  20   0   0 1528961   21551  -2
  20   0   0 1528961   21551   1
  21   0   0  201951    4810  -2
  21   0   0  201951    4810   1
  22   0   0 1111531   17878  -2
  22   0   0 1111531   17878   1
  23   0   0  808324   26891  -2
  23   0   0  808324   26891   1
  24   0   0    7008    1020  -2
  24   0   0    7008    1020   1
  25   0   0  710285   23749  -2
  25   0   0  710285   23749   1
  26   0   0   90553    4621  -2
  26   0   0   90553    4621   1
  27   0   0   21656    1273  -2
  27   0   0   21656    1273   1
  28   0   0    9796    1201  -2
  28   0   0    9796    1201   1
   2  -1   0 1051732   22348  -2
   2   1   0 1051732   22348   1
   3  -1   0  961416   16700  -2
   3   1   0  961416   16700   1
   4  -1   0 2047911   25009  -2
   4   1   0 2047911   25009   1
   5  -1   0  395234    5068  -2
   5   1   0  395234    5068   1
   6  -1   0 1187444   12607  -2
   6   1   0 1187444   12607   1
   7  -1   0 2007814   19871  -2
   7   1   0 2007814   19871   1
   8  -1   0   44071     853  -2
   8   1   0   44071     853   1
   9  -1   0 1602228   21817  -2
   9   1   0 1602228   21817   1
  10  -1   0   71045    1252  -2
  10   1   0   71045    1252   1
  11  -1   0 2550207   34100  -2
  11   1   0 2550207   34100   1
  12  -1   0  421337    7092  -2
  12   1   0  421337    7092   1
  13  -1   0 1296478   18513  -2
  13   1   0 1296478   18513   1
  14  -1   0 1093012   17314  -2
  14   1   0 1093012   17314   1
  15  -1   0  643536   17104  -2
  15   1   0  643536   17104   1
  16  -1   0 1833448   21716  -2
  16   1   0 1833448   21716   1
  17  -1   0  138662    2558  -2
  17   1   0  138662    2558   1
  18  -1   0  995966   13398  -2
  18   1   0  995966   13398   1
  19  -1   0  961520   14027  -2
  19   1   0  961520   14027   1
  20  -1   0    9733     628  -2
  20   1   0    9733     628   1
  21  -1   0 1577771   22609  -2
  21   1   0 1577771   22609   1
  22  -1   0  295062    4301  -2
  22   1   0  295062    4301   1
  23  -1   0  214284    6337  -2
  23   1   0  214284    6337   1
  24  -1   0  492839    8591  -2
  24   1   0  492839    8591   1
  25  -1   0   26713    1311  -2
  25   1   0   26713    1311   1
  26  -1   0  133392    2549  -2
  26   1   0  133392    2549   1
  27  -1   0   41299    1122  -2
  27   1   0   41299    1122   1
  28  -1   0   46840    1731  -2
  28   1   0   46840    1731   1
   0  -2   0 7687153  159851  -2
   0   2   0 7687153  159851   1
   1  -2   0 1060309   65884  -2
   1   2   0 1060309   65884   1
   2  -2   0 6599571  138778  -2
   2   2   0 6599571  138778   1
   3  -2   0 1695909   64498  -2
   3   2   0 1695909   64498   1
   4  -2   0 1815866   54698  -2
   4   2   0 1815866   54698   1
   5  -2   0 5791895  122148  -2
   5   2   0 5791895  122148   1
   6  -2   0 6824244  117295  -2
   6   2   0 6824244  117295   1
   7  -2   0 1209802   18540  -2
   7   2   0 1209802   18540   1
   8  -2   0  127402    2493  -2
   8   2   0  127402    2493   1
   9  -2   0  209088    3372  -2
   9   2   0  209088    3372   1
  10  -2   0  227239    3678  -2
  10   2   0  227239    3678   1
  11  -2   0  203624    5496  -2
  11   2   0  203624    5496   1
  12  -2   0  441189    7580  -2
  12   2   0  441189    7580   1
  13  -2   0   10366     620  -2
  13   2   0   10366     620   1
  14  -2   0  561438    9472  -2
  14   2   0  561438    9472   1
  15  -2   0  934079   19353  -2
  15   2   0  934079   19353   1
  16  -2   0    8687     655  -2
  16   2   0    8687     655   1
  17  -2   0 1310404   23472  -2
  17   2   0 1310404   23472   1
  18  -2   0  827957   18686  -2
  18   2   0  827957   18686   1
  19  -2   0  577820   12714  -2
  19   2   0  577820   12714   1
  20  -2   0 1178750   16968  -2
  20   2   0 1178750   16968   1
  21  -2   0  135709    3209  -2
  21   2   0  135709    3209   1
  22  -2   0  328113   12475  -2
  22   2   0  328113   12475   1
  23  -2   0  167597    4722  -2
  23   2   0  167597    4722   1
  24  -2   0   72241    1637  -2
  24   2   0   72241    1637   1
  25  -2   0  435742    6155  -2
  25   2   0  435742    6155   1
  26  -2   0   93305    1907  -2
  26   2   0   93305    1907   1
  27  -2   0   50490    1927  -2
  27   2   0   50490    1927   1
   1  -3   0  216046    4148  -2
   1   3   0  216046    4148   1
   2  -3   0  809508   17774  -2
   2   3   0  809508   17774   1
   3  -3   0 1156497   24894  -2
   3   3   0 1156497   24894   1
   4  -3   0 2166906   65695  -2
   4   3   0 2166906   65695   1
   5  -3   0 2218311   47464  -2
   5   3   0 2218311   47464   1
   6  -3   0 2343476   49751  -2
   6   3   0 2343476   49751   1
   7  -3   0 2928223   67107  -2
   7   3   0 2928223   67107   1
   8  -3   0   82421    3604  -2
   8   3   0   82421    3604   1
   9  -3   0   75425    2061  -2
   9   3   0   75425    2061   1
  10  -3   0   44400    1545  -2
  10   3   0   44400    1545   1
  11  -3   0  828718   19523  -2
  11   3   0  828718   19523   1
  12  -3   0    4687     542  -2
  12   3   0    4687     542   1
  13  -3   0  359004    9176  -2
  13   3   0  359004    9176   1
  14  -3   0  552594    9344  -2
  14   3   0  552594    9344   1
  15  -3   0  230370   10900  -2
  15   3   0  230370   10900   1
  16  -3   0 1140705   25874  -2
  16   3   0 1140705   25874   1
  17  -3   0  430747    9370  -2
  17   3   0  430747    9370   1
  18  -3   0 1029030   58394  -2
  18   3   0 1029030   58394   1
  19  -3   0 1362968   50862  -2
  19   3   0 1362968   50862   1
  20  -3   0   22502    1050  -2
  20   3   0   22502    1050   1
  21  -3   0  530495   16307  -2
  21   3   0  530495   16307   1
  22  -3   0   77489    1905  -2
  22   3   0   77489    1905   1
  23  -3   0  125879    2738  -2
  23   3   0  125879    2738   1
  24  -3   0   46314    1478  -2
  24   3   0   46314    1478   1
  25  -3   0    1923     354  -2
  25   3   0    1923     354   1
  26  -3   0  155416    5729  -2
  26   3   0  155416    5729   1
   0  -4   0 5479951  164287  -2
   0   4   0 5479951  164287   1
   1  -4   0  578619   19037  -2
   1   4   0  578619   19037   1
   2  -4   0  915958   32297  -2
   2   4   0  915958   32297   1
   3  -4   0 1069438   23785  -2
   3   4   0 1069438   23785   1
   4  -4   0   33504    1699  -2
   4   4   0   33504    1699   1
   5  -4   0 1590119   34822  -2
   5   4   0 1590119   34822   1
   6  -4   0 1185002   21446  -2
   6   4   0 1185002   21446   1
   7  -4   0  451644   23888  -2
   7   4   0  451644   23888   1
   8  -4   0   99553    2801  -2
   8   4   0   99553    2801   1
   9  -4   0  188860    3603  -2
   9   4   0  188860    3603   1
  10  -4   0  165367    4023  -2
  10   4   0  165367    4023   1
  11  -4   0   33953    1492  -2
  11   4   0   33953    1492   1
  12  -4   0  128009    3412  -2
  12   4   0  128009    3412   1
  13  -4   0    5410     747  -2
  13   4   0    5410     747   1
  14  -4   0  222486    5700  -2
  14   4   0  222486    5700   1
  15  -4   0  267835   14832  -2
  15   4   0  267835   14832   1
  16  -4   0    5253     974  -2
  16   4   0    5253     974   1
  17  -4   0  742521   17610  -2
  17   4   0  742521   17610   1
  18  -4   0  357493   11782  -2
  18   4   0  357493   11782   1
  19  -4   0  390538    9702  -2
  19   4   0  390538    9702   1
  20  -4   0  819798   38146  -2
  20   4   0  819798   38146   1
  21  -4   0  107398    5154  -2
  21   4   0  107398    5154   1
  22  -4   0  279908    5596  -2
  22   4   0  279908    5596   1
  23  -4   0   80869    2293  -2
  23   4   0   80869    2293   1
  24  -4   0    3419     924  -2
  24   4   0    3419     924   1
  25  -4   0  177779    6376  -2
  25   4   0  177779    6376   1
   1  -5   0 2079486   64493  -2
   1   5   0 2079486   64493   1
   2  -5   0  528529   15017  -2
   2   5   0  528529   15017   1
   3  -5   0  297186   10535  -2
   3   5   0  297186   10535   1
   4  -5   0  340330   27996  -2
   4   5   0  340330   27996   1
   5  -5   0   15024    1372  -2
   5   5   0   15024    1372   1
   6  -5   0  126725    4280  -2
   6   5   0  126725    4280   1
   7  -5   0  213260    7994  -2
   7   5   0  213260    7994   1
   8  -5   0   19803    1242  -2
   8   5   0   19803    1242   1
   9  -5   0  321799    6047  -2
   9   5   0  321799    6047   1
  10  -5   0    2104     549  -2
  10   5   0    2104     549   1
  11  -5   0  264081   10535  -2
  11   5   0  264081   10535   1
  12  -5   0   71332    4343  -2
  12   5   0   71332    4343   1
  13  -5   0  191233    5977  -2
  13   5   0  191233    5977   1
  14  -5   0   54984    2670  -2
  14   5   0   54984    2670   1
  15  -5   0  183509    8317  -2
  15   5   0  183509    8317   1
  16  -5   0  344025    9142  -2
  16   5   0  344025    9142   1
  17  -5   0   10368     948  -2
  17   5   0   10368     948   1
  18  -5   0  331661    5887  -2
  18   5   0  331661    5887   1
  19  -5   0  253198    4362  -2
  19   5   0  253198    4362   1
  20  -5   0    5909     532  -2
  20   5   0    5909     532   1
  21  -5   0  663236   14751  -2
  21   5   0  663236   14751   1
  22  -5   0   68613   11459  -2
  22   5   0   68613   11459   1
  23  -5   0   30218    1848  -2
  23   5   0   30218    1848   1
   0  -6   0 4088758  124653  -2
   0   6   0 4088758  124653   1
   1  -6   0  150949    5096  -2
   1   6   0  150949    5096   1
   2  -6   0  222350    6729  -2
   2   6   0  222350    6729   1
   3  -6   0  245020    7250  -2
   3   6   0  245020    7250   1
   4  -6   0    1294     849  -2
   4   6   0    1294     849   1
   5  -6   0  134622    4533  -2
   5   6   0  134622    4533   1
   6  -6   0   33798    1652  -2
   6   6   0   33798    1652   1
   7  -6   0    3722     768  -2
   7   6   0    3722     768   1
   8  -6   0   93743    3474  -2
   8   6   0   93743    3474   1
   9  -6   0    6827     881  -2
   9   6   0    6827     881   1
  10  -6   0  102659    5637  -2
  10   6   0  102659    5637   1
  11  -6   0    1155     832  -2
  11   6   0    1155     832   1
  12  -6   0   82443    3512  -2
  12   6   0   82443    3512   1
  13  -6   0    1671     617  -2
  13   6   0    1671     617   1
  14  -6   0  226318    6752  -2
  14   6   0  226318    6752   1
  15  -6   0  137292    5830  -2
  15   6   0  137292    5830   1
  16  -6   0   22750    1609  -2
  16   6   0   22750    1609   1
  17  -6   0  155087    3734  -2
  17   6   0  155087    3734   1
  18  -6   0   19037     876  -2
  18   6   0   19037     876   1
  19  -6   0   49794    6788  -2
  19   6   0   49794    6788   1
   1  -7   0  281531    7906  -2
   1   7   0  281531    7906   1
   2  -7   0   89439    3561  -2
   2   7   0   89439    3561   1
   3  -7   0   32452    2023  -2
   3   7   0   32452    2023   1
   4  -7   0  122691    4311  -2
   4   7   0  122691    4311   1
   5  -7   0   60584    2777  -2
   5   7   0   60584    2777   1
   6  -7   0   38340    2153  -2
   6   7   0   38340    2153   1
   7  -7   0  205964    6109  -2
   7   7   0  205964    6109   1
   8  -7   0   38573    2123  -2
   8   7   0   38573    2123   1
   9  -7   0    2284     815  -2
   9   7   0    2284     815   1
  10  -7   0     172     684  -2
  10   7   0     172     684   1
  11  -7   0   45454    2188  -2
  11   7   0   45454    2188   1
  12  -7   0    2620     749  -2
  12   7   0    2620     749   1
  13  -7   0  123870    3855  -2
  13   7   0  123870    3855   1
  14  -7   0   41692    1848  -2
  14   7   0   41692    1848   1
  15  -7   0  148670    5822  -2
  15   7   0  148670    5822   1
   0  -8   0  104137    4805  -2
   0   8   0  104137    4805   1
   1  -8   0   32718    2079  -2
   1   8   0   32718    2079   1
   2  -8   0  151869    4410  -2
   2   8   0  151869    4410   1
   3  -8   0   45189    2772  -2
   3   8   0   45189    2772   1
   4  -8   0   36133    2495  -2
   4   8   0   36133    2495   1
   5  -8   0  106725    4805  -2
   5   8   0  106725    4805   1
   6  -8   0  286630   10258  -2
   6   8   0  286630   10258   1
   7  -8   0    1848     832  -2
   7   8   0    1848     832   1
   8  -8   0    1571     647  -2
   8   8   0    1571     647   1
 -29   1   1      92     554   1
 -28   1   1    3737     480   1
 -27   1   1    2158     416   1
 -26   1   1     319     354   1
 -25   1   1     408     446   1
 -24   1   1     640     472   1
 -23   1   1    9348    1176   1
 -22   1   1    8095     700   1
 -21   1   1     994     426   1
 -20   1   1     569     332   1
 -19   1   1    2020     379   1
 -17  -1  -1    3675     432  -2
 -18   1   1    3675     432   1
 -16  -1  -1    5420     533  -2
 -17   1   1    5420     533   1
 -15  -1  -1    2355     406  -2
 -16   1   1    2355     406   1
 -14  -1  -1    1911     363  -2
 -15   1   1    1911     363   1
 -13  -1  -1    5818     406  -2
 -14   1   1    5818     406   1
 -12  -1  -1    6815     636  -2
 -13   1   1    6815     636   1
 -11  -1  -1   13002     570  -2
 -12   1   1   13002     570   1
 -10  -1  -1    3899     316  -2
 -11   1   1    3899     316   1
  -9  -1  -1    7495     556  -2
 -10   1   1    7495     556   1
  -8  -1  -1     239     167  -2
  -9   1   1     239     167   1
  -7  -1  -1   14426     339  -2
  -8   1   1   14426     339   1
  -6  -1  -1   24210     425  -2
  -7   1   1   24210     425   1
  -5  -1  -1    5689     220  -2
  -6   1   1    5689     220   1
  -4  -1  -1    2854     176  -2
  -5   1   1    2854     176   1
  -3  -1  -1    4271     211  -2
  -4   1   1    4271     211   1
  -2  -1  -1    3735     172  -2
  -3   1   1    3735     172   1
  -1  -1  -1   10542    1521  -2
  -2   1   1   10542    1521   1
   0  -1  -1    3892     114  -2
  -1   1   1    3892     114   1
   1  -1  -1    1194      85  -2
   0   1   1    1194      85   1
   2  -1  -1   24045     478  -2
   1   1   1   24045     478   1
   3  -1  -1    2316     171  -2
   2   1   1    2316     171   1
   4  -1  -1    4023     262  -2
   3   1   1    4023     262   1
   5  -1  -1    7560     289  -2
   4   1   1    7560     289   1
   6  -1  -1    6454     294  -2
   5   1   1    6454     294   1
   7  -1  -1   15421     370  -2
   6   1   1   15421     370   1
   8  -1  -1   10129     402  -2
   7   1   1   10129     402   1
   9  -1  -1     149     279  -2
   8   1   1     149     279   1
  10  -1  -1   14017     618  -2
   9   1   1   14017     618   1
  11  -1  -1    1731     309  -2
  10   1   1    1731     309   1
  12  -1  -1   12522     501  -2
  11   1   1   12522     501   1
  13  -1  -1    3184     472  -2
  12   1   1    3184     472   1
  14  -1  -1    6334     449  -2
  13   1   1    6334     449   1
  15  -1  -1    1086     299  -2
  14   1   1    1086     299   1
  16  -1  -1    2358     338  -2
  15   1   1    2358     338   1
  17  -1  -1    9763     507  -2
  16   1   1    9763     507   1
  18  -1  -1    1648     337  -2
  17   1   1    1648     337   1
  18   1   1    3439     405   1
  19   1   1    1005     406   1
  20   1   1    1310     513   1
  21   1   1    8929     637   1
  22   1   1    3142     592   1
  23   1   1    1196     346   1
  24   1   1     777     314   1
  25   1   1     215     345   1
  26   1   1    2440     437   1
  27   1   1     918     487   1
  28   1   1      92     554   1
 -28   2   1    2445     647   1
 -27   2   1    4954     563   1
 -26   2   1    2417     424   1
 -25   2   1     935     345   1
 -24   2   1    4951     614   1
 -23   2   1    5396     908   1
 -22   2   1    8543     690   1
 -21   2   1    7033     682   1
 -20   2   1    8722     924   1
 -19   2   1     490     530   1
 -17  -2  -1   34509    2851  -2
 -18   2   1   34509    2851   1
 -16  -2  -1   14202     898  -2
 -17   2   1   14202     898   1
 -15  -2  -1    3222     492  -2
 -16   2   1    3222     492   1
 -14  -2  -1   18706     965  -2
 -15   2   1   18706     965   1
 -13  -2  -1     631     354  -2
 -14   2   1     631     354   1
 -12  -2  -1   13472    1495  -2
 -13   2   1   13472    1495   1
 -11  -2  -1   39528    1347  -2
 -12   2   1   39528    1347   1
 -10  -2  -1   10202     611  -2
 -11   2   1   10202     611   1
  -9  -2  -1    7484     450  -2
 -10   2   1    7484     450   1
  -8  -2  -1   12316     579  -2
  -9   2   1   12316     579   1
  -7  -2  -1   21817     816  -2
  -8   2   1   21817     816   1
  -6  -2  -1   55988    1569  -2
  -7   2   1   55988    1569   1
  -5  -2  -1   32943     995  -2
  -6   2   1   32943     995   1
  -4  -2  -1   34499    1401  -2
  -5   2   1   34499    1401   1
  -3  -2  -1    3419     647  -2
  -4   2   1    3419     647   1
  -2  -2  -1   41911    2310  -2
  -3   2   1   41911    2310   1
  -1  -2  -1   26716     703  -2
  -2   2   1   26716     703   1
   0  -2  -1    7492     777  -2
  -1   2   1    7492     777   1
   1  -2  -1   28106     675  -2
   0   2   1   28106     675   1
   2  -2  -1   27805     610  -2
   1   2   1   27805     610   1
   3  -2  -1   96818    1723  -2
   2   2   1   96818    1723   1
   4  -2  -1    1659     286  -2
   3   2   1    1659     286   1
   5  -2  -1   20948     813  -2
   4   2   1   20948     813   1
   6  -2  -1   32012    1273  -2
   5   2   1   32012    1273   1
   7  -2  -1   36737    1580  -2
   6   2   1   36737    1580   1
   8  -2  -1   48863    1786  -2
   7   2   1   48863    1786   1
   9  -2  -1    8746     582  -2
   8   2   1    8746     582   1
  10  -2  -1    6826     492  -2
   9   2   1    6826     492   1
  11  -2  -1   12447    1063  -2
  10   2   1   12447    1063   1
  12  -2  -1   19606     798  -2
  11   2   1   19606     798   1
  13  -2  -1   31267    1112  -2
  12   2   1   31267    1112   1
  14  -2  -1     662     376  -2
  13   2   1     662     376   1
  15  -2  -1    8592     666  -2
  14   2   1    8592     666   1
  16  -2  -1    7722     640  -2
  15   2   1    7722     640   1
  17  -2  -1   21181     893  -2
  16   2   1   21181     893   1
  18  -2  -1   56996    1671  -2
  17   2   1   56996    1671   1
  18   2   1     389     372   1
  19   2   1    4651     714   1
  20   2   1   12283     719   1
  21   2   1    5381     672   1
  22   2   1    8746    1077   1
  23   2   1    2454     466   1
  24   2   1     736     330   1
  25   2   1    5357     487   1
  26   2   1    2173     403   1
  27   2   1    3974     832   1
 -26   3   1    5969     567   1
 -25   3   1    1922     372   1
 -24   3   1    3716     474   1
 -23   3   1   10528     703   1
 -22   3   1    8514     821   1
 -21   3   1   39116    2284   1
 -20   3   1    1698     689   1
 -18  -3  -1   53143    3142  -2
 -19   3   1   53143    3142   1
 -17  -3  -1    3231     880  -2
 -18   3   1    3231     880   1
 -16  -3  -1   24921    1658  -2
 -17   3   1   24921    1658   1
 -15  -3  -1   55698    2819  -2
 -16   3   1   55698    2819   1
 -14  -3  -1    1427     457  -2
 -15   3   1    1427     457   1
 -13  -3  -1   24590    1125  -2
 -14   3   1   24590    1125   1
 -12  -3  -1    6678     631  -2
 -13   3   1    6678     631   1
 -11  -3  -1   12544     672  -2
 -12   3   1   12544     672   1
 -10  -3  -1   55193    2130  -2
 -11   3   1   55193    2130   1
  -9  -3  -1    2875     678  -2
 -10   3   1    2875     678   1
  -8  -3  -1   19789    2865  -2
  -9   3   1   19789    2865   1
  -7  -3  -1   14513    1432  -2
  -8   3   1   14513    1432   1
  -6  -3  -1   83054    5360  -2
  -7   3   1   83054    5360   1
  -5  -3  -1   95608    2735  -2
  -6   3   1   95608    2735   1
  -4  -3  -1   20531    1039  -2
  -5   3   1   20531    1039   1
  -3  -3  -1  109011    4343  -2
  -4   3   1  109011    4343   1
  -2  -3  -1   15697    2264  -2
  -3   3   1   15697    2264   1
  -1  -3  -1   19950    1011  -2
  -2   3   1   19950    1011   1
   0  -3  -1   50958    3050  -2
  -1   3   1   50958    3050   1
   1  -3  -1   28096    1857  -2
   0   3   1   28096    1857   1
   2  -3  -1   36816    1197  -2
   1   3   1   36816    1197   1
   3  -3  -1   36510    1142  -2
   2   3   1   36510    1142   1
   4  -3  -1   91292    3974  -2
   3   3   1   91292    3974   1
   5  -3  -1   11997     842  -2
   4   3   1   11997     842   1
   6  -3  -1   80593    2680  -2
   5   3   1   80593    2680   1
   7  -3  -1  156803    4205  -2
   6   3   1  156803    4205   1
   8  -3  -1   24148    1208  -2
   7   3   1   24148    1208   1
   9  -3  -1   26976    1392  -2
   8   3   1   26976    1392   1
  10  -3  -1    4884     505  -2
   9   3   1    4884     505   1
  11  -3  -1   24016    1070  -2
  10   3   1   24016    1070   1
  12  -3  -1   24625     920  -2
  11   3   1   24625     920   1
  13  -3  -1    4833     571  -2
  12   3   1    4833     571   1
  14  -3  -1   25573    1148  -2
  13   3   1   25573    1148   1
  15  -3  -1    2166     494  -2
  14   3   1    2166     494   1
  16  -3  -1   36802    2001  -2
  15   3   1   36802    2001   1
  17  -3  -1   60117    2186  -2
  16   3   1   60117    2186   1
  18  -3  -1    4579     915  -2
  17   3   1    4579     915   1
  19  -3  -1   62539    1667  -2
  18   3   1   62539    1667   1
  19   3   1    2563     493   1
  20   3   1   15114    1368   1
  21   3   1   18651     899   1
  22   3   1    8474     722   1
  23   3   1    4341     478   1
  24   3   1    5294     500   1
  25   3   1    2257     443   1
 -25   4   1    9703    1201   1
 -24   4   1    5945     970   1
 -23   4   1    2304     396   1
 -22   4   1   31111    1082   1
 -21   4   1    4803     579   1
 -20   4   1   48428    2546   1
 -19   4   1    9253    2726   1
 -17  -4  -1   29299    2114  -2
 -18   4   1   29299    2114   1
 -16  -4  -1   20483    1699  -2
 -17   4   1   20483    1699   1
 -15  -4  -1   14987    2587  -2
 -16   4   1   14987    2587   1
 -14  -4  -1   36234    1915  -2
 -15   4   1   36234    1915   1
 -13  -4  -1    5755     800  -2
 -14   4   1    5755     800   1
 -12  -4  -1   11190     977  -2
 -13   4   1   11190     977   1
 -11  -4  -1   28870    1843  -2
 -12   4   1   28870    1843   1
 -10  -4  -1   15695    1048  -2
 -11   4   1   15695    1048   1
  -9  -4  -1   51054    2844  -2
 -10   4   1   51054    2844   1
  -8  -4  -1   14947    1131  -2
  -9   4   1   14947    1131   1
  -7  -4  -1   41835    1881  -2
  -8   4   1   41835    1881   1
  -6  -4  -1   29040    1987  -2
  -7   4   1   29040    1987   1
  -5  -4  -1   29397    1634  -2
  -6   4   1   29397    1634   1
  -4  -4  -1  161031    6376  -2
  -5   4   1  161031    6376   1
  -3  -4  -1    6516     686  -2
  -4   4   1    6516     686   1
  -2  -4  -1   40329    1434  -2
  -3   4   1   40329    1434   1
  -1  -4  -1   38997    2587  -2
  -2   4   1   38997    2587   1
   0  -4  -1   44781    1895  -2
  -1   4   1   44781    1895   1
   1  -4  -1  115781    5083  -2
   0   4   1  115781    5083   1
   2  -4  -1   24722    1469  -2
   1   4   1   24722    1469   1
   3  -4  -1   76969    2744  -2
   2   4   1   76969    2744   1
   4  -4  -1    7964     915  -2
   3   4   1    7964     915   1
   5  -4  -1   76238    2810  -2
   4   4   1   76238    2810   1
   6  -4  -1   62718    3743  -2
   5   4   1   62718    3743   1
   7  -4  -1   21624    1941  -2
   6   4   1   21624    1941   1
   8  -4  -1   81088    2364  -2
   7   4   1   81088    2364   1
   9  -4  -1   11650     744  -2
   8   4   1   11650     744   1
  10  -4  -1   22100    1033  -2
   9   4   1   22100    1033   1
  11  -4  -1   33510    1433  -2
  10   4   1   33510    1433   1
  12  -4  -1   11098     917  -2
  11   4   1   11098     917   1
  13  -4  -1   16565    1079  -2
  12   4   1   16565    1079   1
  14  -4  -1    8911     767  -2
  13   4   1    8911     767   1
  15  -4  -1   18946    1200  -2
  14   4   1   18946    1200   1
  16  -4  -1   24930    2172  -2
  15   4   1   24930    2172   1
  17  -4  -1   17262    1171  -2
  16   4   1   17262    1171   1
  18  -4  -1   46025    2743  -2
  17   4   1   46025    2743   1
  18   4   1   12681    1302   1
  19   4   1   33513    2548   1
  20   4   1    8522     822   1
  21   4   1   16803    1338   1
  22   4   1    4147     781   1
  23   4   1   15637     924   1
  24   4   1    9149    1109   1
 -23   5   1   34931    2218   1
 -22   5   1    7288     700   1
 -21   5   1   45325    1918   1
 -20   5   1    8190    1131   1
 -19   5   1   15365    1274   1
 -17  -5  -1   17884    1225  -2
 -18   5   1   17884    1225   1
 -16  -5  -1   10558    1028  -2
 -17   5   1   10558    1028   1
 -15  -5  -1   35763    3142  -2
 -16   5   1   35763    3142   1
 -14  -5  -1   15931    1024  -2
 -15   5   1   15931    1024   1
 -13  -5  -1   21143    1542  -2
 -14   5   1   21143    1542   1
 -12  -5  -1   20217    1361  -2
 -13   5   1   20217    1361   1
 -11  -5  -1   38905    3142  -2
 -12   5   1   38905    3142   1
 -10  -5  -1   32530    1960  -2
 -11   5   1   32530    1960   1
  -9  -5  -1   36153    1459  -2
 -10   5   1   36153    1459   1
  -8  -5  -1   28035    2403  -2
  -9   5   1   28035    2403   1
  -7  -5  -1    4472     946  -2
  -8   5   1    4472     946   1
  -6  -5  -1   17828    1469  -2
  -7   5   1   17828    1469   1
  -5  -5  -1   64145    4805  -2
  -6   5   1   64145    4805   1
  -4  -5  -1   21267    1600  -2
  -5   5   1   21267    1600   1
  -3  -5  -1   65616    4621  -2
  -4   5   1   65616    4621   1
  -2  -5  -1    9530    1294  -2
  -3   5   1    9530    1294   1
  -1  -5  -1   40713    3142  -2
  -2   5   1   40713    3142   1
   0  -5  -1  126167    4277  -2
  -1   5   1  126167    4277   1
   1  -5  -1   55437    3604  -2
   0   5   1   55437    3604   1
   2  -5  -1   93592    5406  -2
   1   5   1   93592    5406   1
   3  -5  -1   19141    4020  -2
   2   5   1   19141    4020   1
   4  -5  -1   28758    2726  -2
   3   5   1   28758    2726   1
   5  -5  -1   45506    2319  -2
   4   5   1   45506    2319   1
   6  -5  -1   32634    1529  -2
   5   5   1   32634    1529   1
   7  -5  -1   34459    1610  -2
   6   5   1   34459    1610   1
   8  -5  -1    8980     924  -2
   7   5   1    8980     924   1
   9  -5  -1   11994    1064  -2
   8   5   1   11994    1064   1
  10  -5  -1   92556    3100  -2
   9   5   1   92556    3100   1
  11  -5  -1   18205    2125  -2
  10   5   1   18205    2125   1
  12  -5  -1   37057    3050  -2
  11   5   1   37057    3050   1
  13  -5  -1    8899    1236  -2
  12   5   1    8899    1236   1
  14  -5  -1   12499    1941  -2
  13   5   1   12499    1941   1
  15  -5  -1   34403    2117  -2
  14   5   1   34403    2117   1
  16  -5  -1   18390    2310  -2
  15   5   1   18390    2310   1
  17  -5  -1   20676    1500  -2
  16   5   1   20676    1500   1
  18  -5  -1   13708    1604  -2
  17   5   1   13708    1604   1
  18   5   1   21052    1257   1
  19   5   1   17684     969   1
  20   5   1   21939    1307   1
  21   5   1    7287    2310   1
  22   5   1   29664    1941   1
 -20   6   1    6009    1201   1
 -19   6   1    7688    1063   1
 -18   6   1    7957     764   1
 -17   6   1   12302     907   1
 -15  -6  -1   14603    1307  -2
 -16   6   1   14603    1307   1
 -14  -6  -1   17848    1166  -2
 -15   6   1   17848    1166   1
 -13  -6  -1   14936    1533  -2
 -14   6   1   14936    1533   1
 -12  -6  -1   22406    1364  -2
 -13   6   1   22406    1364   1
 -11  -6  -1   33829    2656  -2
 -12   6   1   33829    2656   1
 -10  -6  -1   40269    2196  -2
 -11   6   1   40269    2196   1
  -9  -6  -1   21015    1848  -2
 -10   6   1   21015    1848   1
  -8  -6  -1   14590     965  -2
  -9   6   1   14590     965   1
  -7  -6  -1   11132     852  -2
  -8   6   1   11132     852   1
  -6  -6  -1   14886    1167  -2
  -7   6   1   14886    1167   1
  -5  -6  -1   11190    1368  -2
  -6   6   1   11190    1368   1
  -4  -6  -1   67904    3128  -2
  -5   6   1   67904    3128   1
  -3  -6  -1    4547    1710  -2
  -4   6   1    4547    1710   1
  -2  -6  -1   19018    1658  -2
  -3   6   1   19018    1658   1
  -1  -6  -1   29201    1992  -2
  -2   6   1   29201    1992   1
   0  -6  -1   77297    3365  -2
  -1   6   1   77297    3365   1
   1  -6  -1  160268    5358  -2
   0   6   1  160268    5358   1
   2  -6  -1   13301    1535  -2
   1   6   1   13301    1535   1
   3  -6  -1   40547    2384  -2
   2   6   1   40547    2384   1
   4  -6  -1    9518    1848  -2
   3   6   1    9518    1848   1
   5  -6  -1   29017    2865  -2
   4   6   1   29017    2865   1
   6  -6  -1   18112    2310  -2
   5   6   1   18112    2310   1
   7  -6  -1    7578    1176  -2
   6   6   1    7578    1176   1
   8  -6  -1    6507    1105  -2
   7   6   1    6507    1105   1
   9  -6  -1   24125    1796  -2
   8   6   1   24125    1796   1
  10  -6  -1   14508    2125  -2
   9   6   1   14508    2125   1
  11  -6  -1   96467    5545  -2
  10   6   1   96467    5545   1
  12  -6  -1   16851    1532  -2
  11   6   1   16851    1532   1
  13  -6  -1   14386    1815  -2
  12   6   1   14386    1815   1
  14  -6  -1   21863    1379  -2
  13   6   1   21863    1379   1
  15  -6  -1   10884    1159  -2
  14   6   1   10884    1159   1
  16  -6  -1   27486    1665  -2
  15   6   1   27486    1665   1
  16   6   1    7377     797   1
  17   6   1   14262     818   1
  18   6   1    9974    2495   1
  19   6   1    5887    1248   1
 -16   7   1   24858    1756   1
 -15   7   1    3974     924   1
 -13  -7  -1   19868    1848  -2
 -14   7   1   19868    1848   1
 -12  -7  -1    6408     880  -2
 -13   7   1    6408     880   1
 -11  -7  -1   20524    1438  -2
 -12   7   1   20524    1438   1
 -10  -7  -1   16172    1941  -2
 -11   7   1   16172    1941   1
  -9  -7  -1   11829    1756  -2
 -10   7   1   11829    1756   1
  -8  -7  -1    4713    1386  -2
  -9   7   1    4713    1386   1
  -7  -7  -1    5545    1479  -2
  -8   7   1    5545    1479   1
  -6  -7  -1   14754    1368  -2
  -7   7   1   14754    1368   1
  -5  -7  -1   22155    1630  -2
  -6   7   1   22155    1630   1
  -4  -7  -1    3505     932  -2
  -5   7   1    3505     932   1
  -3  -7  -1   24378    1761  -2
  -4   7   1   24378    1761   1
  -2  -7  -1    7728    2264  -2
  -3   7   1    7728    2264   1
  -1  -7  -1   19890    1665  -2
  -2   7   1   19890    1665   1
   0  -7  -1   36579    2726  -2
  -1   7   1   36579    2726   1
   1  -7  -1   17782    1600  -2
   0   7   1   17782    1600   1
   2  -7  -1   38354    2222  -2
   1   7   1   38354    2222   1
   3  -7  -1   11062    1302  -2
   2   7   1   11062    1302   1
   4  -7  -1   22549    1731  -2
   3   7   1   22549    1731   1
   5  -7  -1    6854    1155  -2
   4   7   1    6854    1155   1
   6  -7  -1   18154    1600  -2
   5   7   1   18154    1600   1
   7  -7  -1   22803    1367  -2
   6   7   1   22803    1367   1
   8  -7  -1   10476    1236  -2
   7   7   1   10476    1236   1
   9  -7  -1    4813    1017  -2
   8   7   1    4813    1017   1
  10  -7  -1   22285    1634  -2
   9   7   1   22285    1634   1
  11  -7  -1    7318    2033  -2
  10   7   1    7318    2033   1
  12  -7  -1   30735    1764  -2
  11   7   1   30735    1764   1
  13  -7  -1    2385     684  -2
  12   7   1    2385     684   1
  14  -7  -1   25184    1469  -2
  13   7   1   25184    1469   1
  14   7   1    4166     684   1
  15   7   1    7485    1109   1
  -7  -8  -1   13307    1386  -2
  -8   8   1   13307    1386   1
  -6  -8  -1   10258    1294  -2
  -7   8   1   10258    1294   1
  -5  -8  -1    7393    1201  -2
  -6   8   1    7393    1201   1
  -4  -8  -1   23842    2033  -2
  -5   8   1   23842    2033   1
  -3  -8  -1    2125     924  -2
  -4   8   1    2125     924   1
  -2  -8  -1   24909    1433  -2
  -3   8   1   24909    1433   1
  -1  -8  -1   14262    1142  -2
  -2   8   1   14262    1142   1
   0  -8  -1    6481     842  -2
  -1   8   1    6481     842   1
   1  -8  -1   14085    1111  -2
   0   8   1   14085    1111   1
   2  -8  -1   12419    1077  -2
   1   8   1   12419    1077   1
   3  -8  -1   33268    2403  -2
   2   8   1   33268    2403   1
   4  -8  -1     462     832  -2
   3   8   1     462     832   1
   5  -8  -1   14324    1571  -2
   4   8   1   14324    1571   1
   6  -8  -1    8317    1201  -2
   5   8   1    8317    1201   1
   7  -8  -1   10904    1294  -2
   6   8   1   10904    1294   1
   8  -8  -1   20515    1663  -2
   7   8   1   20515    1663   1
 -29   0   2  218070    7762   1
 -28   0   2  191244   39829   1
 -27   0   2  858946   99517   1
 -25   0   2  190555    5684   1
 -24   0   2  358608   13307   1
 -23   0   2  269426   13862   1
 -22   0   2  571876   15659   1
 -21   0   2  127015    5172   1
 -20   0   2  466492   14627   1
 -19   0   2  607767   14790   1
 -18   0   2   87348    8952   1
 -17   0   2  941035   42918   1
 -16   0   2  203627   18552   1
 -15   0   2  867179   15329   1
 -14   0   2  617158   73369   1
 -13   0   2 1377207   86091   1
 -12   0   2 1902386   60797   1
 -11   0   2  480664    6931   1
 -10   0   2 1570719   28771   1
  -9   0   2  137362    3570   1
  -8   0   2  734081    8522   1
  -7   0   2 1227638   25435   1
  -6   0   2  312190    8285   1
  -5   0   2 3297937   40435   1
  -4   0   2 8966218  139344   1
  -1   0  -2 2192565   43908  -2
  -3   0   2 2192565   43908   1
   0   0  -2  365754   11414  -2
  -2   0   2  365754   11414   1
   1   0  -2  235035    6324  -2
  -1   0   2  235035    6324   1
   2   0  -2   48244    2646  -2
   0   0   2   48244    2646   1
   2   0   2 7017577   85059   1
   4   0   2  582895    8513   1
   5   0   2 1593564   19506   1
   6   0   2  676635    9518   1
   7   0   2   65267    1393   1
   8   0   2 2425018   36555   1
   9   0   2  603182    8594   1
  10   0   2 3220596   39483   1
  11   0   2  552564   50729   1
  12   0   2 1220574   38769   1
  13   0   2  839080   13503   1
  14   0   2  480992   13911   1
  15   0   2 1481063   31038   1
  16   0   2  220637    8345   1
  17   0   2  685472   11607   1
  18   0   2 1015497   16528   1
  19   0   2  346508    6558   1
  20   0   2  360236   10926   1
  21   0   2  131374    3186   1
  22   0   2  301640   14370   1
  23   0   2  101048    3021   1
  24   0   2  824378   19374   1
  25   0   2  644164   39459   1
  26   0   2   48968    2772   1
  27   0   2  246154    8687   1
 -29   1   2  163271    3502   1
 -28   1   2  577986   13363   1
 -27   1   2   57494    2587   1
 -26   1   2  368041   12567   1
 -25   1   2  260743    4546   1
 -24   1   2   98714    5036   1
 -23   1   2  521396   10315   1
 -22   1   2   12429    1267   1
 -21   1   2  828866   15791   1
 -20   1   2  278955    4032   1
 -19   1   2  192827   14068   1
 -18   1   2  379417   14300   1
 -17   1   2   42858    1628   1
 -16   1   2 1239825   14440   1
 -15   1   2  506720   13917   1
 -14   1   2  734817   20636   1
 -13   1   2  938839   59318   1
 -12   1   2 1528192   37024   1
 -11   1   2 2569389   30883   1
  -9   1   2  513755    7311   1
  -8   1   2  596959   15876   1
  -7   1   2   19268     867   1
  -6   1   2 4129792   35375   1
  -5   1   2 2066795   40981   1
  -2  -1  -2 1911515   25845  -2
  -4   1   2 1911515   25845   1
  -1  -1  -2 2527991   52477  -2
  -3   1   2 2527991   52477   1
   0  -1  -2 1439362   12394  -2
  -2   1   2 1439362   12394   1
   1  -1  -2   47307    1433  -2
  -1   1   2   47307    1433   1
   2  -1  -2  254408   38952  -2
   0   1   2  254408   38952   1
   3  -1  -2 1928382   72327  -2
   1   1   2 1928382   72327   1
   3   1   2 1749372   24744   1
   4   1   2 3260009   44476   1
   5   1   2   37150    1125   1
   6   1   2  972587   15494   1
   7   1   2  209185   13334   1
   8   1   2 1726261   26783   1
   9   1   2 2736561   36950   1
  10   1   2  877695   36760   1
  11   1   2 1815443   39383   1
  13   1   2 1258100   20569   1
  14   1   2 1132490   11989   1
  15   1   2   36097     906   1
  16   1   2  477859    5563   1
  17   1   2  345459    6529   1
  18   1   2  309347    4660   1
  19   1   2  690680   13216   1
  20   1   2    4140     488   1
  21   1   2  232839    4515   1
  22   1   2  123219    4280   1
  23   1   2  430153    5717   1
  24   1   2  210800    6150   1
  25   1   2  129144    2468   1
  26   1   2  450439   10549   1
  27   1   2   51741    2680   1
 -28   2   2  140719    4523   1
 -27   2   2  399185    9866   1
 -26   2   2   22147    2654   1
 -25   2   2  324102    5139   1
 -24   2   2  295956   12769   1
 -23   2   2   33905    1380   1
 -22   2   2  939374   12543   1
 -21   2   2  243340   14502   1
 -20   2   2  293676   11320   1
 -19   2   2  385593   52534   1
 -18   2   2  115554    4693   1
 -17   2   2  994216   20778   1
 -16   2   2    7093     813   1
 -15   2   2  378127    6776   1
 -14   2   2  500918   13261   1
 -13   2   2  184715    5161   1
 -12   2   2  724156   23978   1
 -11   2   2  130372    6838   1
 -10   2   2 3667257   89850   1
  -9   2   2  546476   24139   1
  -8   2   2  640663   10257   1
  -7   2   2 1041586   15906   1
  -4  -2  -2   60243    3088  -2
  -6   2   2   60243    3088   1
  -3  -2  -2 2364014   30883  -2
  -5   2   2 2364014   30883   1
  -2  -2  -2   34108     814  -2
  -4   2   2   34108     814   1
  -1  -2  -2  601614   31402  -2
  -3   2   2  601614   31402   1
   0  -2  -2 1665342   34657  -2
  -2   2   2 1665342   34657   1
   1  -2  -2    4224     227  -2
  -1   2   2    4224     227   1
   2  -2  -2 2153866   26266  -2
   0   2   2 2153866   26266   1
   3  -2  -2 1009756   31653  -2
   1   2   2 1009756   31653   1
   4  -2  -2   63849    1335  -2
   2   2   2   63849    1335   1
   5  -2  -2 1444590   24143  -2
   3   2   2 1444590   24143   1
   6  -2  -2  113751    2181  -2
   4   2   2  113751    2181   1
   5   2   2  731470   12722   1
   7   2   2 1361649   28653   1
   8   2   2 1973837   34781   1
   9   2   2  245237   12522   1
  10   2   2 1170970   31457   1
  11   2   2  284570    7891   1
  12   2   2 1200130   21910   1
  13   2   2  359624    6295   1
  14   2   2    7442     633   1
  15   2   2 1863189   20469   1
  16   2   2  224290    3404   1
  17   2   2  929586   15841   1
  18   2   2  134552    6116   1
  19   2   2  379203    6227   1
  20   2   2  720922   12788   1
  21   2   2   30680    2587   1
  22   2   2  208912    3706   1
  23   2   2  183458    6454   1
  24   2   2   50029    1537   1
  25   2   2  275533    7752   1
  26   2   2   61375    5914   1
 -27   3   2    6192     924   1
 -26   3   2  318414    6444   1
 -25   3   2  207404    4641   1
 -24   3   2   91299    2298   1
 -23   3   2  554877   16457   1
 -22   3   2  109414    3248   1
 -21   3   2  789044   19734   1
 -20   3   2  155146    4966   1
 -19   3   2   83948   10211   1
 -18   3   2  445255   85101   1
 -17   3   2  200509   18482   1
 -16   3   2  793890   15277   1
 -15   3   2  310589   12291   1
 -14   3   2   77477    2489   1
 -13   3   2  343080   12845   1
 -12   3   2  167893   11690   1
 -11   3   2 1833231  142114   1
 -10   3   2  721651   63759   1
  -9   3   2 1981179   60242   1
  -6  -3  -2  689718   41488  -2
  -8   3   2  689718   41488   1
  -4  -3  -2 2056370   57937  -2
  -6   3   2 2056370   57937   1
  -3  -3  -2  142981    3318  -2
  -5   3   2  142981    3318   1
  -2  -3  -2  795063   76234  -2
  -4   3   2  795063   76234   1
  -1  -3  -2  117999    4621  -2
  -3   3   2  117999    4621   1
   0  -3  -2  357696    5869  -2
  -2   3   2  357696    5869   1
   1  -3  -2 1792102   26967  -2
  -1   3   2 1792102   26967   1
   2  -3  -2  558842   10400  -2
   0   3   2  558842   10400   1
   3  -3  -2  134336    2843  -2
   1   3   2  134336    2843   1
   4  -3  -2  717136   35342  -2
   2   3   2  717136   35342   1
   5  -3  -2  254656    8964  -2
   3   3   2  254656    8964   1
   6  -3  -2 1376455   25626  -2
   4   3   2 1376455   25626   1
   7  -3  -2 1250540   45508  -2
   5   3   2 1250540   45508   1
   8  -3  -2 1527089   41811  -2
   6   3   2 1527089   41811   1
   8   3   2 1756939   48746   1
   9   3   2 1100218   47254   1
  10   3   2   83047    2078   1
  11   3   2  640434   11271   1
  12   3   2   37632    1654   1
  13   3   2  562061   12251   1
  14   3   2  727834   10835   1
  15   3   2  259403    4140   1
  16   3   2  954290   15131   1
  17   3   2   28905    3112   1
  18   3   2  281255    4840   1
  19   3   2  437477   26702   1
  20   3   2   40406    2105   1
  21   3   2  345864    9255   1
  22   3   2   83099    2489   1
  23   3   2   63173    3108   1
  24   3   2  141891    5761   1
  25   3   2    4805     924   1
 -26   4   2   21716    1571   1
 -25   4   2  173038   16772   1
 -24   4   2  218159    4748   1
 -23   4   2   16085     772   1
 -22   4   2  493310   22913   1
 -21   4   2  176975    9070   1
 -20   4   2  115839    3912   1
 -18   4   2   44876    2515   1
 -17   4   2  580918   64821   1
 -16   4   2   13486    2403   1
 -15   4   2  172787    4481   1
 -14   4   2  217998    5264   1
 -13   4   2   83501    3604   1
 -12   4   2  476683   11409   1
 -11   4   2   56471    1990   1
 -10   4   2 1143322   25550   1
  -7  -4  -2  247253    6400  -2
  -9   4   2  247253    6400   1
  -6  -4  -2  502532   11598  -2
  -8   4   2  502532   11598   1
  -5  -4  -2  529557   12579  -2
  -7   4   2  529557   12579   1
  -4  -4  -2  115088    3594  -2
  -6   4   2  115088    3594   1
  -3  -4  -2  976292   28438  -2
  -5   4   2  976292   28438   1
  -2  -4  -2  260692    5402  -2
  -4   4   2  260692    5402   1
  -1  -4  -2  326269    7899  -2
  -3   4   2  326269    7899   1
   0  -4  -2  527424   17373  -2
  -2   4   2  527424   17373   1
   1  -4  -2   34102    1564  -2
  -1   4   2   34102    1564   1
   2  -4  -2  388058   10296  -2
   0   4   2  388058   10296   1
   3  -4  -2  304708    6165  -2
   1   4   2  304708    6165   1
   4  -4  -2  232369    6141  -2
   2   4   2  232369    6141   1
   5  -4  -2  536441   12709  -2
   3   4   2  536441   12709   1
   6  -4  -2  140592    4036  -2
   4   4   2  140592    4036   1
   7  -4  -2  576587   13558  -2
   5   4   2  576587   13558   1
   8  -4  -2  186059   18159  -2
   6   4   2  186059   18159   1
   9  -4  -2  435353   12984  -2
   7   4   2  435353   12984   1
   8   4   2  652829   18365   1
   9   4   2  139068    4377   1
  10   4   2  475981   11728   1
  11   4   2   39035    2058   1
  12   4   2  368194   19221   1
  13   4   2  181381    5587   1
  14   4   2   29294    2587   1
  15   4   2 1149749   76557   1
  16   4   2  119253    4990   1
  17   4   2  396496   14693   1
  18   4   2  110313    2779   1
  19   4   2  210927    4904   1
  20   4   2  276359   13215   1
  21   4   2   11692    1046   1
  22   4   2   97925    3604   1
  23   4   2   69865    3188   1
 -23   5   2  178769   34238   1
 -22   5   2    5719     640   1
 -21   5   2  218811    5936   1
 -20   5   2  142846    3162   1
 -19   5   2   63749    2777   1
 -18   5   2   55666    2134   1
 -17   5   2    5469     832   1
 -16   5   2  231431    7758   1
 -15   5   2  130155    4584   1
 -14   5   2  109042    2862   1
 -13   5   2  214396    4546   1
 -12   5   2  347443    9377   1
 -11   5   2  478740    9834   1
  -8  -5  -2  126567    3689  -2
 -10   5   2  126567    3689   1
  -7  -5  -2   63128    1938  -2
  -9   5   2   63128    1938   1
  -6  -5  -2  127441    2989  -2
  -8   5   2  127441    2989   1
  -5  -5  -2  158747    4830  -2
  -7   5   2  158747    4830   1
  -4  -5  -2  694293   16401  -2
  -6   5   2  694293   16401   1
  -3  -5  -2  393524    9998  -2
  -5   5   2  393524    9998   1
  -2  -5  -2  315454    7707  -2
  -4   5   2  315454    7707   1
  -1  -5  -2  969411   22315  -2
  -3   5   2  969411   22315   1
   0  -5  -2   80070    3137  -2
  -2   5   2   80070    3137   1
   1  -5  -2   10258    1756  -2
  -1   5   2   10258    1756   1
   2  -5  -2   47028    3234  -2
   0   5   2   47028    3234   1
   3  -5  -2  480355   11791  -2
   1   5   2  480355   11791   1
   4  -5  -2  145660    4669  -2
   2   5   2  145660    4669   1
   5  -5  -2  356521   25043  -2
   3   5   2  356521   25043   1
   6  -5  -2  535806   13101  -2
   4   5   2  535806   13101   1
   7  -5  -2   57117    2641  -2
   5   5   2   57117    2641   1
   8  -5  -2  193509    4063  -2
   6   5   2  193509    4063   1
   9  -5  -2   26868    1401  -2
   7   5   2   26868    1401   1
  10  -5  -2  316134    6013  -2
   8   5   2  316134    6013   1
   9   5   2  490627   16495   1
  10   5   2  257243   10258   1
  11   5   2  340805    9176   1
  12   5   2   38428    3142   1
  13   5   2  301785   11921   1
  14   5   2  373394   14046   1
  15   5   2    3889     743   1
  16   5   2  103428    3790   1
  17   5   2  142172    5725   1
  18   5   2  111445    3679   1
  19   5   2  162179    5175   1
  20   5   2    1360     460   1
  21   5   2   81866    3696   1
 -20   6   2   26565    9842   1
 -19   6   2  116267   10720   1
 -18   6   2   29394    1719   1
 -17   6   2  100502    3396   1
 -16   6   2   33246    1511   1
 -15   6   2   55861    1575   1
 -14   6   2   53737    2828   1
 -13   6   2  124755    2701   1
 -12   6   2  196105    4189   1
 -11   6   2  117482    7393   1
  -8  -6  -2  181772    7096  -2
 -10   6   2  181772    7096   1
  -7  -6  -2   19985    1004  -2
  -9   6   2   19985    1004   1
  -6  -6  -2   79431    3342  -2
  -8   6   2   79431    3342   1
  -5  -6  -2  179375   12152  -2
  -7   6   2  179375   12152   1
  -4  -6  -2    9095    1263  -2
  -6   6   2    9095    1263   1
  -3  -6  -2  241644    7084  -2
  -5   6   2  241644    7084   1
  -2  -6  -2  575235   22594  -2
  -4   6   2  575235   22594   1
  -1  -6  -2   71851    3169  -2
  -3   6   2   71851    3169   1
   0  -6  -2   95556    5083  -2
  -2   6   2   95556    5083   1
   1  -6  -2   54120    4205  -2
  -1   6   2   54120    4205   1
   2  -6  -2   47503    2580  -2
   0   6   2   47503    2580   1
   3  -6  -2   31394    2088  -2
   1   6   2   31394    2088   1
   4  -6  -2  348022    9442  -2
   2   6   2  348022    9442   1
   5  -6  -2  113659    4280  -2
   3   6   2  113659    4280   1
   6  -6  -2   15408    1564  -2
   4   6   2   15408    1564   1
   7  -6  -2   89673    3557  -2
   5   6   2   89673    3557   1
   8  -6  -2   38001    2219  -2
   6   6   2   38001    2219   1
   9  -6  -2   17127    1313  -2
   7   6   2   17127    1313   1
  10  -6  -2  127404    4664  -2
   8   6   2  127404    4664   1
   9   6   2  238484    9980   1
  10   6   2  411837   15340   1
  11   6   2   62176    4066   1
  12   6   2  160754   12475   1
  13   6   2  113420   11782   1
  14   6   2   50289    1916   1
  15   6   2  184319    5228   1
  16   6   2   56912    1625   1
  17   6   2   75220    4759   1
  18   6   2  101216    3038   1
 -16   7   2   39459    2310   1
 -15   7   2   28278    2125   1
 -14   7   2    5914    1201   1
 -13   7   2   63292    3327   1
 -12   7   2  130900    6469   1
 -11   7   2  123273    4482   1
 -10   7   2   72526    6931   1
  -7  -7  -2   84331    3195  -2
  -9   7   2   84331    3195   1
  -6  -7  -2   24815    1642  -2
  -8   7   2   24815    1642   1
  -5  -7  -2   13296    1025  -2
  -7   7   2   13296    1025   1
  -4  -7  -2  155319    4918  -2
  -6   7   2  155319    4918   1
  -3  -7  -2  103517    3775  -2
  -5   7   2  103517    3775   1
  -2  -7  -2   30547    1947  -2
  -4   7   2   30547    1947   1
  -1  -7  -2   75926    4158  -2
  -3   7   2   75926    4158   1
   0  -7  -2   31181    1992  -2
  -2   7   2   31181    1992   1
   1  -7  -2   71392    3069  -2
  -1   7   2   71392    3069   1
   2  -7  -2   13515    1433  -2
   0   7   2   13515    1433   1
   3  -7  -2   36641    2156  -2
   1   7   2   36641    2156   1
   4  -7  -2   22552    1699  -2
   2   7   2   22552    1699   1
   5  -7  -2   43423    2350  -2
   3   7   2   43423    2350   1
   6  -7  -2   81820    3333  -2
   4   7   2   81820    3333   1
   7  -7  -2   13040    1372  -2
   5   7   2   13040    1372   1
   8  -7  -2   15248    2033  -2
   6   7   2   15248    2033   1
   9  -7  -2   43096    5817  -2
   7   7   2   43096    5817   1
   8   7   2  187038   11875   1
   9   7   2  151146    4737   1
  10   7   2   81199    3069   1
  11   7   2  163370   14370   1
  12   7   2    2433     684   1
  13   7   2   91915    8918   1
  14   7   2   65784    3696   1
  -8   8   2   43433    2495   1
  -5  -8  -2   23103    1848  -2
  -7   8   2   23103    1848   1
  -4  -8  -2   14786    1571  -2
  -6   8   2   14786    1571   1
  -3  -8  -2   47582    2772  -2
  -5   8   2   47582    2772   1
  -2  -8  -2   15248    1663  -2
  -4   8   2   15248    1663   1
  -1  -8  -2    9312    1201  -2
  -3   8   2    9312    1201   1
   0  -8  -2   57660    2310  -2
  -2   8   2   57660    2310   1
   1  -8  -2    1201     577  -2
  -1   8   2    1201     577   1
   2  -8  -2   38423    2403  -2
   0   8   2   38423    2403   1
   3  -8  -2    8317    1201  -2
   1   8   2    8317    1201   1
   4  -8  -2   34099    2310  -2
   2   8   2   34099    2310   1
   5  -8  -2   18297    1663  -2
   3   8   2   18297    1663   1
   6  -8  -2   14231    1479  -2
   4   8   2   14231    1479   1
   7  -8  -2   10535    1294  -2
   5   8   2   10535    1294   1
   6   8   2   48229    2680   1
 -29   1   3    5040     653   1
 -28   1   3    2119     496   1
 -27   1   3   11601    1121   1
 -26   1   3   28351    1407   1
 -25   1   3    5870     569   1
 -24   1   3     776     514   1
 -23   1   3     504     385   1
 -22   1   3    6028     760   1
 -21   1   3   20427    1107   1
 -20   1   3    8349     615   1
 -19   1   3     350     355   1
 -18   1   3    3695     448   1
 -17   1   3     637     299   1
 -16   1   3   12158     593   1
 -15   1   3    1084     297   1
 -14   1   3    2115     640   1
 -13   1   3    1045     272   1
 -12   1   3     458     189   1
 -11   1   3   13152     404   1
 -10   1   3     823     186   1
  -9   1   3   12282     527   1
  -8   1   3     659     163   1
  -7   1   3   11271     334   1
  -6   1   3   29762    1001   1
  -5   1   3   10063     449   1
  -4   1   3   44193     732   1
  -3   1   3     152      95   1
  -2   1   3    3726     132   1
  -1   1   3    5648     191   1
   0   1   3    1206     130   1
   1   1   3   18381    1871   1
   2   1   3    5111     274   1
   3   1   3   15275     694   1
   4   1   3    8650     319   1
   5   1   3    3320     247   1
   6   1   3   22736     566   1
   7   1   3     951     211   1
   8   1   3   11209     458   1
   9   1   3     251     231   1
  10   1   3    1256     276   1
  11   1   3    3705     360   1
  12   1   3    1292     282   1
  13   1   3    4672     392   1
  14   1   3    1832     334   1
  15   1   3     406     338   1
  16   1   3     246     328   1
  17   1   3    7814     564   1
  18   1   3    9207     746   1
  19   1   3    2099     400   1
  20   1   3     846     361   1
  21   1   3     919     618   1
  22   1   3    3482     409   1
  23   1   3    7041     506   1
  24   1   3    2504     379   1
  25   1   3      55     487   1
  26   1   3    2587     739   1
 -29   2   3    1571     554   1
 -28   2   3    1670     487   1
 -27   2   3    7969     671   1
 -26   2   3    3140     481   1
 -25   2   3   27029    1169   1
 -24   2   3    5456     547   1
 -23   2   3    4604     581   1
 -22   2   3   24509     941   1
 -21   2   3    2627     532   1
 -20   2   3   16037     875   1
 -19   2   3    2838     516   1
 -18   2   3    3174     480   1
 -17   2   3   14970     833   1
 -16   2   3    6596    1024   1
 -15   2   3   43834    1489   1
 -14   2   3    4544     632   1
 -13   2   3    8177     756   1
 -12   2   3   29358    1181   1
 -11   2   3    5872     485   1
 -10   2   3  147942    5368   1
  -9   2   3   15940     625   1
  -8   2   3    3735     312   1
  -7   2   3   27263     587   1
  -6   2   3    6725     417   1
  -5   2   3   35230    1168   1
  -4   2   3    3462     226   1
  -3   2   3    4236     212   1
  -2   2   3   11019     251   1
  -1   2   3    1378     260   1
   0   2   3    6920     260   1
   1   2   3    3733     228   1
   2   2   3    8652    1033   1
   3   2   3   35341     875   1
   4   2   3   18621     544   1
   5   2   3   17950     634   1
   6   2   3    5423     498   1
   7   2   3   82750    1914   1
   8   2   3   17752    1617   1
   9   2   3    8040    1294   1
  10   2   3   20858    1099   1
  11   2   3   14967     794   1
  12   2   3   25490    2013   1
  13   2   3   21505     792   1
  14   2   3    9618     552   1
  15   2   3    5105     496   1
  16   2   3    4743     526   1
  17   2   3    9456     675   1
  18   2   3    9406     714   1
  19   2   3   17769     859   1
  20   2   3     739     832   1
  21   2   3    2019     417   1
  22   2   3   12173     898   1
  23   2   3    1540     446   1
  24   2   3    1851     394   1
  25   2   3    2403     553   1
 -27   3   3    2310     739   1
 -26   3   3    9192     752   1
 -25   3   3    1489     528   1
 -24   3   3   16473     987   1
 -23   3   3    8781     774   1
 -22   3   3    2109    1155   1
 -21   3   3   16402    1080   1
 -20   3   3    6675     732   1
 -19   3   3   13224    1166   1
 -18   3   3     933     590   1
 -17   3   3    8748     977   1
 -16   3   3   15062    1191   1
 -15   3   3    5275    1011   1
 -14   3   3   31969    1525   1
 -13   3   3    9846    1176   1
 -12   3   3    9481    1077   1
 -11   3   3  134356    5914   1
 -10   3   3    2884     665   1
  -9   3   3   37611    2218   1
  -8   3   3    7485    1017   1
  -7   3   3   18820    1340   1
  -6   3   3   93229    6238   1
  -5   3   3   17559    1011   1
  -4   3   3   46755    1565   1
  -3   3   3   23268     783   1
  -2   3   3   35539    1603   1
  -1   3   3  101700    2358   1
   0   3   3    6514     515   1
   1   3   3   41440    1142   1
   2   3   3   57454    2172   1
   3   3   3   56731    3050   1
   4   3   3   59133    3142   1
   5   3   3   26147    1404   1
   6   3   3   28995    1499   1
   7   3   3    5845     674   1
   8   3   3   77986    1983   1
   9   3   3   16176    1133   1
  10   3   3   14817    1267   1
  11   3   3   21194    1262   1
  12   3   3   11055     995   1
  13   3   3   14380     993   1
  14   3   3   10720     791   1
  15   3   3     412     375   1
  16   3   3    8020     797   1
  17   3   3    9139     661   1
  18   3   3   18480    1067   1
  19   3   3    3170     749   1
  20   3   3    2282     712   1
  21   3   3   13033     957   1
  22   3   3    1855     455   1
  23   3   3    4093     495   1
  24   3   3    9892     815   1
 -26   4   3     540     421   1
 -25   4   3    4351     653   1
 -24   4   3   13279     737   1
 -23   4   3   20787    1040   1
 -22   4   3    7283     726   1
 -21   4   3    2965     617   1
 -20   4   3   16894    1058   1
 -19   4   3   10456    1307   1
 -18   4   3   33127    1759   1
 -17   4   3    7224     805   1
 -16   4   3    9048    1479   1
 -15   4   3   51326    2586   1
 -14   4   3   18644    1117   1
 -13   4   3   25169    2172   1
 -12   4   3   87963    5602   1
 -11   4   3    6491    1138   1
 -10   4   3  103042   16726   1
  -9   4   3    5508     915   1
  -8   4   3   37681    1507   1
  -7   4   3   27197    1313   1
  -6   4   3   14221     803   1
  -5   4   3   31474    1864   1
  -4   4   3   17947    1710   1
  -3   4   3   45556    1580   1
  -2   4   3    4040     785   1
  -1   4   3    3865     710   1
   0   4   3   38970    2079   1
   1   4   3   10750    1039   1
   2   4   3   37239    1761   1
   3   4   3   42167    3650   1
   4   4   3   20769    1155   1
   5   4   3   35851    1861   1
   6   4   3    4621     880   1
   7   4   3   82191    2560   1
   8   4   3   20152    1469   1
   9   4   3   23301    1630   1
  10   4   3   61125    4205   1
  11   4   3   30033    2680   1
  12   4   3   54839    2724   1
  13   4   3   21994    2680   1
  14   4   3    4303     999   1
  15   4   3   27885    1545   1
  16   4   3    7023    1479   1
  17   4   3   18245    1225   1
  18   4   3    7047     658   1
  19   4   3    8346     813   1
  20   4   3   10998    1046   1
  21   4   3    3669     644   1
  22   4   3    7316    1294   1
  23   4   3    3194     785   1
 -24   5   3    4713     924   1
 -23   5   3    2181     647   1
 -22   5   3    3542     844   1
 -21   5   3   15001     887   1
 -20   5   3    4443     563   1
 -19   5   3   16877     897   1
 -18   5   3   12919    1081   1
 -17   5   3   12659     952   1
 -16   5   3   19952    1630   1
 -15   5   3    2580     617   1
 -14   5   3   31300    1526   1
 -13   5   3   15248     949   1
 -12   5   3   15253    2033   1
 -11   5   3   34370    2123   1
 -10   5   3    4602     797   1
  -9   5   3   52213    3281   1
  -8   5   3   33935    1371   1
  -7   5   3   26745    1854   1
  -6   5   3   26145    1681   1
  -5   5   3   89244    2708   1
  -4   5   3  177931    4344   1
  -3   5   3   22008    1600   1
  -2   5   3   27631    2587   1
  -1   5   3   13979    1338   1
   0   5   3   20520    2172   1
   1   5   3  142674    4899   1
   2   5   3   38292    2088   1
   3   5   3   37903    5452   1
   4   5   3   58878    2614   1
   5   5   3   16157    1469   1
   6   5   3   67955    3083   1
   7   5   3    3681     743   1
   8   5   3   30257    1927   1
   9   5   3   14692    1532   1
  10   5   3   10377    1617   1
  11   5   3   56718    3140   1
  12   5   3    3443     758   1
  13   5   3   18115    1526   1
  14   5   3   12593     908   1
  15   5   3    4299     737   1
  16   5   3    7812    1012   1
  17   5   3   11146     904   1
  18   5   3   12255     904   1
  19   5   3   11047     974   1
  20   5   3    1083     508   1
  21   5   3    8687    1017   1
 -20   6   3   11533     924   1
 -19   6   3    5914     732   1
 -18   6   3   11779     835   1
 -17   6   3   37982    1895   1
 -16   6   3    4054     706   1
 -15   6   3   37784    1627   1
 -14   6   3    7246     676   1
 -13   6   3   40462    1404   1
 -12   6   3   17928    1244   1
 -11   6   3    5545    1386   1
 -10   6   3   63662    3881   1
  -9   6   3   14883    3512   1
  -8   6   3   45651    3789   1
  -7   6   3   10062    1263   1
  -6   6   3   15981    1510   1
  -5   6   3   50463    2576   1
  -4   6   3   33402    2117   1
  -3   6   3   82792    3419   1
  -2   6   3    7186    1479   1
  -1   6   3    4948    1046   1
   0   6   3   36699    2911   1
   1   6   3   12475    2125   1
   2   6   3   43884    2629   1
   3   6   3   12016    1372   1
   4   6   3    3512    1011   1
   5   6   3   55611    3395   1
   6   6   3   25422    2028   1
   7   6   3   65048    4066   1
   8   6   3    9149    1663   1
   9   6   3    5643    1105   1
  10   6   3   58772    3743   1
  11   6   3    6481    1111   1
  12   6   3   50482    5124   1
  13   6   3   12223    1307   1
  14   6   3   13367    2865   1
  15   6   3   11524     881   1
  16   6   3    9149    1294   1
  17   6   3    6931    1109   1
 -16   7   3   12660    1294   1
 -14   7   3   22918    1848   1
 -13   7   3    2033     832   1
 -12   7   3    4898    1109   1
 -11   7   3   39033    1821   1
 -10   7   3    1832     563   1
  -9   7   3   21744    1225   1
  -8   7   3    6552     672   1
  -7   7   3   12546    1018   1
  -6   7   3   42887    2438   1
  -5   7   3   17556    1460   1
  -4   7   3   56231    2604   1
  -3   7   3    7182    1039   1
  -2   7   3   14538    2495   1
  -1   7   3   18085    1526   1
   0   7   3    2495     849   1
   1   7   3   28217    1892   1
   2   7   3   10884    1273   1
   3   7   3   25078    2033   1
   4   7   3   35208    2957   1
   5   7   3    2957    1201   1
   6   7   3   28093    2587   1
   7   7   3    6384    1011   1
   8   7   3   26338    1731   1
   9   7   3   11229    1142   1
  10   7   3    2172     719   1
  11   7   3   21244    1404   1
  12   7   3    1206     785   1
  13   7   3   10790     915   1
  -7   8   3   24766    1848   1
  -6   8   3    9149    1294   1
  -5   8   3    9333    1294   1
  -4   8   3      92     739   1
  -3   8   3    2772     924   1
  -2   8   3   11366    1479   1
  -1   8   3    3974     924   1
   0   8   3    3050     832   1
   1   8   3     739     647   1
   2   8   3    3696     924   1
   3   8   3   23657    1756   1
   4   8   3   18112    1571   1
 -29   0   4   16911    1479   1
 -28   0   4    4939     785   1
 -27   0   4  763328   74058   1
 -26   0   4  137510    5263   1
 -25   0   4  179075   33083   1
 -24   0   4   99044    3718   1
 -23   0   4   27008    1509   1
 -22   0   4  100256    5267   1
 -21   0   4    5472    1248   1
 -20   0   4  450600   10781   1
 -19   0   4  248328    7831   1
 -18   0   4 1184853   65048   1
 -17   0   4 2429293   92586   1
 -16   0   4   96232    3927   1
 -15   0   4 1498583   52947   1
 -14   0   4  163719    3874   1
 -13   0   4 1051302   25053   1
 -12   0   4  629445   14850   1
 -11   0   4  692107   14030   1
 -10   0   4 2997457   59710   1
  -9   0   4 1760387   34168   1
  -8   0   4 2274833   30603   1
  -7   0   4 3522873   48055   1
  -6   0   4 1270149   27956   1
  -5   0   4 2081811   30633   1
  -4   0   4  224701    8516   1
  -3   0   4 1495757   17719   1
  -2   0   4  419065   13025   1
  -1   0   4   27289     650   1
   0   0   4   35152    1059   1
   1   0   4   18596    1756   1
   2   0   4 2623104   34132   1
   3   0   4 1691610   63324   1
   4   0   4  635291   51707   1
   5   0   4 5747356   69742   1
   6   0   4 2888730   47941   1
   7   0   4 4280904   83360   1
   8   0   4  472152    8097   1
   9   0   4  182855   20778   1
  10   0   4 1252400   19475   1
  11   0   4  354412    8094   1
  12   0   4  686435   23053   1
  13   0   4 1017779   19062   1
  14   0   4  321255    7267   1
  15   0   4  520002   16055   1
  16   0   4   75803    3210   1
  17   0   4  106833    2508   1
  18   0   4  108201    3271   1
  19   0   4  161815    3291   1
  20   0   4  747897   25413   1
  21   0   4  167358    4262   1
  22   0   4  363741    8572   1
  23   0   4  261819    7439   1
  24   0   4  138433    4117   1
  25   0   4  148747    4084   1
 -29   1   4   94896    4158   1
 -28   1   4  247397    7764   1
 -27   1   4   35934    1583   1
 -26   1   4  483935    8683   1
 -25   1   4   57410    5251   1
 -24   1   4   25837    2452   1
 -23   1   4   42305    1713   1
 -22   1   4   24896    1017   1
 -21   1   4  102502    3021   1
 -20   1   4   15429     977   1
 -19   1   4  581926   19392   1
 -18   1   4  325949   19822   1
 -17   1   4  358752    7640   1
 -16   1   4 1299083   15452   1
 -15   1   4  128819    7471   1
 -14   1   4  964676   57870   1
 -13   1   4  880236   21242   1
 -12   1   4  302862   10818   1
 -11   1   4 1459211   29021   1
 -10   1   4 1384325   96648   1
  -9   1   4 1161246   18658   1
  -8   1   4 3837034   67433   1
  -7   1   4  800889   54399   1
  -6   1   4 3610102   45637   1
  -5   1   4 1519802   19646   1
  -4   1   4 2528433   27949   1
  -3   1   4  363484   14070   1
  -2   1   4  826823    8020   1
  -1   1   4 1059662   16207   1
   1   1   4 1059284   23229   1
   2   1   4  463750   38618   1
   3   1   4 2747073   44274   1
   4   1   4 3687494   49623   1
   5   1   4  305607   21528   1
   6   1   4 4847376   67605   1
   7   1   4  598591   20639   1
   8   1   4 1075024   12414   1
   9   1   4 1525849   37126   1
  10   1   4  479368   10697   1
  11   1   4  891131   10936   1
  12   1   4  968545   19808   1
  13   1   4  228714    6073   1
  14   1   4  795943    9322   1
  15   1   4  129007    6800   1
  16   1   4  136495    2450   1
  17   1   4   56369    1427   1
  18   1   4   74974    1743   1
  19   1   4  372412    7177   1
  20   1   4  121210    5868   1
  21   1   4  452044    7773   1
  22   1   4   40455    4114   1
  23   1   4  363493    5560   1
  24   1   4  246473    5615   1
  25   1   4   62853    9102   1
 -29   2   4   84269    3604   1
 -28   2   4    3324     474   1
 -27   2   4  246859   12845   1
 -26   2   4  113048    7816   1
 -25   2   4  179022    3647   1
 -24   2   4  104730    2880   1
 -23   2   4  243523   13749   1
 -22   2   4  188945   15174   1
 -21   2   4   87541    4713   1
 -20   2   4  198454    3891   1
 -19   2   4  107789    3371   1
 -18   2   4  359801    9247   1
 -17   2   4  387855   17859   1
 -16   2   4  200821    3171   1
 -15   2   4 1867940   35324   1
 -14   2   4  244427   18792   1
 -13   2   4 1287021   53913   1
 -12   2   4 3077675   41865   1
 -11   2   4  132570   13422   1
 -10   2   4  972872   14577   1
  -9   2   4  483628   23988   1
  -8   2   4 1379206   41958   1
  -7   2   4  904113   42706   1
  -6   2   4   94055   14912   1
  -5   2   4  311284    4276   1
  -4   2   4   39251    6458   1
  -3   2   4  458798    5548   1
  -2   2   4 1423888   21705   1
  -1   2   4   85139   12738   1
   0   2   4  590668   10169   1
   1   2   4   85489    5811   1
   2   2   4 1353055   29241   1
   3   2   4 1554571   27629   1
   4   2   4  424309    9098   1
   5   2   4 1302076   43787   1
   6   2   4  225833   18108   1
   7   2   4 1293277   29306   1
   8   2   4 2783409   47390   1
   9   2   4  322416   49881   1
  10   2   4  770459   21432   1
  11   2   4 1260921   19925   1
  12   2   4  133924    2494   1
  13   2   4 1029048   12538   1
  14   2   4  390256    6012   1
  15   2   4   78665    2033   1
  16   2   4   39440    2321   1
  17   2   4  258103    5902   1
  18   2   4  113536    3958   1
  19   2   4   84639    4528   1
  20   2   4   91489    2644   1
  21   2   4   45502    1980   1
  22   2   4  381684   12996   1
  23   2   4  166376    3893   1
  24   2   4  150851   12471   1
  25   2   4  380694   12475   1
 -27   3   4   30033    2033   1
 -26   3   4   98427   13677   1
 -25   3   4   67045    2063   1
 -24   3   4  251884    7776   1
 -23   3   4   57534    2149   1
 -22   3   4  141453   14735   1
 -21   3   4  115484    4905   1
 -20   3   4   69199    2205   1
 -19   3   4   99201    2771   1
 -18   3   4   60735    4436   1
 -17   3   4  158833    8975   1
 -16   3   4  780249   23676   1
 -15   3   4   28406    1587   1
 -14   3   4 1151983   28689   1
 -13   3   4 2247606   85655   1
 -12   3   4  170625    7485   1
 -11   3   4 1617806   30654   1
 -10   3   4  446190   29844   1
  -9   3   4  351609    8286   1
  -8   3   4 1300733   40106   1
  -6   3   4  687025   14506   1
  -5   3   4  827465   15093   1
  -4   3   4  226433    4730   1
  -3   3   4  640695   41357   1
  -2   3   4  210931    3925   1
  -1   3   4 1216032   24595   1
   0   3   4   63600    2120   1
   1   3   4 1303222   22976   1
   2   3   4  291165    8225   1
   3   3   4 1590043   48968   1
   4   3   4 1178269   26105   1
   5   3   4  266628    6722   1
   6   3   4  823294   26522   1
   7   3   4  331166   21527   1
   8   3   4  777458   14276   1
   9   3   4 2395132   40898   1
  10   3   4  681903   32476   1
  11   3   4   96261    2538   1
  12   3   4 2048598   35670   1
  13   3   4  357334    7910   1
  14   3   4  218676    4283   1
  15   3   4   84241    3921   1
  16   3   4   41603    1470   1
  17   3   4   85608    1955   1
  18   3   4  134725    6192   1
  19   3   4   26324    1477   1
  20   3   4   38727    6255   1
  21   3   4  170154    9497   1
  22   3   4   13245    6145   1
  23   3   4  343730   11644   1
  24   3   4  310287   10442   1
 -26   4   4   93221    2842   1
 -25   4   4   59800    2587   1
 -24   4   4   33117    1414   1
 -23   4   4   70973    3025   1
 -22   4   4   48599    2350   1
 -21   4   4    5277     904   1
 -20   4   4  124750    3022   1
 -19   4   4   22902    1761   1
 -18   4   4  174568    4477   1
 -17   4   4  365994    8284   1
 -16   4   4   44357    2538   1
 -15   4   4  830681   13918   1
 -14   4   4  137952   13164   1
 -13   4   4  509778   11794   1
 -12   4   4 1266854   27150   1
 -11   4   4  208583   42781   1
 -10   4   4  585199   16044   1
  -9   4   4  352623   21670   1
  -8   4   4  414460    8327   1
  -7   4   4  796581   46755   1
  -6   4   4  322702   25718   1
  -5   4   4   47323    2944   1
  -4   4   4  122564   12799   1
  -3   4   4   47005    2023   1
  -2   4   4  422493   12295   1
  -1   4   4   12631     788   1
   0   4   4  339299    7162   1
   1   4   4   27113    1133   1
   2   4   4  895219   26126   1
   3   4   4  672907   16588   1
   4   4   4  134428    4814   1
   5   4   4  591096   25270   1
   6   4   4  167950    9010   1
   7   4   4  703408   16945   1
   8   4   4  728273   58810   1
   9   4   4   96902   23149   1
  10   4   4  596499   21481   1
  11   4   4  647258   39228   1
  12   4   4  121603    6376   1
  13   4   4  548597   24627   1
  14   4   4   46724    2675   1
  15   4   4   35857    2079   1
  16   4   4   15295    4713   1
  17   4   4   62831    2183   1
  18   4   4   10655     888   1
  19   4   4   42395    2587   1
  20   4   4   67011    2538   1
  21   4   4   33453    2125   1
  22   4   4  158459   26240   1
 -24   5   4    9426    1201   1
 -23   5   4    3303     512   1
 -22   5   4    2495     544   1
 -21   5   4    5767     629   1
 -20   5   4   40659    1451   1
 -19   5   4  210303    6570   1
 -18   5   4  120207    7696   1
 -17   5   4   60400    2156   1
 -16   5   4  389735   10193   1
 -15   5   4   85446    7446   1
 -14   5   4  221872    4222   1
 -13   5   4  215757    5349   1
 -12   5   4   72365    2520   1
 -11   5   4  358115   10029   1
 -10   5   4  348722    7406   1
  -9   5   4  303502    6989   1
  -8   5   4  935188   20822   1
  -7   5   4  343607   23144   1
  -6   5   4  523306   10433   1
  -5   5   4  146694    5083   1
  -4   5   4  160839    4033   1
  -3   5   4   72276    3188   1
  -2   5   4  138620    4420   1
  -1   5   4  154177    3904   1
   0   5   4   73867   10997   1
   1   5   4  184285    4564   1
   3   5   4  611672   20557   1
   4   5   4  793141   24854   1
   5   5   4  133600    4372   1
   6   5   4  852195   15958   1
   7   5   4  147244    5092   1
   8   5   4  140630    7393   1
   9   5   4  308678    7027   1
  10   5   4  152925    5236   1
  11   5   4  254671    7415   1
  12   5   4  211925   22035   1
  13   5   4   12866    1081   1
  14   5   4  237178    5921   1
  15   5   4   84972    5362   1
  16   5   4   18543    1802   1
  17   5   4   12680    1340   1
  18   5   4    5766     970   1
  19   5   4   67358    3142   1
  20   5   4   73457    3234   1
 -19   6   4   10954     946   1
 -18   6   4  215408   11649   1
 -17   6   4  250470   14370   1
 -16   6   4   16654    2414   1
 -15   6   4  219727    6145   1
 -14   6   4   30118    1861   1
 -13   6   4  156389    4015   1
 -12   6   4  123677    4149   1
 -11   6   4  115394    4176   1
 -10   6   4  221120    9056   1
  -9   6   4  191826    8502   1
  -8   6   4   46503    2576   1
  -7   6   4  326357   12937   1
  -6   6   4  165766    7947   1
  -5   6   4  111438    6099   1
  -4   6   4   28007    1881   1
  -3   6   4   37354    2182   1
  -2   6   4   63213    2932   1
  -1   6   4   12304    1499   1
   0   6   4   11433    1460   1
   1   6   4   52942    3789   1
   2   6   4  199392   14231   1
   3   6   4  169961   26337   1
   4   6   4   32384    2726   1
   5   6   4  646994   21624   1
   6   6   4  235522    6632   1
   7   6   4  374655    9605   1
   8   6   4  157279    5170   1
   9   6   4   46591   14088   1
  10   6   4  131983    6741   1
  11   6   4   67278   14739   1
  12   6   4   38718    4805   1
  13   6   4  102380   14370   1
  14   6   4   65590   14739   1
  15   6   4   54605    3142   1
  16   6   4    2218     832   1
 -15   7   4    2218     739   1
 -14   7   4  179997    6931   1
 -13   7   4  186281    7208   1
 -12   7   4   20322    1307   1
 -11   7   4   69671    3234   1
 -10   7   4  144049    5221   1
  -9   7   4   11360     924   1
  -8   7   4  219082    6775   1
  -7   7   4   56795    3465   1
  -6   7   4  124947    4345   1
  -5   7   4   25196    4158   1
  -4   7   4   85681    3492   1
  -3   7   4    5421    1063   1
  -2   7   4   13814    1310   1
  -1   7   4   11122    1294   1
   0   7   4   32785    3419   1
   1   7   4   20742    3188   1
   2   7   4   51813    2819   1
   3   7   4  154399    6838   1
   4   7   4  242088    9518   1
   5   7   4    3234    1201   1
   6   7   4  252585    7022   1
   7   7   4   63361    7254   1
   8   7   4   46628    2188   1
   9   7   4  188959   11459   1
  10   7   4   81719   15017   1
  11   7   4    2786     653   1
  12   7   4   57755    2088   1
 -29   1   5    7158     663   1
 -28   1   5    2178     511   1
 -27   1   5    2595     467   1
 -26   1   5    3587     934   1
 -25   1   5   12514    1002   1
 -24   1   5   22593    2508   1
 -23   1   5    1437     424   1
 -22   1   5    1749     409   1
 -21   1   5    2162     785   1
 -20   1   5    1359     406   1
 -19   1   5    3919     584   1
 -18   1   5      96     378   1
 -17   1   5     -30     334   1
 -16   1   5   14447     678   1
 -15   1   5    7507     426   1
 -14   1   5     563     263   1
 -13   1   5   14761     504   1
 -12   1   5     849     286   1
 -11   1   5    2023     271   1
 -10   1   5    1474     240   1
  -9   1   5    4353     288   1
  -8   1   5   53653    1075   1
  -7   1   5   77566    1969   1
  -6   1   5     696     144   1
  -5   1   5     155     137   1
  -4   1   5     125     170   1
  -3   1   5   51452     617   1
  -2   1   5   27306     886   1
  -1   1   5    3517     194   1
   0   1   5    1480     170   1
   1   1   5     366     184   1
   2   1   5   19189     855   1
   3   1   5    5112     682   1
   4   1   5    3693     241   1
   5   1   5    7028     336   1
   6   1   5     505     219   1
   7   1   5   13021     621   1
   8   1   5   12183    1120   1
   9   1   5    3210     350   1
  10   1   5     874     285   1
  11   1   5     603     303   1
  12   1   5    6438     453   1
  13   1   5    2439     389   1
  14   1   5    3130     444   1
  15   1   5    1084     342   1
  16   1   5    5110     529   1
  17   1   5     216     330   1
  18   1   5     496     356   1
  19   1   5    4272     842   1
  20   1   5     477     391   1
  21   1   5     173     395   1
  22   1   5     747     449   1
  23   1   5    1053     342   1
  24   1   5     526     421   1
 -29   2   5    8040     924   1
 -28   2   5   11100    1894   1
 -27   2   5    2023     618   1
 -26   2   5    5823     667   1
 -25   2   5    9607     897   1
 -24   2   5    3681     473   1
 -23   2   5   16541    1015   1
 -22   2   5      -1     464   1
 -21   2   5    6185     690   1
 -20   2   5   16848    2079   1
 -19   2   5     988     434   1
 -18   2   5     850     450   1
 -17   2   5   12453    1422   1
 -16   2   5    2756     473   1
 -15   2   5   19630     908   1
 -14   2   5    1748     463   1
 -13   2   5   14557     901   1
 -12   2   5   22928    1603   1
 -11   2   5    1390     389   1
 -10   2   5   11797     789   1
  -9   2   5   17660    1134   1
  -8   2   5   30359     986   1
  -7   2   5   11371     431   1
  -6   2   5    3277     264   1
  -5   2   5    3197     242   1
  -4   2   5    7182     304   1
  -3   2   5    7345     354   1
  -2   2   5   35452     589   1
  -1   2   5    3445     270   1
   0   2   5   21415     549   1
   1   2   5    3869     275   1
   2   2   5   23484     736   1
   3   2   5   22227     718   1
   4   2   5    7023    1017   1
   5   2   5    6931    1017   1
   6   2   5    3102     412   1
   7   2   5   20362    1150   1
   8   2   5   27974    1172   1
   9   2   5   20869    1049   1
  10   2   5    2154     475   1
  11   2   5   22510     993   1
  12   2   5   12734     810   1
  13   2   5   18497     866   1
  14   2   5    6077     593   1
  15   2   5    3498     578   1
  16   2   5     722     471   1
  17   2   5    3265     529   1
  18   2   5    8200    1060   1
  19   2   5     984     436   1
  20   2   5    2787     552   1
  21   2   5    1935     505   1
  22   2   5    5114     485   1
  23   2   5    4528     924   1
  24   2   5    2587     647   1
 -27   3   5     -92     457   1
 -26   3   5   12898    1941   1
 -25   3   5    1113     394   1
 -24   3   5   16933     912   1
 -23   3   5    2034     594   1
 -22   3   5    5342     816   1
 -21   3   5    9313    1005   1
 -20   3   5    2823     593   1
 -19   3   5   11028    1092   1
 -18   3   5   15282    1600   1
 -17   3   5    6563    1015   1
 -16   3   5    8546    1005   1
 -15   3   5    6920    2218   1
 -14   3   5   64295   10165   1
 -13   3   5    2047     684   1
 -12   3   5    7149     652   1
 -11   3   5   15324     873   1
 -10   3   5   23501    1194   1
  -9   3   5  123532    3130   1
  -8   3   5    2155     704   1
  -7   3   5    2539     747   1
  -6   3   5   45034    1434   1
  -5   3   5    2373     474   1
  -4   3   5   42430    1680   1
  -3   3   5   22726     957   1
  -2   3   5    8217     832   1
  -1   3   5   66801    2156   1
   0   3   5     843     325   1
   1   3   5   72362    1578   1
   2   3   5   11995     919   1
   3   3   5   13542    1014   1
   4   3   5   20238    2310   1
   5   3   5    4343    1479   1
   6   3   5    4805    1479   1
   7   3   5   20499    1041   1
   8   3   5   22845    1116   1
   9   3   5   13968     978   1
  10   3   5     849     531   1
  11   3   5   16918    1082   1
  12   3   5   64624    1974   1
  13   3   5   44858    1383   1
  14   3   5    9153     864   1
  15   3   5    1189     445   1
  16   3   5    4372     675   1
  17   3   5    4999     815   1
  18   3   5    9656     765   1
  19   3   5    7060     756   1
  20   3   5     231     588   1
  21   3   5    8623    1571   1
  22   3   5    9056    1201   1
  23   3   5   13769    1201   1
 -26   4   5     277     421   1
 -25   4   5   11584     764   1
 -24   4   5     765     399   1
 -23   4   5    2783     524   1
 -22   4   5   14590    1073   1
 -21   4   5    2509     540   1
 -20   4   5   12495     952   1
 -19   4   5   10812    1663   1
 -18   4   5   14681    1302   1
 -17   4   5   26718    1960   1
 -16   4   5    6445     974   1
 -15   4   5   54896    2837   1
 -14   4   5    3613     786   1
 -13   4   5   52367    2104   1
 -12   4   5    3221     831   1
 -11   4   5   21702    1285   1
 -10   4   5  105395    6613   1
  -9   4   5    4689     585   1
  -8   4   5   37260    2147   1
  -7   4   5   28768    2302   1
  -6   4   5    3280     617   1
  -5   4   5   31588    1756   1
  -4   4   5    7563     720   1
  -3   4   5   28040    1592   1
  -2   4   5   43353    1783   1
  -1   4   5    1490     469   1
   0   4   5   55658    3801   1
   1   4   5    6233     881   1
   2   4   5   65068    2880   1
   3   4   5   16520    1526   1
   4   4   5     496     557   1
   5   4   5   60866   12240   1
   6   4   5    8828    1243   1
   7   4   5   35391    2171   1
   8   4   5   28278    2013   1
   9   4   5   11812    1433   1
  10   4   5   19903    1789   1
  11   4   5   13862    2218   1
  12   4   5   40019    2350   1
  13   4   5   36419    1511   1
  14   4   5    5722     954   1
  15   4   5   11547     862   1
  16   4   5     246     534   1
  17   4   5    4182     790   1
  18   4   5   11219     810   1
  19   4   5     413     487   1
  20   4   5    8871    1109   1
  21   4   5    2125     647   1
 -23   5   5    6884     603   1
 -22   5   5     152     460   1
 -21   5   5   14143     920   1
 -20   5   5     681     404   1
 -19   5   5    8213     779   1
 -18   5   5   17356    1080   1
 -17   5   5    1477     622   1
 -16   5   5   44477    3646   1
 -15   5   5     -28     647   1
 -14   5   5   25179    1252   1
 -13   5   5    6459     770   1
 -12   5   5    2266     622   1
 -11   5   5   29006    1634   1
 -10   5   5    2914     774   1
  -9   5   5   56311    2186   1
  -8   5   5   26147    1290   1
  -7   5   5   19955    2310   1
  -6   5   5   52007    2538   1
  -5   5   5    1930     970   1
  -4   5   5   31116    1881   1
  -3   5   5   48811    2342   1
  -2   5   5   48994    2906   1
  -1   5   5   28422    1507   1
   0   5   5    8670    1176   1
   1   5   5   47414    1948   1
   2   5   5    9710     974   1
   3   5   5   13215    1135   1
   4   5   5   33266    2819   1
   5   5   5    3327    1479   1
   6   5   5   61444    4528   1
   7   5   5   11031    1072   1
   8   5   5    6494     887   1
   9   5   5   20653    1392   1
  10   5   5     990     605   1
  11   5   5   21114    3604   1
  12   5   5    7432     765   1
  13   5   5    8969     787   1
  14   5   5   38500    1685   1
  15   5   5    3826     657   1
  16   5   5   19469    1401   1
  17   5   5    1201     739   1
 -19   6   5      28     421   1
 -18   6   5    4377     602   1
 -17   6   5   51944    6788   1
 -16   6   5    8703    1011   1
 -15   6   5   23954    1311   1
 -14   6   5    1666     611   1
 -13   6   5    5476     800   1
 -12   6   5   24269    1710   1
 -11   6   5     977     684   1
 -10   6   5   25530    1780   1
  -9   6   5   22086    2495   1
  -8   6   5   40014    3327   1
  -7   6   5   48414    3881   1
  -6   6   5   21878    1861   1
  -5   6   5    3696    1479   1
  -4   6   5   11459    2033   1
  -3   6   5   32621    3142   1
  -2   6   5   25638    3835   1
  -1   6   5    2825    1248   1
   0   6   5   10737    2911   1
   1   6   5   21347    2495   1
   2   6   5   39274    3327   1
   3   6   5   13954    2033   1
   4   6   5    3234    1294   1
   5   6   5   73694    4944   1
   6   6   5    3116     906   1
   7   6   5   53187    1823   1
   8   6   5   25280    1213   1
   9   6   5    3786     677   1
  10   6   5   11077    1294   1
  11   6   5    2580     799   1
  12   6   5   14778    3881   1
  13   6   5   12013    1571   1
  14   6   5    1941     832   1
  15   6   5   34007    2125   1
 -15   7   5     462     647   1
 -14   7   5   11829    1386   1
 -13   7   5   12475    1386   1
 -12   7   5    3512    1109   1
 -11   7   5    4957     970   1
 -10   7   5   12609    1432   1
  -9   7   5   33716    3108   1
  -8   7   5   18628    1150   1
  -7   7   5   24087    1695   1
  -6   7   5   17628    1503   1
  -5   7   5     546     749   1
  -4   7   5   20202    1665   1
  -3   7   5   16861    1600   1
  -2   7   5   17959    3281   1
  -1   7   5   13891    1387   1
   0   7   5    1318     739   1
   1   7   5   18346    1465   1
   2   7   5    7830    1525   1
   3   7   5    4968     932   1
   4   7   5   26712    1723   1
   5   7   5    1471    1248   1
   6   7   5   14965    1273   1
   7   7   5   10997    1479   1
   8   7   5   11829    1571   1
   9   7   5    6531     784   1
  10   7   5      46     457   1
  -2   8   5    6376    1109   1
  -1   8   5      92     647   1
   0   8   5   18667    1663   1
 -29   0   6   82883    3881   1
 -28   0   6   74824    2161   1
 -27   0   6   11287    1063   1
 -26   0   6   19682    1710   1
 -25   0   6  509593   35666   1
 -24   0   6  195855    6039   1
 -23   0   6  137750    6233   1
 -22   0   6 1119461  143500   1
 -21   0   6  128164    5914   1
 -20   0   6  463253   55760   1
 -19   0   6  241718   10535   1
 -18   0   6  136595   11085   1
 -17   0   6  727707   15454   1
 -16   0   6   25206    1600   1
 -15   0   6  437661    8406   1
 -14   0   6  489691   12053   1
 -13   0   6  127906    3819   1
 -12   0   6  611419   10037   1
 -11   0   6  726481    9644   1
 -10   0   6   43357    1273   1
  -9   0   6  438662   11836   1
  -8   0   6 3938247   59398   1
  -7   0   6 1162572   28390   1
  -6   0   6 1854596   40019   1
  -5   0   6  854236   14474   1
  -4   0   6  537223    5486   1
  -3   0   6 2861872   51533   1
  -2   0   6 3019362   34370   1
  -1   0   6   70238    2688   1
   0   0   6 2874237   70493   1
   1   0   6 2688051   59161   1
   2   0   6  256283    7530   1
   3   0   6 1822583   72338   1
   4   0   6  808165   13534   1
   5   0   6  288033    7471   1
   6   0   6    5277     732   1
   7   0   6 1695846   38348   1
   8   0   6  996662   15937   1
   9   0   6  188049    5941   1
  10   0   6   17518    1076   1
  11   0   6   12736    1142   1
  12   0   6  262754    5672   1
  13   0   6   49773    1565   1
  14   0   6  341430    8308   1
  15   0   6 1031168   65417   1
  16   0   6   10207    1257   1
  17   0   6 1766138   32164   1
  18   0   6  926046   31050   1
  19   0   6   31515    2092   1
  20   0   6  488353   15386   1
  21   0   6    5923     880   1
  22   0   6  146914    5914   1
  23   0   6  348720   11829   1
  24   0   6    6192     832   1
 -29   1   6   87999    2220   1
 -28   1   6   35662    1526   1
 -27   1   6   22285     924   1
 -26   1   6  113765    3190   1
 -25   1   6    5924     883   1
 -24   1   6  292842   10165   1
 -23   1   6  571574   14670   1
 -22   1   6    8420     972   1
 -21   1   6  775618   18361   1
 -20   1   6   46159    2938   1
 -19   1   6  460635   11170   1
 -18   1   6 1040023   20058   1
 -17   1   6    4780     854   1
 -16   1   6  699466   12429   1
 -15   1   6  140498    5185   1
 -14   1   6  505272    6568   1
 -13   1   6  884775   22033   1
 -12   1   6   92367    1921   1
 -11   1   6  143844    8294   1
 -10   1   6   17402     768   1
  -9   1   6  776985   15130   1
  -8   1   6  487517   10171   1
  -7   1   6 1991614   18015   1
  -6   1   6  236115    2641   1
  -5   1   6  136619    2100   1
  -4   1   6 1308130   15513   1
  -3   1   6  293151    2634   1
  -2   1   6  360128    4073   1
  -1   1   6  901270   11062   1
   0   1   6  226929    3082   1
   1   1   6  918729   17977   1
   2   1   6 1849394   37935   1
   3   1   6   51209    1613   1
   4   1   6  592887   23473   1
   5   1   6   47047    1178   1
   6   1   6  583459   14769   1
   7   1   6  997676   15088   1
   8   1   6  143824    2577   1
   9   1   6  410477    5508   1
  10   1   6   13064    3962   1
  11   1   6  645333   14224   1
  12   1   6  165974    4429   1
  13   1   6  435709   10639   1
  14   1   6  659905    8641   1
  15   1   6  184780    3693   1
  16   1   6 1316036   30008   1
  17   1   6  263200    4337   1
  18   1   6  515554   13002   1
  19   1   6  679098   13725   1
  20   1   6    1538     519   1
  21   1   6  428856    7435   1
  22   1   6   87799    2029   1
  23   1   6   89319    3696   1
 -28   2   6   46583    4108   1
 -27   2   6  173390   14231   1
 -26   2   6    5255     535   1
 -25   2   6  286894    7450   1
 -24   2   6  101058    2319   1
 -23   2   6   97796    3063   1
 -22   2   6  368015    8336   1
 -21   2   6   25486    1422   1
 -20   2   6  657262   35763   1
 -19   2   6  655309   25274   1
 -18   2   6   60170    2075   1
 -17   2   6  860083   23320   1
 -16   2   6  583274   25752   1
 -15   2   6  174949    5047   1
 -14   2   6   22619    1019   1
 -13   2   6   65231    1455   1
 -12   2   6   75828    1663   1
 -11   2   6  150046    5112   1
 -10   2   6  705130   11708   1
  -9   2   6  102164    1897   1
  -8   2   6  722334   10082   1
  -7   2   6  793997   14980   1
  -6   2   6   29107     970   1
  -5   2   6 1019865   14906   1
  -4   2   6  299789    4391   1
  -3   2   6 1101384   15363   1
  -2   2   6 2272299   24499   1
  -1   2   6   56886    2050   1
   0   2   6 3108884   61707   1
   1   2   6  152458    4457   1
   2   2   6 1575083   23885   1
   3   2   6 1360250   18146   1
   4   2   6   37522    1313   1
   5   2   6  483468   16771   1
   6   2   6  324888   14247   1
   7   2   6   63953    2894   1
   8   2   6   80028    2176   1
   9   2   6  182648    3914   1
  10   2   6  594483   14589   1
  11   2   6  430859    7834   1
  12   2   6  960494   14926   1
  13   2   6  383828    6405   1
  14   2   6   86549    3348   1
  15   2   6  322487   11442   1
  16   2   6   16580    1048   1
  17   2   6  577140   20423   1
  18   2   6  417057   14788   1
  19   2   6  126198    5521   1
  20   2   6  389116    8393   1
  21   2   6  139212    4754   1
  22   2   6  457840   70870   1
  23   2   6  210770    7300   1
 -27   3   6   12067    1617   1
 -26   3   6  138188    8359   1
 -25   3   6    3483     542   1
 -24   3   6  157157   17281   1
 -23   3   6  136555    5910   1
 -22   3   6   91943    3659   1
 -21   3   6  311211   12106   1
 -20   3   6   38206    2819   1
 -19   3   6  536647   13069   1
 -18   3   6 1310459   30085   1
 -17   3   6  335942   12240   1
 -16   3   6  313503    8298   1
 -15   3   6  441912   19730   1
 -14   3   6  551913   12851   1
 -13   3   6   12796     907   1
 -12   3   6   12337     754   1
 -11   3   6  422734    8354   1
 -10   3   6   47956    2254   1
  -9   3   6  444023   11370   1
  -8   3   6   34109    1920   1
  -7   3   6   31896    6007   1
  -6   3   6  253994   13122   1
  -5   3   6    5474    2634   1
  -4   3   6  886041   20345   1
  -3   3   6  459607    9563   1
  -2   3   6  298435   15987   1
  -1   3   6  992511   22708   1
   0   3   6   35525    3419   1
   1   3   6 1111032   24102   1
   2   3   6  418574   20557   1
   3   3   6   67969    2894   1
   4   3   6  444954   11487   1
   5   3   6  335957   37884   1
   6   3   6   35371    2957   1
   7   3   6  290326    8060   1
   8   3   6   38653    2248   1
   9   3   6  246121    7254   1
  10   3   6  220124    6465   1
  11   3   6 1697291   39100   1
  12   3   6   74667    8964   1
  13   3   6  308320    6846   1
  14   3   6  541478    9515   1
  15   3   6   79649    4805   1
  16   3   6  188413    4672   1
  17   3   6   73213    3455   1
  18   3   6  306114    6559   1
  19   3   6  329265    8361   1
  20   3   6    7334     694   1
  21   3   6  379678   12660   1
  22   3   6  170756    6099   1
 -26   4   6    6900     653   1
 -25   4   6  239128   18108   1
 -24   4   6   39043    2058   1
 -23   4   6   96040    2774   1
 -22   4   6  258185    7497   1
 -21   4   6    8327     836   1
 -20   4   6  232408    8827   1
 -18   4   6   13708    1826   1
 -17   4   6  372540   12018   1
 -16   4   6  215423    5510   1
 -15   4   6  185790    9934   1
 -14   4   6   39856    5868   1
 -13   4   6   23194    1294   1
 -12   4   6   61283    3743   1
 -11   4   6  137375    3856   1
 -10   4   6   87975    2840   1
  -9   4   6   19210    1658   1
  -8   4   6  241218    7111   1
  -7   4   6  190822    4721   1
  -6   4   6  144939   40933   1
  -5   4   6  447661   13739   1
  -4   4   6  411455   65792   1
  -3   4   6  869139   26101   1
  -2   4   6 1313487   30794   1
  -1   4   6   35639    7116   1
   0   4   6 1270405   35712   1
   1   4   6  189442    6607   1
   2   4   6  348808   11182   1
   3   4   6  407955   15617   1
   4   4   6   13307    2218   1
   5   4   6  111937   15617   1
   6   4   6  127438    3644   1
   7   4   6   82337    2796   1
   8   4   6  187344    6068   1
   9   4   6   30588    3234   1
  10   4   6  183945    9934   1
  11   4   6  142820    5030   1
  12   4   6  505332   21989   1
  13   4   6   54698    3881   1
  14   4   6  151215    4035   1
  15   4   6  171182    4304   1
  16   4   6   17365    1096   1
  17   4   6  432738    8606   1
  18   4   6  278551    6892   1
  19   4   6   12383    1294   1
 -23   5   6  209482   14924   1
 -22   5   6   13307    1571   1
 -21   5   6  215377    5797   1
 -20   5   6   48065    2091   1
 -19   5   6   44314    2478   1
 -18   5   6  214188    5620   1
 -17   5   6    2035     650   1
 -16   5   6  158412    3683   1
 -15   5   6   42232    3327   1
 -14   5   6  116982    5914   1
 -13   5   6  356391    9301   1
 -12   5   6   73579    5723   1
 -11   5   6   10404    1668   1
 -10   5   6    5085    1848   1
  -9   5   6   58394    3789   1
  -8   5   6  125587   21481   1
  -7   5   6  434968   11138   1
  -6   5   6   69123    3004   1
  -5   5   6   77192   29659   1
  -4   5   6  416645   19633   1
  -3   5   6  140978    4634   1
  -2   5   6  260134   17373   1
  -1   5   6  400370   19633   1
   0   5   6   73619    3234   1
   1   5   6  176714   35158   1
   2   5   6  436933   11526   1
   3   5   6    8225    1941   1
   4   5   6   82144    5360   1
   5   5   6   54134    2921   1
   6   5   6  123897    3733   1
   7   5   6  308131    8088   1
   8   5   6   29941    1663   1
   9   5   6   81468    3230   1
  10   5   6   26240    3327   1
  11   5   6   53769    5314   1
  12   5   6    6213    1046   1
  13   5   6  201650    7007   1
  14   5   6   49382    1992   1
  15   5   6  140234    4149   1
  16   5   6  514856   16819   1
 -19   6   6   65389    3142   1
 -18   6   6   10927    1248   1
 -17   6   6  171174   16403   1
 -16   6   6    1303     496   1
 -15   6   6   16641    1081   1
 -14   6   6   73010    3140   1
 -13   6   6   69506    2329   1
 -12   6   6   31446    2495   1
 -11   6   6   78826    4375   1
 -10   6   6   20168    1116   1
  -9   6   6   48581   23699   1
  -8   6   6  295424   10822   1
  -7   6   6  109247    4852   1
  -6   6   6  136758    7393   1
  -5   6   6   83345    5452   1
  -4   6   6    9888    2403   1
  -3   6   6  201991    9796   1
  -2   6   6  193581    9518   1
  -1   6   6     185    1479   1
   0   6   6  364153   14971   1
   1   6   6  234972   10812   1
   2   6   6   19639    1775   1
   3   6   6  271739    7991   1
   4   6   6   16218    1257   1
   5   6   6   46337    2394   1
   6   6   6    1914     677   1
   7   6   6   93049    2897   1
   8   6   6   86090    4020   1
   9   6   6    8038    1386   1
  10   6   6    3081     605   1
  11   6   6   20608    2033   1
  12   6   6   46196    2865   1
  13   6   6    1756     832   1
  14   6   6   61813    3142   1
 -15   7   6   34839    2033   1
 -14   7   6    5267     924   1
 -13   7   6   18020    1663   1
 -12   7   6   33915    2310   1
 -11   7   6    2772    1017   1
 -10   7   6   10515    1039   1
  -9   7   6   46697    1652   1
  -8   7   6    8929    1039   1
  -7   7   6   80348    3200   1
  -6   7   6   19499    2310   1
  -5   7   6   21630    6376   1
  -4   7   6   70223    4528   1
  -3   7   6    1571    1294   1
  -2   7   6   32344    3050   1
  -1   7   6   67635    4528   1
   0   7   6    1848    1294   1
   1   7   6  106910    5822   1
   2   7   6  146557   11963   1
   3   7   6    4087    1894   1
   4   7   6   74346    2711   1
   5   7   6    4053     684   1
   6   7   6    6035    1109   1
   7   7   6    1848     588   1
   8   7   6    8099     784   1
 -29   1   7     416     392   1
 -28   1   7    1237     447   1
 -27   1   7    1886     347   1
 -26   1   7    -207     437   1
 -25   1   7    2764     525   1
 -24   1   7    4073     556   1
 -23   1   7    1155     915   1
 -22   1   7     416    1111   1
 -21   1   7     906     642   1
 -20   1   7    9056    1756   1
 -19   1   7   34809    1604   1
 -18   1   7    8721     900   1
 -17   1   7   18954    1175   1
 -16   1   7    7916     844   1
 -15   1   7    1679     338   1
 -14   1   7   27616    1095   1
 -13   1   7   19250     535   1
 -12   1   7   23099     622   1
 -11   1   7   79102    1567   1
 -10   1   7   12145     456   1
  -9   1   7    1587     288   1
  -8   1   7     929     305   1
  -7   1   7   11271     623   1
  -6   1   7   65277    1959   1
  -5   1   7   28737     676   1
  -4   1   7    1324     221   1
  -3   1   7    7502     332   1
  -2   1   7     438     211   1
  -1   1   7    3343     290   1
   0   1   7    1018     229   1
   1   1   7   17003     603   1
   2   1   7    8380     531   1
   3   1   7    3491     320   1
   4   1   7    1811     459   1
   5   1   7    8989    1094   1
   6   1   7     608     402   1
   7   1   7     366     379   1
   8   1   7    -147     363   1
   9   1   7    2960     453   1
  10   1   7    1136     366   1
  11   1   7    6504     541   1
  12   1   7    5095     600   1
  13   1   7    1780     604   1
  14   1   7    2685     563   1
  15   1   7     221     427   1
  16   1   7    1201    1294   1
  17   1   7     103     437   1
  18   1   7    1752     553   1
  19   1   7    1731     598   1
  20   1   7    -124     406   1
  21   1   7    1201     427   1
  22   1   7     799     325   1
 -28   2   7    1017     554   1
 -27   2   7    4341     970   1
 -26   2   7    1219     387   1
 -25   2   7     916     402   1
 -24   2   7    4202     581   1
 -23   2   7    8628     757   1
 -22   2   7    1305     598   1
 -21   2   7    3519     566   1
 -20   2   7   28404    1798   1
 -19   2   7    3507     872   1
 -18   2   7    8823     729   1
 -17   2   7    1631     431   1
 -16   2   7   39554    1279   1
 -15   2   7   46485    1552   1
 -14   2   7    3153     367   1
 -13   2   7    1737     308   1
 -12   2   7    4628     403   1
 -11   2   7    6008     382   1
 -10   2   7   44016    1005   1
  -9   2   7     169     241   1
  -8   2   7    1128     290   1
  -7   2   7   33017     907   1
  -6   2   7      92     292   1
  -5   2   7   44199    1391   1
  -4   2   7    1146     332   1
  -3   2   7    4863     490   1
  -2   2   7   27000     852   1
  -1   2   7     482     336   1
   0   2   7   33276    1034   1
   1   2   7    1863     368   1
   2   2   7   26889     894   1
   3   2   7    9357     605   1
   4   2   7     440     324   1
   5   2   7   10730     624   1
   6   2   7    1954     443   1
   7   2   7     604     408   1
   8   2   7   13523     833   1
   9   2   7    4464     623   1
  10   2   7   26560    1435   1
  11   2   7    3429     581   1
  12   2   7    3406     635   1
  13   2   7   21532    1174   1
  14   2   7     837     451   1
  15   2   7    4067     835   1
  16   2   7    1409     457   1
  17   2   7    1697     428   1
  18   2   7    5267     551   1
  19   2   7     694     454   1
  20   2   7    4826     776   1
  21   2   7     512     421   1
 -27   3   7    1063     392   1
 -26   3   7    5842    1248   1
 -25   3   7     321     553   1
 -24   3   7    3718     815   1
 -23   3   7   15917    1166   1
 -22   3   7    1156     665   1
 -21   3   7   12442    1404   1
 -20   3   7    5058    1088   1
 -19   3   7   11916    1104   1
 -18   3   7   22596    1481   1
 -17   3   7     800     820   1
 -16   3   7   10868    1987   1
 -15   3   7    7215     784   1
 -14   3   7   13416     873   1
 -13   3   7   20944    1014   1
 -12   3   7   53693    1550   1
 -11   3   7     876     437   1
 -10   3   7     943     435   1
  -9   3   7   26428    1733   1
  -8   3   7   19125     986   1
  -7   3   7   10068    1011   1
  -6   3   7   18665    1158   1
  -5   3   7    4666     693   1
  -4   3   7   57205    1905   1
  -3   3   7   11252     709   1
  -2   3   7    2703     399   1
  -1   3   7   44351    1403   1
   0   3   7    1056     450   1
   1   3   7   13681    1101   1
   2   3   7   18294    1480   1
   3   3   7     827     557   1
   4   3   7   18793    1302   1
   5   3   7     594     554   1
   6   3   7    3568     797   1
   7   3   7   35100    2130   1
   8   3   7     396     815   1
   9   3   7   58983    2921   1
  10   3   7   21901    2680   1
  11   3   7    4277    1248   1
  12   3   7    3234     747   1
  13   3   7    8207     832   1
  14   3   7   30769    2058   1
  15   3   7    2472     681   1
  16   3   7    7517     870   1
  17   3   7   13172    1000   1
  18   3   7    2608     563   1
  19   3   7   15895    1571   1
  20   3   7     547     421   1
 -25   4   7   12052     880   1
 -24   4   7    1386     832   1
 -23   4   7    2090     684   1
 -22   4   7   25314    1665   1
 -21   4   7    1428     524   1
 -20   4   7    7192     768   1
 -19   4   7   11626     940   1
 -18   4   7    5822    1479   1
 -17   4   7   34419    1576   1
 -16   4   7    5846     805   1
 -15   4   7    1677     835   1
 -14   4   7   66115    3432   1
 -13   4   7   24535    1579   1
 -12   4   7   14643     918   1
 -11   4   7    8749     832   1
 -10   4   7    2585     632   1
  -9   4   7   81939    9888   1
  -8   4   7   45538    2485   1
  -7   4   7   27503    1887   1
  -6   4   7     778     583   1
  -5   4   7   50889    2680   1
  -4   4   7   18776    1091   1
  -3   4   7   36406    1468   1
  -2   4   7   51194    2314   1
  -1   4   7    4712     844   1
   0   4   7   36115    3142   1
   1   4   7   10784    1438   1
   2   4   7   17698    1764   1
   3   4   7   20280    1892   1
   4   4   7   11056    1469   1
   5   4   7    6468     948   1
   6   4   7   11829    2310   1
   7   4   7   13584    2403   1
   8   4   7   69245    3276   1
   9   4   7   12645    1499   1
  10   4   7   14558    1552   1
  11   4   7    2957    1294   1
  12   4   7    4559     813   1
  13   4   7   15169     991   1
  14   4   7    4871     639   1
  15   4   7   15406    1040   1
  16   4   7    5693     694   1
  17   4   7    9525     982   1
  18   4   7   14508    1201   1
 -23   5   7   17281    1386   1
 -22   5   7     832     739   1
 -21   5   7   27431    2356   1
 -20   5   7    4179     636   1
 -19   5   7   15228    1025   1
 -18   5   7    8175     888   1
 -17   5   7    1619     652   1
 -16   5   7   11867    1599   1
 -15   5   7    5320     850   1
 -14   5   7   15525    2125   1
 -13   5   7   55899    3789   1
 -12   5   7   22335    1404   1
 -11   5   7    2503     604   1
 -10   5   7    1483     571   1
  -9   5   7   28289    5729   1
  -8   5   7   20678    1789   1
  -7   5   7   39666    2442   1
  -6   5   7   19697    1397   1
  -5   5   7    1445     832   1
  -4   5   7   27729    1881   1
  -3   5   7   31921    2911   1
  -2   5   7    6933     904   1
  -1   5   7   21683    1513   1
   0   5   7   11573    1485   1
   1   5   7   15910    2125   1
   2   5   7   90835    4436   1
   3   5   7   23240    2058   1
   4   5   7    2750    1094   1
   5   5   7    2067     756   1
   6   5   7   11580    1338   1
   7   5   7   33083    2865   1
   8   5   7   24233    1907   1
   9   5   7   11767    1329   1
  10   5   7     -92     710   1
  11   5   7   15295    1133   1
  12   5   7    7845     835   1
  13   5   7    9509    1011   1
  14   5   7    7525     908   1
  15   5   7     370     457   1
  16   5   7   40661    2218   1
 -19   6   7     995     421   1
 -18   6   7    6868    1617   1
 -17   6   7     881     739   1
 -16   6   7    8493     781   1
 -15   6   7   24640    1554   1
 -14   6   7    4857     694   1
 -13   6   7    1133     567   1
 -12   6   7   22809    1855   1
 -11   6   7    2707     552   1
 -10   6   7   14214    1654   1
  -9   6   7   12399    1192   1
  -8   6   7   18074    1699   1
  -7   6   7   26959    1887   1
  -6   6   7    8484    2587   1
  -5   6   7   30747    2957   1
  -4   6   7    7873    1354   1
  -3   6   7    9980    2310   1
  -2   6   7   31789    3604   1
  -1   6   7    1848    1756   1
   0   6   7   13833    1485   1
   1   6   7   47108    4015   1
   2   6   7   55945    3827   1
   3   6   7   11360    1153   1
   4   6   7    6542     856   1
   5   6   7     708     640   1
   6   6   7   10166    1142   1
   7   6   7   27615    1695   1
   8   6   7    5660     866   1
   9   6   7    4375     776   1
  10   6   7   12777    1105   1
  11   6   7    1571     924   1
  12   6   7    7670    1201   1
  13   6   7    4805     924   1
 -13   7   7    3327     832   1
 -12   7   7     554     647   1
 -11   7   7   21347    1848   1
 -10   7   7     376     487   1
  -9   7   7   15034    1479   1
  -8   7   7    3727    1063   1
  -7   7   7    6731     747   1
  -6   7   7   15340    1338   1
  -5   7   7    1201     784   1
  -4   7   7   11209    1263   1
  -3   7   7   12000    1019   1
  -2   7   7     612     582   1
  -1   7   7   18046    1155   1
   0   7   7   11503    2541   1
   1   7   7   23474    2819   1
   2   7   7   21162    2125   1
   3   7   7    7578    1294   1
   4   7   7    3696     924   1
 -29   0   8   45189    2495   1
 -28   0   8  126870    5360   1
 -27   0   8  361754   25459   1
 -26   0   8   45784    2319   1
 -25   0   8  458906   15479   1
 -24   0   8  336274   23745   1
 -23   0   8   59226    4436   1
 -22   0   8  255048    7971   1
 -21   0   8   92644    4149   1
 -20   0   8  448237   17373   1
 -19   0   8   94600    4180   1
 -18   0   8   11100    1535   1
 -17   0   8   55809    2940   1
 -16   0   8   35792    1450   1
 -15   0   8  150438    3446   1
 -14   0   8  261540    4875   1
 -13   0   8  175520    3333   1
 -12   0   8 1716577   43927   1
 -11   0   8   35305    1072   1
 -10   0   8 2204710   32496   1
  -9   0   8  170665    6695   1
  -8   0   8  244293    5969   1
  -7   0   8 1422003   17596   1
  -6   0   8  437335    7322   1
  -5   0   8 1802661   28247   1
  -4   0   8 1848305   21477   1
  -3   0   8   67803    1510   1
  -2   0   8 1532308   19597   1
  -1   0   8   62729    2468   1
   0   0   8 1515369  113018   1
   1   0   8  743956   46295   1
   2   0   8 1265883   26334   1
   3   0   8  631459   22451   1
   4   0   8   75359    2348   1
   5   0   8  215377    4858   1
   6   0   8   47837    1571   1
   7   0   8  117383    2916   1
   8   0   8  191487    4135   1
   9   0   8  280176   11644   1
  10   0   8 1288174   23321   1
  11   0   8  270788    6330   1
  12   0   8  885179   28764   1
  13   0   8  945429   42828   1
  14   0   8    2106     774   1
  15   0   8  680446   24304   1
  16   0   8   74249    3195   1
  17   0   8  424198   11500   1
  18   0   8  150215    4655   1
  19   0   8   46879    1718   1
  20   0   8  308522   26979   1
  21   0   8   57008    2680   1
 -28   1   8  179852    4868   1
 -27   1   8    3446     463   1
 -26   1   8  269850    6225   1
 -25   1   8  186832    4001   1
 -24   1   8  264616    4767   1
 -23   1   8  434729   11801   1
 -22   1   8   11182    1499   1
 -21   1   8  528054   13981   1
 -20   1   8  107739    3464   1
 -19   1   8  361311   11366   1
 -18   1   8  201579    4080   1
 -17   1   8   12921     742   1
 -16   1   8  205296    4096   1
 -15   1   8  129811    3265   1
 -14   1   8  548772    6484   1
 -13   1   8 1004560   10978   1
 -12   1   8  418964    6537   1
 -11   1   8 1580120   28853   1
 -10   1   8   10266     426   1
  -9   1   8  726439    7598   1
  -8   1   8  556663    5559   1
  -7   1   8  111821    1852   1
  -6   1   8 1390348   20269   1
  -5   1   8   55424    1165   1
  -4   1   8  870794    7585   1
  -3   1   8 1851268   18053   1
  -2   1   8    3873     380   1
  -1   1   8  630019   18264   1
   0   1   8  269030    6714   1
   1   1   8 1605827   34837   1
   2   1   8 1080190   17430   1
   3   1   8  188934    5973   1
   4   1   8  553651   15288   1
   5   1   8   18161    1048   1
   6   1   8  600741   31350   1
   7   1   8  150460    8758   1
   8   1   8  334838    8710   1
   9   1   8  640834   13572   1
  10   1   8   15768     797   1
  11   1   8  967133   18158   1
  12   1   8  525425   24443   1
  13   1   8  176351    3335   1
  14   1   8  585084    9309   1
  15   1   8   27500    1718   1
  16   1   8  385502   14637   1
  17   1   8  183998    8300   1
  18   1   8   32984    3032   1
  19   1   8  260071    5596   1
  20   1   8    1698     511   1
  21   1   8  111541    3071   1
 -27   2   8  181658    4737   1
 -26   2   8    4783     732   1
 -25   2   8  334290    6588   1
 -24   2   8  188996    4140   1
 -23   2   8   30355    1136   1
 -22   2   8  300121    8988   1
 -21   2   8  127846    6392   1
 -20   2   8  114257    3350   1
 -19   2   8  250782    6069   1
 -18   2   8   74882    3123   1
 -17   2   8  213426    7059   1
 -16   2   8   17159     752   1
 -15   2   8   77136    1439   1
 -14   2   8  560638   11175   1
 -13   2   8  302087    6038   1
 -12   2   8  220685    3623   1
 -11   2   8  111086    1911   1
 -10   2   8 1013300   17203   1
  -9   2   8  542833    8868   1
  -8   2   8  460253    4969   1
  -7   2   8 1271474   15743   1
  -6   2   8    3963     369   1
  -5   2   8 1894464   16860   1
  -4   2   8  774034   16884   1
  -3   2   8  487485    6358   1
  -2   2   8 1240708   24199   1
  -1   2   8    5430     380   1
   0   2   8  737183   17424   1
   1   2   8  421476    9276   1
   2   2   8   10515     693   1
   3   2   8  147044    2751   1
   4   2   8   11815     583   1
   5   2   8  304698    8960   1
   6   2   8  137200    4792   1
   7   2   8  456062    8804   1
   8   2   8 1096404   30156   1
   9   2   8  130363    4360   1
  10   2   8  360734   13954   1
  11   2   8    5950     605   1
  12   2   8  342743   16887   1
  13   2   8  331597   21905   1
  14   2   8   60055    1990   1
  15   2   8  911359   23699   1
  16   2   8  162822    4429   1
  17   2   8  106946    3589   1
  18   2   8  627298   26115   1
  19   2   8   33730    2218   1
  20   2   8  216869    7670   1
 -26   3   8   97841   10350   1
 -25   3   8   24589    1372   1
 -24   3   8  130502    4009   1
 -23   3   8  333168    8619   1
 -22   3   8   29584    1892   1
 -21   3   8  247187   39039   1
 -20   3   8  127148    6192   1
 -19   3   8  163868    7485   1
 -18   3   8  327769   10815   1
 -17   3   8  188605    4751   1
 -16   3   8  168950   17789   1
 -15   3   8  136288    4699   1
 -14   3   8  206124    3968   1
 -13   3   8  287971    5693   1
 -12   3   8  522298    9749   1
 -11   3   8  164932    4057   1
 -10   3   8    2531     600   1
  -9   3   8  681815   14718   1
  -8   3   8  763910   20466   1
  -7   3   8    3469     704   1
  -6   3   8 1041776   17017   1
  -5   3   8  148481    3493   1
  -4   3   8  782465   30583   1
  -3   3   8  632268   10845   1
  -2   3   8   62839    3178   1
  -1   3   8  549243   13877   1
   0   3   8   40876    1494   1
   1   3   8  143052    3936   1
   2   3   8  341522   10812   1
   3   3   8    2154     614   1
   4   3   8  266388   12591   1
   5   3   8   73853    3077   1
   6   3   8  725080   26799   1
   7   3   8  799010   22982   1
   8   3   8  292082   12106   1
   9   3   8  447993    8957   1
  10   3   8   87408    3841   1
  11   3   8  211002    9246   1
  12   3   8   25891    1585   1
  13   3   8  239040    6652   1
  14   3   8  490516   17096   1
  15   3   8    9169     806   1
  16   3   8  209891    5282   1
  17   3   8  486230   13374   1
  18   3   8   12753    1294   1
  19   3   8  289983   55252   1
 -25   4   8  119231    9611   1
 -24   4   8  111345    4805   1
 -23   4   8    4805    1201   1
 -22   4   8   84075    5914   1
 -21   4   8   84093    2899   1
 -20   4   8  116483    4674   1
 -19   4   8  135891    4559   1
 -18   4   8   31458    1634   1
 -17   4   8  135834    6561   1
 -16   4   8    2218    1479   1
 -15   4   8   50093    2015   1
 -14   4   8  127140    3137   1
 -13   4   8   83847    2399   1
 -12   4   8   99187    3855   1
 -11   4   8   60685    4389   1
 -10   4   8  615940   25085   1
  -9   4   8  153738    5355   1
  -8   4   8  179815    5750   1
  -7   4   8  956950   84084   1
  -6   4   8    1423     616   1
  -5   4   8  988460   20919   1
  -4   4   8  388618   18575   1
  -3   4   8   79079    3789   1
  -2   4   8  441447   45415   1
  -1   4   8    1847     778   1
   0   4   8  313364   14873   1
   1   4   8   69011    3447   1
   2   4   8   20008    1986   1
   3   4   8   94342    5822   1
   4   4   8   10997    2218   1
   5   4   8   89143    3082   1
   6   4   8   80152   10951   1
   7   4   8  135578    4880   1
   8   4   8  350313    9630   1
   9   4   8  188591    8225   1
  10   4   8  250070   20695   1
  11   4   8    1109     849   1
  12   4   8  298877    6633   1
  13   4   8  249408    5602   1
  14   4   8    4366     815   1
  15   4   8  356677    8756   1
  16   4   8  142743    4251   1
  17   4   8   33268    1848   1
 -22   5   8    8409    1109   1
 -21   5   8  160776    6376   1
 -20   5   8   38892    1761   1
 -19   5   8  129118    3254   1
 -18   5   8   24273    1257   1
 -17   5   8    2218     674   1
 -16   5   8   34563    1618   1
 -15   5   8    4619     743   1
 -14   5   8   83888    3299   1
 -13   5   8   88301    2387   1
 -12   5   8   69185    3512   1
 -11   5   8  466899   12023   1
 -10   5   8   16063    1592   1
  -9   5   8  172151    4415   1
  -8   5   8  112975    4289   1
  -7   5   8   15365    4805   1
  -6   5   8  481776   14093   1
  -5   5   8   72644   21157   1
  -4   5   8  183878    9796   1
  -3   5   8  463867   19545   1
  -2   5   8   25488    3696   1
  -1   5   8   98154   19129   1
   0   5   8   33497    3927   1
   1   5   8  372610   28555   1
   2   5   8  185297   22687   1
   3   5   8    6024    1894   1
   4   5   8  115703    7901   1
   5   5   8    2116     642   1
   6   5   8  101854   10119   1
   7   5   8    2449     849   1
   8   5   8  124625    4327   1
   9   5   8  125392    5822   1
  10   5   8   51530    2434   1
  11   5   8  439477   11076   1
  12   5   8  175352    4087   1
  13   5   8   28946    1825   1
  14   5   8  169946   19037   1
 -18   6   8    6623     653   1
 -17   6   8    2310     588   1
 -16   6   8    1468     553   1
 -15   6   8   13940     904   1
 -14   6   8   19227    1084   1
 -13   6   8   34386    1246   1
 -12   6   8  230115    5157   1
 -11   6   8    3914     674   1
 -10   6   8  326461    5391   1
  -9   6   8   30154    1579   1
  -8   6   8   38804    1828   1
  -7   6   8  108241    3585   1
  -6   6   8   60925   10489   1
  -5   6   8  225414   10392   1
  -4   6   8  258518   22733   1
  -3   6   8   10627    2310   1
  -2   6   8  177964    9056   1
  -1   6   8   48876    4251   1
   0   6   8  122907    4247   1
   1   6   8   80244    5495   1
   2   6   8   67102    2619   1
   3   6   8    2717     606   1
   4   6   8   16975    1227   1
   5   6   8    6059    1201   1
   6   6   8    2819     832   1
   7   6   8   45707    6002   1
   8   6   8   11459    1663   1
   9   6   8   33143    1618   1
  10   6   8  179084    4794   1
  11   6   8   31420    2033   1
 -12   7   8   59041    2865   1
 -11   7   8   71979    3419   1
 -10   7   8     924     832   1
  -9   7   8   52045    2495   1
  -8   7   8   21901    1941   1
  -7   7   8    4158    1017   1
  -6   7   8   40753    2772   1
  -5   7   8    7947    1479   1
  -4   7   8   56638    3419   1
  -3   7   8  173436    7208   1
  -2   7   8    9888    1479   1
  -1   7   8   36317    2680   1
   0   7   8   71424    3789   1
   1   7   8   37519    2587   1
   2   7   8   33822    2310   1
 -28   1   9    2066     391   1
 -27   1   9    1006     577   1
 -26   1   9    1745     412   1
 -25   1   9    -747     747   1
 -24   1   9    1739     574   1
 -23   1   9   14587    1049   1
 -22   1   9   11766    1848   1
 -21   1   9    2147     767   1
 -20   1   9    5754     785   1
 -19   1   9     483     713   1
 -18   1   9   10910    1016   1
 -17   1   9   22553     945   1
 -16   1   9   15186     724   1
 -15   1   9   24404     831   1
 -14   1   9    9529     466   1
 -13   1   9    3323     341   1
 -12   1   9   13349     513   1
 -11   1   9     602     251   1
 -10   1   9    8796     390   1
  -9   1   9   19961     526   1
  -8   1   9     395     239   1
  -7   1   9    7617     349   1
  -6   1   9    7826     378   1
  -5   1   9     546     231   1
  -4   1   9    1460     237   1
  -3   1   9    4538     340   1
  -2   1   9     322     257   1
  -1   1   9   50552    1411   1
   0   1   9   20680     693   1
   1   1   9   11842     491   1
   2   1   9   19674     638   1
   3   1   9    3274     374   1
   4   1   9   10219     582   1
   5   1   9   11007     674   1
   6   1   9    1719     439   1
   7   1   9   17403     907   1
   8   1   9    1593     381   1
   9   1   9    3207     671   1
  10   1   9     482     448   1
  11   1   9     459     409   1
  12   1   9    1116     393   1
  13   1   9    2614     613   1
  14   1   9    4663     448   1
  15   1   9     -22     420   1
  16   1   9     664     345   1
  17   1   9    2038     421   1
  18   1   9     -43     342   1
  19   1   9    2365     457   1
 -26   2   9      46     302   1
 -25   2   9    1300     317   1
 -24   2   9    6382     571   1
 -23   2   9    3683     591   1
 -22   2   9    5196     567   1
 -21   2   9    4600     517   1
 -20   2   9    1670     880   1
 -19   2   9   35580    1470   1
 -18   2   9   36380    1511   1
 -17   2   9    2999     970   1
 -16   2   9    2065     421   1
 -15   2   9    1011     343   1
 -14   2   9   46826    1439   1
 -13   2   9   33700     947   1
 -12   2   9    1266     273   1
 -11   2   9     559     258   1
 -10   2   9   17807     625   1
  -9   2   9    5687     376   1
  -8   2   9    5837     481   1
  -7   2   9    5794     443   1
  -6   2   9    1836     296   1
  -5   2   9   14732     512   1
  -4   2   9     400     291   1
  -3   2   9    2965     354   1
  -2   2   9   20347     758   1
  -1   2   9   12091     551   1
   0   2   9    4208     420   1
   1   2   9     619     364   1
   2   2   9     738     332   1
   3   2   9   34878    1145   1
   4   2   9    8067     700   1
   5   2   9   11214     742   1
   6   2   9    7922     690   1
   7   2   9    4295     695   1
   8   2   9   25320    2957   1
   9   2   9     428     439   1
  10   2   9    9520     683   1
  11   2   9     860     421   1
  12   2   9    2137     479   1
  13   2   9    8294     674   1
  14   2   9    2033     469   1
  15   2   9    8619     595   1
  16   2   9     321     414   1
  17   2   9      33     553   1
  18   2   9   11551    1201   1
  19   2   9    2865     647   1
 -25   3   9    1294     444   1
 -24   3   9    2957    1017   1
 -23   3   9     370     924   1
 -22   3   9    -647     924   1
 -21   3   9    5429     908   1
 -20   3   9    2125     842   1
 -19   3   9   12959    3188   1
 -18   3   9    5637    1294   1
 -17   3   9   10632     876   1
 -16   3   9    9066     952   1
 -15   3   9    3212     631   1
 -14   3   9    5063    1039   1
 -13   3   9   16758    1600   1
 -12   3   9     947     580   1
 -11   3   9   14229     970   1
 -10   3   9     952     511   1
  -9   3   9    8683     783   1
  -8   3   9   35455    2174   1
  -7   3   9   10325     789   1
  -6   3   9   24516    1213   1
  -5   3   9   16143     960   1
  -4   3   9   38950    3044   1
  -3   3   9   18073     971   1
  -2   3   9   12820     875   1
  -1   3   9    4359     583   1
   0   3   9    1538     607   1
   1   3   9   22886    1302   1
   2   3   9   11792    1189   1
   3   3   9    2416     536   1
   4   3   9   39616    2642   1
   5   3   9     370    1294   1
   6   3   9   34903    9657   1
   7   3   9    3470     813   1
   8   3   9    1904     659   1
   9   3   9   16172    1329   1
  10   3   9    -605     605   1
  11   3   9    9413     750   1
  12   3   9     883     402   1
  13   3   9    -131     463   1
  14   3   9   18159     966   1
  15   3   9     865     531   1
  16   3   9    2957     588   1
  17   3   9   16541    1386   1
 -24   4   9      -5     325   1
 -23   4   9     647     739   1
 -22   4   9    1941     924   1
 -21   4   9    5452    1294   1
 -20   4   9   36595    2957   1
 -19   4   9     979     520   1
 -18   4   9    6401     797   1
 -17   4   9   17306    1020   1
 -16   4   9       7     463   1
 -15   4   9   46131    2306   1
 -14   4   9    2671     687   1
 -13   4   9    1098     520   1
 -12   4   9   69418    2181   1
 -11   4   9    3630     675   1
 -10   4   9   11565     991   1
  -9   4   9    9283     960   1
  -8   4   9    6363     864   1
  -7   4   9   24899    1494   1
  -6   4   9    4334     660   1
  -5   4   9   14105     991   1
  -4   4   9   31053    2266   1
  -3   4   9   38794   15428   1
  -2   4   9     416     908   1
  -1   4   9       7     880   1
   0   4   9   16192    1472   1
   1   4   9    2882     942   1
   2   4   9   11178    1225   1
   3   4   9   29461    1629   1
   4   4   9    1239     570   1
   5   4   9   62512    3234   1
   6   4   9    1756    1201   1
   7   4   9   10997    1756   1
   8   4   9   13873    1525   1
   9   4   9     739     784   1
  10   4   9   46276    2319   1
  11   4   9    2726     636   1
  12   4   9    4476     671   1
  13   4   9   12455    1386   1
  14   4   9    -240     487   1
  15   4   9   14623    1617   1
 -21   5   9   14498    1011   1
 -20   5   9    2546     460   1
 -19   5   9   11780     861   1
 -18   5   9    1263     577   1
 -17   5   9     382     509   1
 -16   5   9   12173     972   1
 -15   5   9     -46     550   1
 -14   5   9    7748     684   1
 -13   5   9   20356     977   1
 -12   5   9    1908     505   1
 -11   5   9   77453    2004   1
 -10   5   9    1247     461   1
  -9   5   9     544     866   1
  -8   5   9   35564    2460   1
  -7   5   9    1663    1571   1
  -6   5   9   18575    2865   1
  -5   5   9    4898    1756   1
  -4   5   9   21347    3234   1
  -3   5   9   34931    3974   1
  -2   5   9    5729    2125   1
  -1   5   9   38905    4066   1
   0   5   9     370    1386   1
   1   5   9   15459    1150   1
   2   5   9   26040    1411   1
   3   5   9    4404     737   1
   4   5   9   59117    2632   1
   5   5   9    3152     932   1
   6   5   9    9975    2033   1
   7   5   9    4947    1571   1
   8   5   9    3535     970   1
   9   5   9   20542    1180   1
  10   5   9    1284     485   1
  11   5   9   21230    1329   1
  12   5   9    9811     694   1
  13   5   9    1848     647   1
 -17   6   9    4898     924   1
 -16   6   9      92     457   1
 -15   6   9    7284     784   1
 -14   6   9   18482    1242   1
 -13   6   9   16560     957   1
 -12   6   9   45944    2058   1
 -11   6   9    4513     625   1
 -10   6   9   32561    1446   1
  -9   6   9    6057     778   1
  -8   6   9     659     550   1
  -7   6   9   10910    1073   1
  -6   6   9    1135     689   1
  -5   6   9    6794     972   1
  -4   6   9    2390     974   1
  -3   6   9    4151    1046   1
  -2   6   9   45661    2677   1
  -1   6   9   12788     946   1
   0   6   9   17405    1214   1
   1   6   9     474     477   1
   2   6   9     697     484   1
   3   6   9   58330    2480   1
   4   6   9   20961    3558   1
   5   6   9    7630     954   1
   6   6   9    4990    1201   1
   7   6   9    2838     644   1
   8   6   9   23470    1302   1
  -8   7   9    9149    1109   1
  -7   7   9     -92     739   1
  -6   7   9    6838    1294   1
  -5   7   9    2957    1017   1
  -4   7   9   10258    1479   1
  -3   7   9   22641    1941   1
  -2   7   9    6284    1201   1
  -1   7   9   26337    2033   1
 -28   0  10   48876    2587   1
 -27   0  10  155357    4410   1
 -26   0  10   68587    2205   1
 -25   0  10   79400    7162   1
 -24   0  10  165346    5391   1
 -23   0  10  100367    4051   1
 -22   0  10   79928    3626   1
 -21   0  10    5267    1479   1
 -20   0  10   65122    3398   1
 -19   0  10  161736    5848   1
 -18   0  10   72502    2334   1
 -17   0  10  460390   12055   1
 -16   0  10    9182     915   1
 -15   0  10 1114604   16273   1
 -14   0  10  327386    6026   1
 -13   0  10  675089    8715   1
 -12   0  10  986987   12219   1
 -11   0  10   96146    1835   1
 -10   0  10 1457999   22946   1
  -9   0  10  771502   10591   1
  -8   0  10   29790    1087   1
  -7   0  10   94925    2156   1
  -6   0  10   49548    1300   1
  -5   0  10   30183     952   1
  -4   0  10   29583    1045   1
  -3   0  10  246009    4014   1
  -2   0  10 1312677   17032   1
  -1   0  10  859540   19366   1
   0   0  10  540925   10242   1
   1   0  10   50272    1535   1
   2   0  10  186188    5945   1
   3   0  10  603657   18755   1
   4   0  10  344089   16126   1
   5   0  10  997866   43798   1
   6   0  10  556441   19314   1
   7   0  10  218255    8871   1
   8   0  10  802285   32847   1
   9   0  10    2661     761   1
  10   0  10  717882   19015   1
  11   0  10  259232    8037   1
  12   0  10  170600    4533   1
  13   0  10  350794    7659   1
  14   0  10   66787    2291   1
  15   0  10  228350    5144   1
  16   0  10    7510     746   1
  17   0  10   57655    2772   1
 -27   1  10   24057     900   1
 -26   1  10   87644    2148   1
 -25   1  10   91948    1943   1
 -24   1  10   11685     946   1
 -23   1  10   52411    1641   1
 -22   1  10  125090    2881   1
 -21   1  10   90414    2448   1
 -20   1  10    4808    1176   1
 -19   1  10   97653    2645   1
 -18   1  10  111976    2514   1
 -17   1  10   45935    2478   1
 -16   1  10  886034   15858   1
 -15   1  10  157712    3125   1
 -14   1  10  397721    3828   1
 -13   1  10  948759    8059   1
 -12   1  10   78725    1183   1
 -11   1  10 1098032    9837   1
 -10   1  10  516341    5001   1
  -9   1  10  132398    3343   1
  -8   1  10  850310   10308   1
  -7   1  10  168464    2115   1
  -6   1  10  296393    3419   1
  -5   1  10  107298    1591   1
  -4   1  10  221398    5538   1
  -3   1  10  366847    4063   1
  -2   1  10  751046    8452   1
  -1   1  10  962340    9914   1
   0   1  10  207322    5175   1
   1   1  10  500864    7406   1
   2   1  10  386003    6557   1
   3   1  10  935228   22742   1
   4   1  10 1626668   66055   1
   5   1  10    2741     618   1
   6   1  10  933833   56546   1
   7   1  10  410037   20603   1
   8   1  10   68730    3437   1
   9   1  10  796233   35264   1
  10   1  10   86022    3213   1
  11   1  10  255474    6322   1
  12   1  10  330236    9594   1
  13   1  10   41061    1398   1
  14   1  10  215232    6470   1
  15   1  10    1143     358   1
  16   1  10  147986    6887   1
  17   1  10    7959     832   1
  18   1  10   71239    3050   1
 -26   2  10  156802    5914   1
 -25   2  10   11339     946   1
 -24   2  10  128515    2165   1
 -23   2  10    1474     387   1
 -22   2  10   43824    1259   1
 -21   2  10    2502     513   1
 -20   2  10  169007    3773   1
 -19   2  10   54765    2875   1
 -18   2  10  133721    2810   1
 -17   2  10  527768    6309   1
 -16   2  10  113613    1917   1
 -15   2  10 1129752   17981   1
 -14   2  10  353502    9599   1
 -13   2  10   58386    1390   1
 -12   2  10  656995    7452   1
 -11   2  10    7049     537   1
 -10   2  10  359394    9972   1
  -9   2  10  407741    4957   1
  -8   2  10  227545    3663   1
  -7   2  10  266495    4607   1
  -6   2  10    2137     367   1
  -5   2  10  318345    5044   1
  -4   2  10  214256    2971   1
  -3   2  10   55309    1280   1
  -2   2  10   44504    1329   1
  -1   2  10  166473    6096   1
   0   2  10  302498    6182   1
   1   2  10    7560     497   1
   2   2  10  435358   11473   1
   3   2  10  713870   15741   1
   4   2  10    6044    1042   1
   5   2  10 1422336   46473   1
   6   2  10  159269    3947   1
   7   2  10  269388    7496   1
   8   2  10  401377    7405   1
   9   2  10    1357     519   1
  10   2  10  698360   35485   1
  11   2  10  214385    6189   1
  12   2  10   13287     831   1
  13   2  10  131957    5172   1
  14   2  10   17117     809   1
  15   2  10  352887   25921   1
  16   2  10   18759    1571   1
  17   2  10  235065    8132   1
 -25   3  10  136481    5267   1
 -24   3  10   20466    1131   1
 -23   3  10   21232    1848   1
 -22   3  10   26435    1630   1
 -21   3  10   77708    4436   1
 -20   3  10    2403    1201   1
 -19   3  10  123174    6284   1
 -18   3  10   16357    2310   1
 -17   3  10  157264    7023   1
 -16   3  10  717743   22271   1
 -15   3  10   45394    1694   1
 -14   3  10  212504    4501   1
 -13   3  10  770941   15328   1
 -12   3  10   70153    2254   1
 -11   3  10  268630    6413   1
 -10   3  10  497245   16036   1
  -9   3  10   98472    3375   1
  -8   3  10  456264    8265   1
  -7   3  10   34832    1337   1
  -6   3  10  516761    8975   1
  -5   3  10  193422    4562   1
  -4   3  10  276036    8184   1
  -3   3  10   29982    1589   1
  -2   3  10  107611    3397   1
  -1   3  10   45630    2419   1
   0   3  10   43557    5124   1
   1   3  10  685973   17180   1
   2   3  10  155926    5601   1
   3   3  10  272920    7607   1
   4   3  10 1799456   44445   1
   5   3  10    3709     840   1
   6   3  10 1110242   33004   1
   7   3  10   47012    2434   1
   8   3  10   57295    2724   1
   9   3  10  608760   13148   1
  10   3  10   87331    2361   1
  11   3  10   51558    1970   1
  12   3  10  200821    5868   1
  13   3  10    5113     636   1
  14   3  10   90924    2873   1
  15   3  10     277     554   1
  16   3  10  338463   11089   1
 -23   4  10    7815     749   1
 -22   4  10   18285    1208   1
 -21   4  10     467     618   1
 -20   4  10   67920    4898   1
 -19   4  10   56062    2580   1
 -18   4  10  100811    5267   1
 -17   4  10  117207    2868   1
 -16   4  10   29562    1132   1
 -15   4  10  538897   15379   1
 -14   4  10  155056    5590   1
 -13   4  10   81908    3234   1
 -12   4  10  285266    7838   1
 -11   4  10   52095    1647   1
 -10   4  10  246090    5067   1
  -9   4  10  356782    6848   1
  -8   4  10   37566    1841   1
  -7   4  10   55321    3343   1
  -6   4  10    4681     686   1
  -5   4  10   90731    3297   1
  -4   4  10   21241    1626   1
  -3   4  10   51356    4568   1
  -2   4  10   33383    2001   1
  -1   4  10   95215    3497   1
   0   4  10  118573    4230   1
   1   4  10    9844    1090   1
   2   4  10  161885    7208   1
   3   4  10  353175   38022   1
   4   4  10   46113    3327   1
   5   4  10  886754   71105   1
   6   4  10   74463    4251   1
   7   4  10  233808   13903   1
   8   4  10  383883   83807   1
   9   4  10    1968     638   1
  10   4  10  305184    6453   1
  11   4  10  151269    4574   1
  12   4  10    5252     603   1
  13   4  10   51317    1861   1
 -20   5  10    4597     653   1
 -19   5  10   28420    1438   1
 -18   5  10   16130    1055   1
 -17   5  10   10929     953   1
 -16   5  10  141381    3025   1
 -15   5  10   62051    1583   1
 -14   5  10  149431    2900   1
 -13   5  10  155990    3236   1
 -12   5  10   24804    1190   1
 -11   5  10  327875    7238   1
 -10   5  10  251699    5681   1
  -9   5  10   43608    2065   1
  -8   5  10  273962   40517   1
  -7   5  10  146440    5217   1
  -6   5  10   13497    1600   1
  -5   5  10    2164     856   1
  -4   5  10   38750    2024   1
  -3   5  10   33452    2222   1
  -2   5  10  241819    6091   1
  -1   5  10  193010    5921   1
   0   5  10   49876    2521   1
   1   5  10   57025    3650   1
   2   5  10  112173    5488   1
   3   5  10  271857   31096   1
   4   5  10  340326   41811   1
   5   5  10    7191    1042   1
   6   5  10  328494   41303   1
   7   5  10  174940   12937   1
   8   5  10   29618    1340   1
   9   5  10  254171   26009   1
  10   5  10   55721    7901   1
 -14   6  10   48783    2587   1
 -13   6  10   45237    5355   1
 -12   6  10  102821    7162   1
 -11   6  10    7116    1294   1
 -10   6  10  192103    7855   1
  -9   6  10  151577    7901   1
  -8   6  10   30292    1978   1
  -7   6  10    7229     797   1
  -6   6  10   30470    2337   1
  -5   6  10   12349    1329   1
  -4   6  10     968     749   1
  -3   6  10   15458    1150   1
  -2   6  10  104295    3029   1
  -1   6  10  165996    4055   1
   0   6  10   56794    3100   1
   1   6  10     814     528   1
   2   6  10   64771    3512   1
   3   6  10   80850    3974   1
   4   6  10   68744    3604   1
   5   6  10  168446    6561   1
 -26   1  11     647     739   1
 -25   1  11    2539     684   1
 -24   1  11    3635     562   1
 -23   1  11     311     407   1
 -22   1  11    1590     404   1
 -21   1  11    2798     506   1
 -20   1  11    2534     445   1
 -19   1  11    1313     556   1
 -18   1  11    -231     541   1
 -17   1  11     382     348   1
 -16   1  11   14043     921   1
 -15   1  11     460     352   1
 -14   1  11    1540     468   1
 -13   1  11     859     434   1
 -12   1  11    1351     345   1
 -11   1  11     104     313   1
 -10   1  11    2547     355   1
  -9   1  11   18172     687   1
  -8   1  11     960     341   1
  -7   1  11     829     306   1
  -6   1  11    7140     513   1
  -5   1  11   32143     955   1
  -4   1  11   33075     974   1
  -3   1  11   14991     642   1
  -2   1  11   14891     633   1
  -1   1  11    3656     399   1
   0   1  11     495     327   1
   1   1  11   31887    1020   1
   2   1  11   14794    1160   1
   3   1  11   12812    2033   1
   4   1  11   31457    2038   1
   5   1  11      61     501   1
   6   1  11    6043     928   1
   7   1  11    1317     593   1
   8   1  11     152     622   1
   9   1  11    5166     637   1
  10   1  11     796     477   1
  11   1  11     898     417   1
  12   1  11     418     393   1
  13   1  11     839     467   1
  14   1  11    1916     394   1
  15   1  11     739     554   1
  16   1  11    3625     588   1
 -24   2  11    1571     588   1
 -23   2  11    1434     387   1
 -22   2  11    2301     478   1
 -21   2  11     209     460   1
 -20   2  11    5449     685   1
 -19   2  11    1606     530   1
 -18   2  11     942     429   1
 -17   2  11   22868    1434   1
 -16   2  11    3258     444   1
 -15   2  11   11766     637   1
 -14   2  11    6115     583   1
 -13   2  11    1614     379   1
 -12   2  11    5418     480   1
 -11   2  11    4752     638   1
 -10   2  11    5604     534   1
  -9   2  11    4673     511   1
  -8   2  11   19347     938   1
  -7   2  11    1151     443   1
  -6   2  11    3532     555   1
  -5   2  11   24187     886   1
  -4   2  11    2319     390   1
  -3   2  11    2551     424   1
  -2   2  11     137     387   1
  -1   2  11    9329     694   1
   0   2  11   46066    1740   1
   1   2  11    3296     653   1
   2   2  11    1883     660   1
   3   2  11    8256     742   1
   4   2  11    5501     827   1
   5   2  11   47620    1760   1
   6   2  11    1282     713   1
   7   2  11     619     558   1
   8   2  11    8929     802   1
   9   2  11     178     450   1
  10   2  11    6982    1294   1
  11   2  11     598     428   1
  12   2  11     158     385   1
  13   2  11    3091     419   1
  14   2  11    -407     461   1
  15   2  11   10350    1017   1
 -24   3  11    3604     832   1
 -23   3  11   10073    1386   1
 -22   3  11    4343    1201   1
 -21   3  11    3830     815   1
 -20   3  11     185     684   1
 -19   3  11     285     749   1
 -18   3  11   13296    1404   1
 -17   3  11    4217     653   1
 -16   3  11    7476     681   1
 -15   3  11     185     653   1
 -14   3  11    3234    1201   1
 -13   3  11   18655    1184   1
 -12   3  11     295     595   1
 -11   3  11   25487    1380   1
 -10   3  11    9007     766   1
  -9   3  11    4204     600   1
  -8   3  11   26848    1215   1
  -7   3  11    6180     789   1
  -6   3  11   24598    1361   1
  -5   3  11    5954     793   1
  -4   3  11    1587     591   1
  -3   3  11   28157    1843   1
  -2   3  11    4559    1014   1
  -1   3  11   26285    1520   1
   0   3  11    1584     519   1
   1   3  11    3457     605   1
   2   3  11   11681     960   1
   3   3  11    1442     832   1
   4   3  11   26712    1796   1
   5   3  11    -156     582   1
   6   3  11   18870    1912   1
   7   3  11    1294     598   1
   8   3  11    2733     533   1
   9   3  11   11548     854   1
  10   3  11    1914     446   1
  11   3  11    8531     769   1
  12   3  11    2786     577   1
  13   3  11     924     392   1
  14   3  11   16079    1294   1
 -22   4  11   10627    1201   1
 -21   4  11    3145     684   1
 -20   4  11     815     553   1
 -19   4  11   23101    1526   1
 -18   4  11    4938     946   1
 -17   4  11   22304    2449   1
 -16   4  11    1877     450   1
 -15   4  11    6949     728   1
 -14   4  11    6903     739   1
 -13   4  11    5863     725   1
 -12   4  11   31870    1627   1
 -11   4  11     835     552   1
 -10   4  11   25082    1683   1
  -9   4  11   10373    1221   1
  -8   4  11    2033    1201   1
  -7   4  11   59598    9426   1
  -6   4  11   34469    3512   1
  -5   4  11    -185    1294   1
  -4   4  11    1294    1386   1
  -3   4  11    1756    1479   1
  -2   4  11   94896    6007   1
  -1   4  11   13662    1467   1
   0   4  11    5172     789   1
   1   4  11   17132    1135   1
   2   4  11    9556    1016   1
   3   4  11   22623    1449   1
   4   4  11    6477    1060   1
   5   4  11   17545    2587   1
   6   4  11    7099    1021   1
   7   4  11   15660    2125   1
   8   4  11    9509     825   1
   9   4  11      40     455   1
  10   4  11   14682    1039   1
  11   4  11    6369     630   1
 -18   5  11   18852    1710   1
 -17   5  11    2218     924   1
 -16   5  11   13654    1201   1
 -15   5  11    3061     520   1
 -14   5  11    9751     908   1
 -13   5  11    6420     842   1
 -12   5  11    1007     647   1
 -11   5  11   29621    2865   1
 -10   5  11    2321     866   1
  -9   5  11   11852    1368   1
  -8   5  11   27504    1986   1
  -7   5  11     249     820   1
  -6   5  11   37018    3281   1
  -5   5  11    2356     980   1
  -4   5  11     552     648   1
  -3   5  11   28516    1641   1
  -2   5  11   13623    1441   1
  -1   5  11   30042    1670   1
   0   5  11     275     524   1
   1   5  11    7113     741   1
   2   5  11   15669    1096   1
   3   5  11    5207     720   1
   4   5  11   22703    1486   1
   5   5  11     533     530   1
   6   5  11    8873     970   1
   7   5  11   14206    1201   1
   8   5  11    5124     644   1
 -11   6  11     508     457   1
 -10   6  11   12291    1479   1
  -9   6  11    3419    1017   1
  -8   6  11    6007    1294   1
  -7   6  11   19591    2125   1
  -6   6  11    3881    1294   1
  -5   6  11    5452    1294   1
  -4   6  11    5545    1386   1
  -3   6  11    3142    1109   1
  -2   6  11   10258    1571   1
  -1   6  11    2033     924   1
 -26   0  12    6561    1017   1
 -25   0  12  276002    9888   1
 -24   0  12   67336    2646   1
 -23   0  12   75436    3038   1
 -22   0  12  243706    7090   1
 -21   0  12   30392    2772   1
 -20   0  12  138927    5129   1
 -19   0  12  475040    9845   1
 -18   0  12   56027    1942   1
 -17   0  12  847044   28924   1
 -16   0  12   77309    2804   1
 -15   0  12  438461   11696   1
 -14   0  12  216309    4757   1
 -13   0  12    2512     549   1
 -12   0  12  135666    3004   1
 -11   0  12   11812     913   1
 -10   0  12  126160    4298   1
  -9   0  12   47524    2887   1
  -8   0  12  524391   13384   1
  -7   0  12 1637050   36843   1
  -6   0  12   94314    4350   1
  -5   0  12 1332596   31588   1
  -4   0  12  320371    7235   1
  -3   0  12  123141    3626   1
  -2   0  12  551678   11239   1
  -1   0  12    5954     881   1
   0   0  12 1721865   37141   1
   1   0  12   70885    2625   1
   2   0  12  145117    4119   1
   3   0  12  688595   16264   1
   4   0  12   29500    2188   1
   5   0  12  353988   14046   1
   6   0  12  325433   13122   1
   7   0  12   59780    4251   1
   8   0  12  231738    9888   1
   9   0  12   33915    3050   1
  10   0  12  129735    6284   1
  11   0  12    4713     974   1
  12   0  12  259125   19129   1
  13   0  12   78447    3974   1
  14   0  12  101642    4436   1
 -25   1  12   25505    1372   1
 -24   1  12  184808    5162   1
 -23   1  12  179916    4148   1
 -22   1  12   25927    1465   1
 -21   1  12  357903    6919   1
 -20   1  12  168204    3950   1
 -19   1  12  134725    2483   1
 -18   1  12  653071    7904   1
 -17   1  12    2141     603   1
 -16   1  12  626294   21532   1
 -15   1  12  239602    4130   1
 -14   1  12  139594    2578   1
 -13   1  12  288572    4390   1
 -12   1  12    1452     407   1
 -11   1  12  265050    3455   1
 -10   1  12   21205     791   1
  -9   1  12  110136    2189   1
  -8   1  12  378244    7065   1
  -7   1  12  162218    3874   1
  -6   1  12 1297779   17105   1
  -5   1  12   80022    2624   1
  -4   1  12  414881    9882   1
  -3   1  12   92449    2321   1
  -2   1  12   51722    1403   1
  -1   1  12 1085880   16034   1
   0   1  12  147655    2632   1
   1   1  12  375195    7056   1
   2   1  12  440866    6654   1
   3   1  12    3775     682   1
   4   1  12  665571   16432   1
   5   1  12  253831    7572   1
   6   1  12  111062    2975   1
   7   1  12  400641   17218   1
   8   1  12   25412    1211   1
   9   1  12  279809    8910   1
  10   1  12   10135     685   1
  11   1  12  240769    5135   1
  12   1  12   62307    2708   1
  13   1  12  190541    4868   1
  14   1  12  342909    8135   1
 -23   2  12   90473    5129   1
 -22   2  12  340316   12753   1
 -21   2  12    8755     870   1
 -20   2  12  180452    4443   1
 -19   2  12  408621    8569   1
 -18   2  12   21090    1008   1
 -17   2  12  333410   14245   1
 -16   2  12   48352    1682   1
 -15   2  12   99416    3537   1
 -14   2  12   75154    3331   1
 -13   2  12   48741    1509   1
 -12   2  12  657795    8143   1
 -11   2  12   35500    1147   1
 -10   2  12  237037    5078   1
  -9   2  12  255496    6533   1
  -8   2  12   75156    2776   1
  -7   2  12  542535   10290   1
  -6   2  12  114107    4712   1
  -5   2  12  373828    7389   1
  -4   2  12  113533    2308   1
  -3   2  12  339479    7776   1
  -2   2  12 1319442   30655   1
  -1   2  12   68305    1896   1
   0   2  12  942887   17456   1
   1   2  12  596404   11682   1
   2   2  12  171680    8040   1
   3   2  12  302617   12198   1
   4   2  12    6959     822   1
   5   2  12  184827    6296   1
   6   2  12  129209    3209   1
   7   2  12  106944    3286   1
   8   2  12   62663    1924   1
   9   2  12    9977     906   1
  10   2  12  287718    7336   1
  11   2  12   25219     986   1
  12   2  12   66443    5498   1
 -23   3  12  262326    9056   1
 -22   3  12   37888    2403   1
 -21   3  12  325895   11644   1
 -20   3  12   79279    4343   1
 -19   3  12   78865    5360   1
 -18   3  12  342140    9369   1
 -17   3  12    3532     562   1
 -16   3  12  103884    5109   1
 -15   3  12  112909    2569   1
 -14   3  12   56023    2761   1
 -13   3  12  317382    6200   1
 -12   3  12   12160    1150   1
 -11   3  12  591834   20792   1
 -10   3  12  121973    6376   1
  -9   3  12   17188    2310   1
  -8   3  12  216961    9703   1
  -7   3  12  196261    9056   1
  -6   3  12  226295   10165   1
  -5   3  12   74289    4990   1
  -4   3  12  251421   10997   1
  -3   3  12  206518    6341   1
  -2   3  12   38299    2495   1
  -1   3  12  743145   18723   1
   0   3  12  520578   10996   1
   1   3  12  133804    4462   1
   2   3  12  357720    7787   1
   3   3  12   59225    2209   1
   4   3  12  265682    7334   1
   5   3  12   68711    3142   1
   6   3  12   87947    2593   1
   7   3  12   62731    2038   1
   8   3  12    5418     533   1
   9   3  12  163119    5498   1
  10   3  12   31415    1368   1
  11   3  12  167152    6099   1
 -20   4  12   65972    3234   1
 -19   4  12  191079    5195   1
 -18   4  12   27721    1564   1
 -17   4  12  224980    5656   1
 -16   4  12   24585    1058   1
 -15   4  12   36064    1206   1
 -14   4  12  112484    2819   1
 -13   4  12    3449     659   1
 -12   4  12  191896    5320   1
 -11   4  12   22255    1326   1
 -10   4  12   72329    2503   1
  -9   4  12   45939    1997   1
  -8   4  12  130800    4824   1
  -7   4  12  274997    7604   1
  -6   4  12   19050    1639   1
  -5   4  12  318373    9005   1
  -4   4  12   68968    3835   1
  -3   4  12   64554    2817   1
  -2   4  12  453160   37370   1
  -1   4  12   64368    2992   1
   0   4  12  588716   16260   1
   1   4  12  184007    9842   1
   2   4  12  101883    3671   1
   3   4  12  210071    6078   1
   4   4  12    1100     630   1
   5   4  12  159816   12984   1
   6   4  12   73185   10720   1
   7   4  12   14133    2819   1
   8   4  12   23320    1663   1
   9   4  12    2125     647   1
 -14   5  12   13769    1386   1
 -13   5  12   86911    7300   1
 -12   5  12   11829    1571   1
 -11   5  12   10448    1039   1
 -10   5  12    2426    1248   1
  -9   5  12   72901    2932   1
  -8   5  12   47956    2407   1
  -7   5  12   78769   10627   1
  -6   5  12  420752   10876   1
  -5   5  12   57171    2826   1
  -4   5  12  119100    3655   1
  -3   5  12    3392     561   1
  -2   5  12    2953     531   1
  -1   5  12  244613    8173   1
   0   5  12   24693    1469   1
   1   5  12  119570    5452   1
   2   5  12  102104    4805   1
   3   5  12    2125     924   1
   4   5  12  223874    9005   1
   5   5  12   94619    4158   1
 -24   1  13    5619     785   1
 -23   1  13   17051    1176   1
 -22   1  13   11839    1248   1
 -21   1  13    1813     544   1
 -20   1  13    1600     465   1
 -19   1  13     881     454   1
 -18   1  13    9641     641   1
 -17   1  13    4480     529   1
 -16   1  13     959     413   1
 -15   1  13    1382     661   1
 -14   1  13     518     415   1
 -13   1  13    6561    1663   1
 -12   1  13    7855    1848   1
 -11   1  13    2674     974   1
 -10   1  13     789     450   1
  -9   1  13    4736     607   1
  -8   1  13   14637     901   1
  -7   1  13   10799     814   1
  -6   1  13     112     436   1
  -5   1  13    1747     424   1
  -4   1  13     545     398   1
  -3   1  13   17155     990   1
  -2   1  13    5003    1011   1
  -1   1  13     848     710   1
   0   1  13   11644    2033   1
   1   1  13    1251     531   1
   2   1  13     818     412   1
   3   1  13     371     440   1
   4   1  13    1569     471   1
   5   1  13     927     420   1
   6   1  13    6086     703   1
   7   1  13    1393     533   1
   8   1  13    1801     603   1
   9   1  13   15578    1048   1
  10   1  13    3101     618   1
  11   1  13     995     421   1
 -22   2  13    8317    1109   1
 -21   2  13    3696     924   1
 -20   2  13    1889    1063   1
 -19   2  13   10096     834   1
 -18   2  13    2479     441   1
 -17   2  13    2673     476   1
 -16   2  13    -179     506   1
 -15   2  13    -214     550   1
 -14   2  13    4873     813   1
 -13   2  13    2212     477   1
 -12   2  13   23642    1034   1
 -11   2  13    3346     598   1
 -10   2  13     148     576   1
  -9   2  13   13887    1618   1
  -8   2  13     698     866   1
  -7   2  13   14122    1630   1
  -6   2  13    9047    1756   1
  -5   2  13    1386     915   1
  -4   2  13    6516    1176   1
  -3   2  13    8249    1038   1
  -2   2  13   13236     890   1
  -1   2  13     471     471   1
   0   2  13    3719     687   1
   1   2  13   12750     948   1
   2   2  13   15952    1023   1
   3   2  13     623     463   1
   4   2  13     963     455   1
   5   2  13   12523     876   1
   6   2  13     107     353   1
   7   2  13    2944     680   1
   8   2  13    2769     441   1
   9   2  13    -259     461   1
 -21   3  13   11459    1294   1
 -20   3  13     462     739   1
 -19   3  13    2403     924   1
 -18   3  13    2287     577   1
 -17   3  13     -96     410   1
 -16   3  13   16481    1064   1
 -15   3  13     216     534   1
 -14   3  13    4360     644   1
 -13   3  13   11113     910   1
 -12   3  13    6254     787   1
 -11   3  13   16171    1347   1
 -10   3  13     454     471   1
  -9   3  13   13531    1135   1
  -8   3  13    5636     852   1
  -7   3  13     467     648   1
  -6   3  13   23340    1509   1
  -5   3  13     378     625   1
  -4   3  13    6639     952   1
  -3   3  13    3662     835   1
  -2   3  13    1988     665   1
  -1   3  13   25633    1861   1
   0   3  13    5822    1571   1
   1   3  13    7116    1663   1
   2   3  13    5360    1479   1
   3   3  13    1756    1201   1
   4   3  13    3881    1201   1
   5   3  13    3604    1109   1
   6   3  13    7300    1201   1
   7   3  13    3872     618   1
   8   3  13    1386     554   1
 -18   4  13     185     647   1
 -17   4  13   10627    1294   1
 -16   4  13    2038     553   1
 -15   4  13   10799     980   1
 -14   4  13    4371     621   1
 -13   4  13    1358     441   1
 -12   4  13   10470     957   1
 -11   4  13    1135     665   1
 -10   4  13   25462    1826   1
  -9   4  13    1763    1710   1
  -8   4  13    8546     874   1
  -7   4  13   16121     983   1
  -6   4  13   11375     831   1
  -5   4  13   56166    1809   1
  -4   4  13    1020     472   1
  -3   4  13     441     448   1
  -2   4  13   22588    1103   1
  -1   4  13     710     598   1
   0   4  13   58963    2419   1
   1   4  13     739     924   1
   2   4  13    7393    1386   1
   3   4  13   11915    1021   1
   4   4  13     647     693   1
   5   4  13    6284    1017   1
   6   4  13    4990     832   1
 -12   5  13    4436     924   1
 -11   5  13   13122    1479   1
 -10   5  13     277     832   1
  -9   5  13   21162    2033   1
  -8   5  13    5267    1294   1
  -7   5  13     554     924   1
  -6   5  13   55252    3419   1
  -5   5  13    1848    1017   1
  -4   5  13   15433    1756   1
  -3   5  13     554     739   1
 -21   0  14   80203    4066   1
 -20   0  14   84084    4343   1
 -19   0  14   93513    9657   1
 -18   0  14    6931     938   1
 -17   0  14  116207    5036   1
 -16   0  14    2680    1017   1
 -15   0  14   12845    1848   1
 -14   0  14    5637    1479   1
 -13   0  14  177485    5780   1
 -12   0  14  437394    9275   1
 -11   0  14   26368    1617   1
 -10   0  14  609231   13211   1
  -9   0  14  248539    8055   1
  -8   0  14  278993    8429   1
  -7   0  14  956678   26102   1
  -6   0  14   16098    1402   1
  -5   0  14  907868   24206   1
  -4   0  14  568648    9934   1
  -3   0  14   97558    5314   1
  -2   0  14  579744   14924   1
  -1   0  14  137128   20464   1
   0   0  14  134814    4507   1
   1   0  14   82412    3230   1
   2   0  14   61929    2641   1
   3   0  14  232477    9518   1
   4   0  14    5055    2495   1
   5   0  14  326840   27072   1
   6   0  14   17202    1368   1
   7   0  14  264081    9796   1
   8   0  14  428646   14508   1
   9   0  14  118553    4898   1
 -20   1  14   75305    3327   1
 -19   1  14   58856    3050   1
 -18   1  14  182215    7116   1
 -17   1  14    2344     710   1
 -16   1  14  117290    5322   1
 -15   1  14    8757     904   1
 -14   1  14  153982    3456   1
 -13   1  14   97585    2588   1
 -12   1  14   89948    2614   1
 -11   1  14  526816    9696   1
 -10   1  14   22134    1293   1
  -9   1  14  399505   13782   1
  -8   1  14  299654    8232   1
  -7   1  14   81322    3328   1
  -6   1  14  930697   18139   1
  -5   1  14   88657    2971   1
  -4   1  14  283764    6669   1
  -3   1  14  559231    7720   1
  -2   1  14   31927   13506   1
  -1   1  14  234392    4769   1
   0   1  14  100334    3535   1
   1   1  14  136919    5492   1
   2   1  14  150073    4999   1
   3   1  14   11188    1094   1
   4   1  14  365196    7406   1
   5   1  14   11688    1048   1
   6   1  14  273125    6270   1
   7   1  14   93386    3071   1
   8   1  14  150431    4182   1
   9   1  14  616868   19591   1
 -19   2  14    7300     924   1
 -18   2  14    2310     832   1
 -17   2  14  101132    3299   1
 -16   2  14   14695    1208   1
 -15   2  14   54790    2483   1
 -14   2  14   36398    1718   1
 -13   2  14   90935    2768   1
 -12   2  14  260412    5989   1
 -11   2  14    5923     883   1
 -10   2  14  750045   13945   1
  -9   2  14   57638    2052   1
  -8   2  14  289651    5856   1
  -7   2  14  716624   14723   1
  -6   2  14   53804    2268   1
  -5   2  14  386597   11498   1
  -4   2  14  393010   12267   1
  -3   2  14   25361    1492   1
  -2   2  14  595900   20700   1
  -1   2  14   25043    2495   1
   0   2  14  286203   16865   1
   1   2  14   69640    2293   1
   2   2  14   74349    3835   1
   3   2  14  116853    3759   1
   4   2  14   11527     832   1
   5   2  14  121152    3594   1
   6   2  14    2403     832   1
 -17   3  14    1109     647   1
 -16   3  14   98685    4436   1
 -15   3  14   38535    2680   1
 -14   3  14  103256    4112   1
 -13   3  14   87803    3365   1
 -12   3  14  130321    3627   1
 -11   3  14  318316    5971   1
 -10   3  14    6589     773   1
  -9   3  14  418538    7605   1
  -8   3  14  163661    3715   1
  -7   3  14    6146     808   1
  -6   3  14  342879   12891   1
  -5   3  14  170859    4484   1
  -4   3  14   78400    2625   1
  -3   3  14  349505    8789   1
  -2   3  14    8317    1571   1
  -1   3  14  321284   12013   1
   0   3  14   61444    3696   1
   1   3  14  134356    6007   1
   2   3  14   93418    4528   1
   3   3  14   11829    1386   1
   4   3  14   47582    2680   1
   5   3  14    7300    1017   1
 -14   4  14   10442    1201   1
 -13   4  14  117814    5083   1
 -12   4  14  178703    7208   1
 -11   4  14    6376    1386   1
 -10   4  14  320544   11921   1
  -9   4  14   90923    4805   1
  -8   4  14  157081    6284   1
  -7   4  14  206984    5657   1
  -6   4  14   10906    1340   1
  -5   4  14  125649    4990   1
  -4   4  14  260362   18667   1
  -3   4  14   47120    2772   1
  -2   4  14  267778    9703   1
  -1   4  14   22179    1848   1
   0   4  14  129920    5360   1
   1   4  14   59780    3050   1
 -18   1  15    1017     647   1
 -17   1  15    3142     832   1
 -16   1  15    1663     832   1
 -15   1  15    1201    1017   1
 -14   1  15     861     550   1
 -13   1  15    1070     644   1
 -12   1  15     638     482   1
 -11   1  15    1201     480   1
 -10   1  15    2709     598   1
  -9   1  15   10803    1038   1
  -8   1  15    1294     574   1
  -7   1  15    2317     553   1
  -6   1  15    1487     505   1
  -5   1  15    2487     553   1
  -4   1  15    8688    1111   1
  -3   1  15     311     618   1
  -2   1  15     299     553   1
  -1   1  15    1941    1017   1
   0   1  15    5545    1201   1
   1   1  15    2865     924   1
   2   1  15     254     511   1
   3   1  15    2558     577   1
   4   1  15    1525     523   1
   5   1  15    4158     924   1
 -17   2  15    4805     924   1
 -16   2  15     -92     739   1
 -15   2  15    3512    1017   1
 -14   2  15    5722     880   1
 -13   2  15     757     684   1
 -12   2  15    3196     611   1
 -11   2  15    1930     548   1
 -10   2  15   17129    1293   1
  -9   2  15     942     567   1
  -8   2  15    1584     603   1
  -7   2  15     -61     496   1
  -6   2  15    7292     835   1
  -5   2  15    8581     870   1
  -4   2  15    1479     924   1
  -3   2  15    4713    1201   1
  -2   2  15    2495    1017   1
  -1   2  15     739     832   1
   0   2  15    6469    1201   1
   1   2  15    4805    1017   1
   2   2  15    3604     832   1
   3   2  15     739     554   1
 -15   3  15     647     647   1
 -14   3  15    1663     832   1
 -13   3  15    4990    1109   1
 -12   3  15    -277     832   1
 -11   3  15   29756    2495   1
 -10   3  15     864     530   1
  -9   3  15    3223     665   1
  -8   3  15    7326     887   1
  -7   3  15     914     739   1
  -6   3  15   10378    1011   1
  -5   3  15    5944     815   1
  -4   3  15    7670    1294   1
  -3   3  15    6469    1201   1
  -2   3  15    1848     832   1
  -1   3  15   10812    1294   1
   0   3  15     -92     647   1
   1   3  15    5452     924   1
 -15   0  16  481782   15895   1
 -14   0  16  499895   16634   1
 -13   0  16   24858    2125   1
 -12   0  16  564665   18852   1
 -11   0  16  119940    5360   1
 -10   0  16  327928   11736   1
  -9   0  16  183047    7300   1
  -8   0  16   13584    1571   1
  -7   0  16   63569    3604   1
  -6   0  16   53774    3327   1
  -5   0  16  214836    8317   1
  -4   0  16   32806    2403   1
  -3   0  16  116982    5083   1
  -2   0  16  310287   10812   1
 -16   1  16  436871   14324   1
 -15   1  16  181845    6838   1
 -14   1  16  116890    5083   1
 -13   1  16  678321   22086   1
 -12   1  16   80388    4158   1
 -11   1  16  337354   12198   1
 -10   1  16  245224   17738   1
  -9   1  16  100619   11505   1
  -8   1  16  239876   25963   1
  -7   1  16  110210   15017   1
  -6   1  16  150149    6376   1
  -5   1  16   50170    3142   1
  -4   1  16  345671   12198   1
  -3   1  16  172974    6838   1
  -2   1  16   54143    3050   1
  -1   1  16  277296    9703   1
 -14   2  16  214651    7855   1
 -13   2  16   36225    2403   1
 -12   2  16  475406   16079   1
 -11   2  16   30033    2403   1
 -10   2  16  221496   11038   1
  -9   2  16  190502   15109   1
  -8   2  16    9489    2541   1
  -7   2  16  122420    3692   1
  -6   2  16  130567    5452   1
  -5   2  16  107187    4805   1
  -4   2  16   49246    2865   1
  -3   2  16   56361    3050   1
  -2   2  16  107649    4621   1
;
_shelx_hkl_checksum   52791
