# Supplementary material for: Silver Coordination Polymers Driven by Adamantoid Blocks for Advanced Antiviral and Antibacterial Biomaterials
Source: ACS Appl Mater Interfaces. 2024 Mar 8;16(11):13411–21. doi: 10.1021/acsami.3c15606 (PMC10958451; doi:10.1021/acsami.3c15606)
Supplement: Supplementary file 2 — am3c15606_si_002.cif [file am3c15606_si_002.cif]

 
data_jar375
 
_audit_creation_method            'SHELXL-2019/2'
_shelx_SHELXL_version_number      '2019/2'
_chemical_name_systematic         ?
_chemical_name_common             ?
_chemical_melting_point           ?
_chemical_formula_moiety          
 'C24 H38 Ag2 N6 O4 P2, 4(H2 O)'
_chemical_formula_sum
 'C24 H46 Ag2 N6 O8 P2' 
_chemical_formula_weight          824.35

loop_
 _atom_type_symbol
 _atom_type_description
 _atom_type_scat_dispersion_real
 _atom_type_scat_dispersion_imag
 _atom_type_scat_source
 'C'  'C'   0.0181   0.0091
 'International Tables Vol C Tables 4.2.6.8 and 6.1.1.4'
 'H'  'H'   0.0000   0.0000
 'International Tables Vol C Tables 4.2.6.8 and 6.1.1.4'
 'N'  'N'   0.0311   0.0180
 'International Tables Vol C Tables 4.2.6.8 and 6.1.1.4'
 'O'  'O'   0.0492   0.0322
 'International Tables Vol C Tables 4.2.6.8 and 6.1.1.4'
 'P'  'P'   0.2955   0.4335
 'International Tables Vol C Tables 4.2.6.8 and 6.1.1.4'
 'Ag'  'Ag'   0.1306   4.2820
 'International Tables Vol C Tables 4.2.6.8 and 6.1.1.4'
 
_space_group_crystal_system       orthorhombic
_space_group_IT_number            62
_space_group_name_H-M_alt         'P n m a'
_space_group_name_Hall            '-P 2ac 2n'
 
_shelx_space_group_comment
;
The symmetry employed for this shelxl refinement is uniquely defined
by the following loop, which should always be used as a source of
symmetry information in preference to the above space-group names.
They are only intended as comments.
;
 
loop_
 _space_group_symop_operation_xyz
 'x, y, z'
 '-x+1/2, -y, z+1/2'
 '-x, y+1/2, -z'
 'x+1/2, -y+1/2, -z+1/2'
 '-x, -y, -z'
 'x-1/2, y, -z-1/2'
 'x, -y-1/2, z'
 '-x-1/2, y-1/2, z-1/2'
 
_cell_length_a                    17.1973(3)
_cell_length_b                    6.46570(10)
_cell_length_c                    27.0741(3)
_cell_angle_alpha                 90
_cell_angle_beta                  90
_cell_angle_gamma                 90
_cell_volume                      3010.44(8)
_cell_formula_units_Z             4
_cell_measurement_temperature     100(2)
_cell_measurement_reflns_used     20539
_cell_measurement_theta_min       3.0170
_cell_measurement_theta_max       75.5360
 
_exptl_crystal_description        block
_exptl_crystal_colour             ?
_exptl_crystal_density_meas       ?
_exptl_crystal_density_method     ?
_exptl_crystal_density_diffrn     1.819          
_exptl_crystal_F_000              1680
_exptl_transmission_factor_min    ?
_exptl_transmission_factor_max    ?
_exptl_crystal_size_max           ?
_exptl_crystal_size_mid           ?
_exptl_crystal_size_min           ?
_exptl_absorpt_coefficient_mu     11.934
_shelx_estimated_absorpt_T_min    ?
_shelx_estimated_absorpt_T_max    ?
_exptl_absorpt_correction_T_min   0.38280
_exptl_absorpt_correction_T_max   1.00000
_exptl_absorpt_correction_type    multi-scan
_exptl_absorpt_process_details
;
CrysAlisPro 1.171.41.89a (Rigaku Oxford Diffraction, 2020)
Empirical absorption correction using spherical harmonics,
implemented in SCALE3 ABSPACK scaling algorithm.
;
_oxdiff_exptl_absorpt_empirical_full_min           0.586
_oxdiff_exptl_absorpt_empirical_full_max           2.248
_diffrn_ambient_temperature       100(2)
_diffrn_ambient_environment       N~2~
_diffrn_source                   'Rotating-anode X-ray tube'
_diffrn_source_type              'Rigaku (Cu) X-ray Source'
_diffrn_radiation_probe           x-ray
_diffrn_radiation_type           'Cu K\a'
_diffrn_radiation_wavelength      1.54184
_diffrn_radiation_monochromator   mirror
_diffrn_measurement_device       'four-circle diffractometer'
_diffrn_measurement_device_type  'XtaLAB Synergy R, DW system, HyPix-Arc 150'
_diffrn_detector                 'Hybrid Pixel Array Detector'
_diffrn_detector_type            'HyPix-Arc 150'
_diffrn_detector_area_resol_mean  10.0000
_diffrn_reflns_number             37070
_diffrn_reflns_av_unetI/netI      0.0168
_diffrn_reflns_av_R_equivalents   0.0363
_diffrn_reflns_limit_h_min        -21
_diffrn_reflns_limit_h_max        21
_diffrn_reflns_limit_k_min        -7
_diffrn_reflns_limit_k_max        8
_diffrn_reflns_limit_l_min        -32
_diffrn_reflns_limit_l_max        33
_diffrn_reflns_theta_min          3.044
_diffrn_reflns_theta_max          76.181
_diffrn_reflns_theta_full         67.679
_diffrn_measured_fraction_theta_max   0.983
_diffrn_measured_fraction_theta_full  0.999
_diffrn_reflns_Laue_measured_fraction_max    0.983
_diffrn_reflns_Laue_measured_fraction_full   0.999
_diffrn_reflns_point_group_measured_fraction_max   0.983
_diffrn_reflns_point_group_measured_fraction_full  0.999
_reflns_number_total              3384
_reflns_number_gt                 3216
_reflns_threshold_expression      'I > 2\s(I)'
_reflns_Friedel_coverage          0.000
_reflns_Friedel_fraction_max      .
_reflns_Friedel_fraction_full     .
 
_reflns_special_details
;
 Reflections were merged by SHELXL according to the crystal
 class for the calculation of statistics and refinement.
 
 _reflns_Friedel_fraction is defined as the number of unique
 Friedel pairs measured divided by the number that would be
 possible theoretically, ignoring centric projections and
 systematic absences.
;
 
_computing_data_collection       'CrysAlisPro 1.171.41.89a (Rigaku OD, 2020)'
_computing_cell_refinement       'CrysAlisPro 1.171.41.89a (Rigaku OD, 2020)'
_computing_data_reduction        'CrysAlisPro 1.171.41.89a (Rigaku OD, 2020)'
_computing_structure_solution    'SHELXT 2014/5 (Sheldrick, 2014)'
_computing_structure_refinement  'SHELXL-2019/2 (Sheldrick, 2019)'
_computing_molecular_graphics     ?
_computing_publication_material   ?
_refine_special_details           ?
_refine_ls_structure_factor_coef  Fsqd
_refine_ls_matrix_type            full
_refine_ls_weighting_scheme       calc
_refine_ls_weighting_details
'w=1/[\s^2^(Fo^2^)+(0.0534P)^2^+21.9728P] where P=(Fo^2^+2Fc^2^)/3'
_atom_sites_solution_primary      ?
_atom_sites_solution_secondary    ?
_atom_sites_solution_hydrogens    mixed
_refine_ls_hydrogen_treatment     mixed
_refine_ls_extinction_method      none
_refine_ls_extinction_coef        .
_refine_ls_number_reflns          3384
_refine_ls_number_parameters      232
_refine_ls_number_restraints      14
_refine_ls_R_factor_all           0.0508
_refine_ls_R_factor_gt            0.0492
_refine_ls_wR_factor_ref          0.1293
_refine_ls_wR_factor_gt           0.1284
_refine_ls_goodness_of_fit_ref    1.106
_refine_ls_restrained_S_all       1.128
_refine_ls_shift/su_max           0.001
_refine_ls_shift/su_mean          0.000
 
loop_
 _atom_site_label
 _atom_site_type_symbol
 _atom_site_fract_x
 _atom_site_fract_y
 _atom_site_fract_z
 _atom_site_U_iso_or_equiv
 _atom_site_adp_type
 _atom_site_occupancy
 _atom_site_site_symmetry_order  
 _atom_site_calc_flag
 _atom_site_refinement_flags_posn
 _atom_site_refinement_flags_adp
 _atom_site_refinement_flags_occupancy
 _atom_site_disorder_assembly
 _atom_site_disorder_group
N1A N 0.86383(16) 0.0436(5) 0.27102(10) 0.0217(6) Uani 0.875 1 d . . P A 1
P1A P 0.77725(14) 0.250000 0.34252(8) 0.0297(5) Uani 0.75 2 d S T P A 1
P1B P 0.86383(16) 0.0436(5) 0.27102(10) 0.0217(6) Uani 0.125 1 d . . P A 2
N1B N 0.77725(14) 0.250000 0.34252(8) 0.0297(5) Uani 0.25 2 d S T P A 2
N3A N 0.57910(17) -0.0402(5) 0.39068(10) 0.0232(6) Uani 0.875 1 d . . P A 1
P2A P 0.45343(16) -0.250000 0.34984(10) 0.0378(6) Uani 0.75 2 d S T P A 1
P2B P 0.57910(17) -0.0402(5) 0.39068(10) 0.0232(6) Uani 0.125 1 d . . P A 2
N3B N 0.45343(16) -0.250000 0.34984(10) 0.0378(6) Uani 0.25 2 d S T P A 2
Ag1 Ag 0.66412(3) 0.250000 0.39212(2) 0.02802(16) Uani 1 2 d S T P . .
C1 C 0.7632(4) 0.250000 0.4823(2) 0.0226(14) Uani 1 2 d S T P . .
O1 O 0.7387(2) 0.4214(6) 0.46615(13) 0.0310(8) Uani 1 1 d . . . . .
O1W O 0.8134(3) 0.750000 0.41293(18) 0.0314(11) Uani 1 2 d DS T P . .
H11 H 0.796(3) 0.6317(8) 0.4311(14) 0.047 Uiso 1 1 d D U . . .
Ag2 Ag 0.36441(3) -0.250000 0.28256(2) 0.02919(16) Uani 1 2 d S T P . .
C2 C 0.8237(4) 0.250000 0.5243(2) 0.0170(12) Uani 1 2 d S T P . .
N2 N 0.9332(4) 0.250000 0.3378(2) 0.0379(16) Uani 1 2 d S T P A .
O2 O 0.7627(6) 0.4081(19) 0.6812(3) 0.178(5) Uani 1 1 d . U . . .
O2W O 0.6803(4) 0.750000 0.52144(19) 0.0341(12) Uani 1 2 d DS T P . .
H21 H 0.696(4) 0.6318(8) 0.5025(13) 0.051 Uiso 1 1 d D U . . .
C3 C 0.8755(3) 0.4420(8) 0.52239(18) 0.0259(10) Uani 1 1 d . . . . .
H3A H 0.842883 0.567989 0.523604 0.031 Uiso 1 1 calc R U . . .
H3B H 0.905048 0.443465 0.490994 0.031 Uiso 1 1 calc R U . . .
O3W O 0.6476(4) 0.750000 0.6209(2) 0.0450(15) Uani 1 2 d DS T P . .
H31 H 0.6816(12) 0.6320(8) 0.623(3) 0.068 Uiso 1 1 d D U . . .
N4 N 0.4859(5) -0.250000 0.4451(3) 0.049(2) Uani 1 2 d S T P A .
C4 C 0.7782(4) 0.250000 0.5733(2) 0.0222(13) Uani 1 2 d S T P . .
H4A H 0.744520 0.125991 0.574922 0.027 Uiso 0.5 1 calc R U P . .
H4B H 0.744520 0.374009 0.574922 0.027 Uiso 0.5 1 calc R U P . .
O4W O 0.8541(7) 0.750000 0.7223(4) 0.098(4) Uani 1 2 d DS T P . .
H41 H 0.827(4) 0.6317(8) 0.710(4) 0.148 Uiso 1 1 d D U . . .
C5 C 0.9323(3) 0.4420(8) 0.56603(19) 0.0274(10) Uani 1 1 d . . . . .
H5A H 0.965646 0.568499 0.564483 0.033 Uiso 1 1 calc R U . . .
C6 C 0.8352(4) 0.250000 0.6172(3) 0.0338(18) Uani 1 2 d S T P . .
C7 C 0.9835(4) 0.250000 0.5636(3) 0.0269(15) Uani 1 2 d S T P . .
H7A H 1.013583 0.249996 0.532396 0.032 Uiso 1 2 calc R U P . .
H7B H 1.020640 0.250006 0.591496 0.032 Uiso 1 2 calc R U P . .
C8 C 0.8857(3) 0.4429(10) 0.61425(19) 0.0351(13) Uani 1 1 d . . . . .
H8A H 0.921712 0.446819 0.642749 0.042 Uiso 1 1 calc R U . . .
H8B H 0.852408 0.567698 0.615598 0.042 Uiso 1 1 calc R U . . .
C9 C 0.7855(5) 0.250000 0.6643(3) 0.065(4) Uani 1 2 d S T P . .
C10 C 0.8664(5) 0.250000 0.3719(3) 0.0342(17) Uani 1 2 d S T P . .
H10A H 0.869803 0.373615 0.393329 0.041 Uiso 0.5 1 calc R U P A 1
H10B H 0.869803 0.126385 0.393329 0.041 Uiso 0.5 1 calc R U P A 1
C11 C 0.7896(3) 0.0446(9) 0.3033(2) 0.0350(12) Uani 1 1 d . . . . .
H11A H 0.789288 -0.083583 0.323320 0.042 Uiso 1 1 calc R U . A 1
H11B H 0.743966 0.038643 0.281049 0.042 Uiso 1 1 calc R U . A 1
C12 C 0.9331(3) 0.0640(11) 0.3070(2) 0.0405(14) Uani 1 1 d . . . . .
H12A H 0.933488 -0.058454 0.328937 0.049 Uiso 1 1 calc R U . A 1
H12B H 0.981795 0.061463 0.287527 0.049 Uiso 1 1 calc R U . A 1
C13 C 0.8624(4) 0.250000 0.2414(3) 0.038(2) Uani 1 2 d S T P . .
H13A H 0.814996 0.249999 0.220627 0.046 Uiso 1 2 calc R U P A 1
H13B H 0.907591 0.250005 0.218782 0.046 Uiso 1 2 calc R U P A 1
C14 C 0.5336(4) -0.0633(10) 0.4409(2) 0.0412(14) Uani 1 1 d . . . . .
H14A H 0.571759 -0.062337 0.468256 0.049 Uiso 1 1 calc R U . A 1
H14B H 0.499568 0.058871 0.445057 0.049 Uiso 1 1 calc R U . A 1
C15 C 0.6251(4) -0.250000 0.3867(3) 0.0365(19) Uani 1 2 d S T P . .
H15A H 0.665259 -0.250003 0.412861 0.044 Uiso 1 2 calc R U P A 1
H15B H 0.652717 -0.249999 0.354610 0.044 Uiso 1 2 calc R U P A 1
C16 C 0.5180(3) -0.0464(10) 0.3494(2) 0.0428(14) Uani 1 1 d . . . . .
H16A H 0.545684 -0.047796 0.317333 0.051 Uiso 1 1 calc R U . A 1
H16B H 0.487661 0.083642 0.350854 0.051 Uiso 1 1 calc R U . A 1
C17 C 0.4238(5) -0.250000 0.4084(5) 0.066(4) Uani 1 2 d S T P . .
H17A H 0.390907 -0.126516 0.413898 0.080 Uiso 0.5 1 calc R U P A 1
H17B H 0.390907 -0.373484 0.413898 0.080 Uiso 0.5 1 calc R U P A 1
 
loop_
 _atom_site_aniso_label
 _atom_site_aniso_U_11
 _atom_site_aniso_U_22
 _atom_site_aniso_U_33
 _atom_site_aniso_U_23
 _atom_site_aniso_U_13
 _atom_site_aniso_U_12
N1A 0.0176(13) 0.0346(17) 0.0129(12) -0.0004(12) -0.0021(10) 0.0057(13)
P1A 0.0296(11) 0.0347(12) 0.0248(10) 0.000 0.0005(9) 0.000
P1B 0.0176(13) 0.0346(17) 0.0129(12) -0.0004(12) -0.0021(10) 0.0057(13)
N1B 0.0296(11) 0.0347(12) 0.0248(10) 0.000 0.0005(9) 0.000
N3A 0.0174(13) 0.0321(17) 0.0201(14) -0.0046(13) -0.0039(11) -0.0004(13)
P2A 0.0386(13) 0.0335(13) 0.0412(14) 0.000 -0.0131(11) 0.000
P2B 0.0174(13) 0.0321(17) 0.0201(14) -0.0046(13) -0.0039(11) -0.0004(13)
N3B 0.0386(13) 0.0335(13) 0.0412(14) 0.000 -0.0131(11) 0.000
Ag1 0.0262(3) 0.0368(3) 0.0211(3) 0.000 0.00148(18) 0.000
C1 0.023(3) 0.029(4) 0.017(3) 0.000 -0.001(2) 0.000
O1 0.0361(19) 0.0307(19) 0.0263(17) 0.0016(15) -0.0076(14) 0.0072(16)
O1W 0.028(3) 0.045(3) 0.022(2) 0.000 0.001(2) 0.000
Ag2 0.0267(3) 0.0389(3) 0.0220(3) 0.000 -0.00397(19) 0.000
C2 0.016(3) 0.017(3) 0.018(3) 0.000 0.000(2) 0.000
N2 0.023(3) 0.063(5) 0.027(3) 0.000 -0.008(3) 0.000
O2 0.180(8) 0.208(9) 0.146(7) -0.096(7) 0.127(6) -0.057(7)
O2W 0.049(3) 0.028(3) 0.026(3) 0.000 0.007(2) 0.000
C3 0.025(2) 0.020(2) 0.032(2) 0.005(2) -0.0016(19) -0.0041(19)
O3W 0.043(3) 0.062(4) 0.030(3) 0.000 0.006(3) 0.000
N4 0.052(5) 0.040(4) 0.055(5) 0.000 0.031(4) 0.000
C4 0.016(3) 0.030(4) 0.020(3) 0.000 0.003(2) 0.000
O4W 0.125(9) 0.091(7) 0.078(6) 0.000 0.067(6) 0.000
C5 0.022(2) 0.027(3) 0.033(2) -0.001(2) -0.0002(19) -0.007(2)
C6 0.022(3) 0.063(6) 0.016(3) 0.000 0.003(3) 0.000
C7 0.017(3) 0.037(4) 0.027(3) 0.000 0.000(3) 0.000
C8 0.023(2) 0.050(3) 0.033(3) -0.021(3) -0.001(2) 0.002(2)
C9 0.030(4) 0.146(12) 0.021(4) 0.000 0.010(3) 0.000
C10 0.048(5) 0.039(4) 0.016(3) 0.000 -0.002(3) 0.000
C11 0.031(3) 0.035(3) 0.039(3) 0.014(2) -0.014(2) -0.007(2)
C12 0.033(3) 0.055(4) 0.033(3) 0.002(3) 0.000(2) 0.018(3)
C13 0.025(4) 0.073(6) 0.017(3) 0.000 0.003(3) 0.000
C14 0.058(4) 0.030(3) 0.036(3) -0.009(2) 0.005(3) -0.002(3)
C15 0.019(3) 0.072(6) 0.018(3) 0.000 -0.003(3) 0.000
C16 0.037(3) 0.036(3) 0.055(4) 0.017(3) 0.004(3) 0.003(3)
C17 0.019(4) 0.030(5) 0.150(12) 0.000 0.004(5) 0.000
 
_geom_special_details
;
 All esds (except the esd in the dihedral angle between two l.s. planes)
 are estimated using the full covariance matrix.  The cell esds are taken
 into account individually in the estimation of esds in distances, angles
 and torsion angles; correlations between esds in cell parameters are only
 used when they are defined by crystal symmetry.  An approximate (isotropic)
 treatment of cell esds is used for estimating esds involving l.s. planes.
;
 
loop_
 _geom_bond_atom_site_label_1
 _geom_bond_atom_site_label_2
 _geom_bond_distance
 _geom_bond_site_symmetry_2
 _geom_bond_publ_flag
N1A C12 1.544(6) . ?
N1A C11 1.548(6) . ?
N1A C13 1.557(5) . ?
N1A Ag2 2.389(3) 6_656 ?
P1A C11 1.713(6) 7_565 ?
P1A C11 1.713(6) . ?
P1A C10 1.727(8) . ?
P1A Ag1 2.364(2) . ?
P1B C12 1.544(6) . ?
P1B C11 1.548(6) . ?
P1B C13 1.557(5) . ?
P1B Ag2 2.389(3) 6_656 ?
N1B C11 1.713(6) 7_565 ?
N1B C11 1.713(6) . ?
N1B C10 1.727(8) . ?
N1B Ag1 2.364(2) . ?
N3A C16 1.535(7) . ?
N3A C14 1.574(6) . ?
N3A C15 1.574(5) . ?
N3A Ag1 2.379(3) . ?
P2A C17 1.666(14) . ?
P2A C16 1.722(6) . ?
P2A C16 1.722(6) 7 ?
P2A Ag2 2.379(3) . ?
P2B C16 1.535(7) . ?
P2B C14 1.574(6) . ?
P2B C15 1.574(5) . ?
P2B Ag1 2.379(3) . ?
N3B C17 1.666(14) . ?
N3B C16 1.722(6) . ?
N3B C16 1.722(6) 7 ?
N3B Ag2 2.379(3) . ?
C1 O1 1.264(5) 7_565 ?
C1 O1 1.264(5) . ?
C1 C2 1.542(9) . ?
O1W H11 0.959(10) . ?
O1W H11 0.959(10) 7_575 ?
C2 C3 1.529(6) 7_565 ?
C2 C3 1.529(6) . ?
C2 C4 1.539(8) . ?
N2 C12 1.463(7) 7_565 ?
N2 C12 1.463(7) . ?
N2 C10 1.473(10) . ?
O2 C9 1.186(11) . ?
O2W O3W 2.751(8) . ?
O2W H21 0.958(10) . ?
O2W H21 0.958(10) 7_575 ?
C3 C5 1.532(7) . ?
C3 H3A 0.9900 . ?
C3 H3B 0.9900 . ?
O3W H31 0.964(10) . ?
O3W H31 0.964(10) 7_575 ?
N4 C17 1.458(15) . ?
N4 C14 1.464(7) 7 ?
N4 C14 1.464(7) . ?
C4 C6 1.543(9) . ?
C4 H4A 0.9900 . ?
C4 H4B 0.9900 . ?
O4W H41 0.959(10) . ?
O4W H41 0.959(10) 7_575 ?
C5 C7 1.523(6) . ?
C5 C8 1.532(7) . ?
C5 H5A 1.0000 . ?
C6 C8 1.521(7) 7_565 ?
C6 C8 1.521(7) . ?
C6 C9 1.534(10) . ?
C7 H7A 0.9900 . ?
C7 H7B 0.9900 . ?
C8 H8A 0.9900 . ?
C8 H8B 0.9900 . ?
C10 H10A 0.9900 . ?
C10 H10B 0.9900 . ?
C11 H11A 0.9900 . ?
C11 H11B 0.9900 . ?
C12 H12A 0.9900 . ?
C12 H12B 0.9900 . ?
C13 H13A 0.9900 . ?
C13 H13B 0.9900 . ?
C14 H14A 0.9900 . ?
C14 H14B 0.9900 . ?
C15 H15A 0.9900 . ?
C15 H15B 0.9900 . ?
C16 H16A 0.9900 . ?
C16 H16B 0.9900 . ?
C17 H17A 0.9900 . ?
C17 H17B 0.9900 . ?
 
loop_
 _geom_angle_atom_site_label_1
 _geom_angle_atom_site_label_2
 _geom_angle_atom_site_label_3
 _geom_angle
 _geom_angle_site_symmetry_1
 _geom_angle_site_symmetry_3
 _geom_angle_publ_flag
C12 N1A C11 106.2(3) . . ?
C12 N1A C13 105.3(4) . . ?
C11 N1A C13 105.9(4) . . ?
C12 N1A Ag2 116.6(3) . 6_656 ?
C11 N1A Ag2 110.5(3) . 6_656 ?
C13 N1A Ag2 111.6(3) . 6_656 ?
C11 P1A C11 101.6(4) 7_565 . ?
C11 P1A C10 100.1(2) 7_565 . ?
C11 P1A C10 100.1(2) . . ?
C11 P1A Ag1 117.0(2) 7_565 . ?
C11 P1A Ag1 117.0(2) . . ?
C10 P1A Ag1 118.0(3) . . ?
C12 P1B C11 106.2(3) . . ?
C12 P1B C13 105.3(4) . . ?
C11 P1B C13 105.9(4) . . ?
C12 P1B Ag2 116.6(3) . 6_656 ?
C11 P1B Ag2 110.5(3) . 6_656 ?
C13 P1B Ag2 111.6(3) . 6_656 ?
C11 N1B C11 101.6(4) 7_565 . ?
C11 N1B C10 100.1(2) 7_565 . ?
C11 N1B C10 100.1(2) . . ?
C11 N1B Ag1 117.0(2) 7_565 . ?
C11 N1B Ag1 117.0(2) . . ?
C10 N1B Ag1 118.0(3) . . ?
C16 N3A C14 106.6(4) . . ?
C16 N3A C15 105.7(4) . . ?
C14 N3A C15 103.1(4) . . ?
C16 N3A Ag1 117.0(3) . . ?
C14 N3A Ag1 111.5(3) . . ?
C15 N3A Ag1 111.9(3) . . ?
C17 P2A C16 101.8(3) . . ?
C17 P2A C16 101.7(3) . 7 ?
C16 P2A C16 99.7(4) . 7 ?
C17 P2A Ag2 122.2(4) . . ?
C16 P2A Ag2 114.2(2) . . ?
C16 P2A Ag2 114.2(2) 7 . ?
C16 P2B C14 106.6(4) . . ?
C16 P2B C15 105.7(4) . . ?
C14 P2B C15 103.1(4) . . ?
C16 P2B Ag1 117.0(3) . . ?
C14 P2B Ag1 111.5(3) . . ?
C15 P2B Ag1 111.9(3) . . ?
C17 N3B C16 101.8(3) . . ?
C17 N3B C16 101.7(3) . 7 ?
C16 N3B C16 99.7(4) . 7 ?
C17 N3B Ag2 122.2(4) . . ?
C16 N3B Ag2 114.2(2) . . ?
C16 N3B Ag2 114.2(2) 7 . ?
N1B Ag1 P2B 119.77(8) . . ?
P1A Ag1 N3A 119.77(8) . . ?
P1A Ag1 N3A 119.77(8) . 7_565 ?
N3A Ag1 N3A 104.12(15) . 7_565 ?
O1 C1 O1 122.6(6) 7_565 . ?
O1 C1 C2 118.7(3) 7_565 . ?
O1 C1 C2 118.7(3) . . ?
H11 O1W H11 105.8(19) . 7_575 ?
P2A Ag2 N1A 117.88(8) . 4_445 ?
P2A Ag2 N1A 117.88(8) . 6_556 ?
N1A Ag2 N1A 105.22(15) 4_445 6_556 ?
C3 C2 C3 108.5(5) 7_565 . ?
C3 C2 C4 109.0(4) 7_565 . ?
C3 C2 C4 109.0(4) . . ?
C3 C2 C1 111.6(3) 7_565 . ?
C3 C2 C1 111.6(3) . . ?
C4 C2 C1 107.0(5) . . ?
C12 N2 C12 110.6(6) 7_565 . ?
C12 N2 C10 110.8(4) 7_565 . ?
C12 N2 C10 110.8(4) . . ?
O3W O2W H21 125.4(17) . . ?
O3W O2W H21 125.4(17) . 7_575 ?
H21 O2W H21 105.9(19) . 7_575 ?
C2 C3 C5 110.2(4) . . ?
C2 C3 H3A 109.6 . . ?
C5 C3 H3A 109.6 . . ?
C2 C3 H3B 109.6 . . ?
C5 C3 H3B 109.6 . . ?
H3A C3 H3B 108.1 . . ?
O2W O3W H31 87(5) . . ?
O2W O3W H31 87(5) . 7_575 ?
H31 O3W H31 104.7(19) . 7_575 ?
C17 N4 C14 110.9(5) . 7 ?
C17 N4 C14 110.9(5) . . ?
C14 N4 C14 111.1(7) 7 . ?
C2 C4 C6 109.9(5) . . ?
C2 C4 H4A 109.7 . . ?
C6 C4 H4A 109.7 . . ?
C2 C4 H4B 109.7 . . ?
C6 C4 H4B 109.7 . . ?
H4A C4 H4B 108.2 . . ?
H41 O4W H41 105.8(19) . 7_575 ?
C7 C5 C3 109.5(5) . . ?
C7 C5 C8 110.0(5) . . ?
C3 C5 C8 108.9(4) . . ?
C7 C5 H5A 109.4 . . ?
C3 C5 H5A 109.4 . . ?
C8 C5 H5A 109.4 . . ?
C8 C6 C8 110.1(6) 7_565 . ?
C8 C6 C4 108.8(4) 7_565 . ?
C8 C6 C4 108.8(4) . . ?
C8 C6 C9 111.2(4) 7_565 . ?
C8 C6 C9 111.2(4) . . ?
C4 C6 C9 106.6(6) . . ?
C5 C7 C5 109.1(5) 7_565 . ?
C5 C7 H7A 109.9 7_565 . ?
C5 C7 H7A 109.9 . . ?
C5 C7 H7B 109.9 7_565 . ?
C5 C7 H7B 109.9 . . ?
H7A C7 H7B 108.3 . . ?
C6 C8 C5 109.9(4) . . ?
C6 C8 H8A 109.7 . . ?
C5 C8 H8A 109.7 . . ?
C6 C8 H8B 109.7 . . ?
C5 C8 H8B 109.7 . . ?
H8A C8 H8B 108.2 . . ?
O2 C9 O2 118.9(11) . 7_565 ?
O2 C9 C6 120.3(6) . . ?
O2 C9 C6 120.3(6) 7_565 . ?
N2 C10 P1A 113.8(5) . . ?
N2 C10 N1B 113.8(5) . . ?
N2 C10 H10A 108.8 . . ?
P1A C10 H10A 108.8 . . ?
N2 C10 H10B 108.8 . . ?
P1A C10 H10B 108.8 . . ?
H10A C10 H10B 107.7 . . ?
P1B C11 N1B 117.1(4) . . ?
N1A C11 P1A 117.1(4) . . ?
N1A C11 H11A 108.0 . . ?
P1A C11 H11A 108.0 . . ?
N1A C11 H11B 108.0 . . ?
P1A C11 H11B 108.0 . . ?
H11A C11 H11B 107.3 . . ?
N2 C12 N1A 115.5(5) . . ?
N2 C12 P1B 115.5(5) . . ?
N2 C12 H12A 108.4 . . ?
N1A C12 H12A 108.4 . . ?
N2 C12 H12B 108.4 . . ?
N1A C12 H12B 108.4 . . ?
H12A C12 H12B 107.5 . . ?
N1A C13 N1A 118.0(5) . 7_565 ?
N1A C13 H13A 107.8 . . ?
N1A C13 H13A 107.8 7_565 . ?
N1A C13 H13B 107.8 . . ?
N1A C13 H13B 107.8 7_565 . ?
H13A C13 H13B 107.1 . . ?
N4 C14 N3A 115.1(5) . . ?
N4 C14 P2B 115.1(5) . . ?
N4 C14 H14A 108.5 . . ?
N3A C14 H14A 108.5 . . ?
N4 C14 H14B 108.5 . . ?
N3A C14 H14B 108.5 . . ?
H14A C14 H14B 107.5 . . ?
N3A C15 N3A 119.1(5) . 7 ?
N3A C15 H15A 107.5 . . ?
N3A C15 H15A 107.5 7 . ?
N3A C15 H15B 107.5 . . ?
N3A C15 H15B 107.5 7 . ?
H15A C15 H15B 107.0 . . ?
P2B C16 N3B 117.1(4) . . ?
N3A C16 P2A 117.1(4) . . ?
N3A C16 H16A 108.0 . . ?
P2A C16 H16A 108.0 . . ?
N3A C16 H16B 108.0 . . ?
P2A C16 H16B 108.0 . . ?
H16A C16 H16B 107.3 . . ?
N4 C17 P2A 115.1(6) . . ?
N4 C17 N3B 115.1(6) . . ?
N4 C17 H17A 108.5 . . ?
P2A C17 H17A 108.5 . . ?
N4 C17 H17B 108.5 . . ?
P2A C17 H17B 108.5 . . ?
H17A C17 H17B 107.5 . . ?
 
loop_
 _geom_hbond_atom_site_label_D 
 _geom_hbond_atom_site_label_H 
 _geom_hbond_atom_site_label_A 
 _geom_hbond_distance_DH 
 _geom_hbond_distance_HA 
 _geom_hbond_distance_DA 
 _geom_hbond_angle_DHA 
 _geom_hbond_site_symmetry_A 
 _geom_hbond_publ_flag
O1W H11 O1  0.959(10) 1.926(17) 2.870(5) 168(5) . yes
O2W H21 O1  0.958(10) 1.834(14) 2.786(5) 172(5) . yes
O3W H31 O2  0.964(10) 2.55(5) 3.386(15) 146(6) . yes
O4W H41 O2  0.959(10) 1.977(17) 2.933(13) 174.1(19) . yes
 
_refine_diff_density_max    2.079
_refine_diff_density_min   -1.441
_refine_diff_density_rms    0.141

_shelx_res_file
;
TITL jar375_a.res in Pnma
    jar375.res
    created by SHELXL-2019/2 at 19:08:59 on 27-Nov-2022
CELL  1.54178  17.1973   6.4657  27.0741   90.000   90.000   90.000
ZERR    4.000   0.0003   0.0001   0.0003    0.000    0.000    0.000
LATT  1
SYMM 1/2-X, -Y, 1/2+Z
SYMM -X, 1/2+Y, -Z
SYMM 1/2+X, 1/2-Y, 1/2-Z
SFAC C H N O P AG
UNIT  96 184 24 32 8 8
L.S. 10
BOND $H
ACTA
LIST 4
FMAP 2
PLAN 20
TEMP -173

REM Symmetry operations
EQIV $1 x, 0.5-y, z
EQIV $2 x, 1.5-y, z

REM Restraints
ISOR 0.007 O2

REM Water restraints
DFIX 0.96 0.01 O1W H11 O2W H21 O3W H31 O4W H41
DANG 1.53 0.01 H11 H11_$2 H21 H21_$2 H31 H31_$2 H41 H41_$2

REM Hydrogen bonds
HTAB O1W O1
HTAB O2W O1
HTAB O3W O2
HTAB O4W O2
BIND O2W O3W

REM Constraints for the N1-P1 disorder
EXYZ N1A P1B
EXYZ P1A N1B
EADP N1A P1B
EADP P1A N1B

EXYZ N3A P2B
EXYZ P2A N3B
EADP N3A P2B
EADP P2A N3B

WGHT    0.053400   21.972799
FVAR       0.22940
PART   1
N1A   3    0.863830    0.043565    0.271025    10.87500    0.01757    0.03465 =
         0.01294   -0.00043   -0.00209    0.00572
P1A   5    0.777247    0.250000    0.342523    10.37500    0.02956    0.03469 =
         0.02482    0.00000    0.00048    0.00000
PART 2
P1B   5    0.863830    0.043565    0.271025    10.12500    0.01757    0.03465 =
         0.01294   -0.00043   -0.00209    0.00572
N1B   3    0.777247    0.250000    0.342523    10.12500    0.02956    0.03469 =
         0.02482    0.00000    0.00048    0.00000
PART   0
PART   1
N3A   3    0.579096   -0.040152    0.390677    10.87500    0.01744    0.03214 =
         0.02009   -0.00463   -0.00395   -0.00041
P2A   5    0.453427   -0.250000    0.349838    10.37500    0.03863    0.03354 =
         0.04122    0.00000   -0.01308    0.00000
PART   2
P2B   5    0.579096   -0.040152    0.390677    10.12500    0.01744    0.03214 =
         0.02009   -0.00463   -0.00395   -0.00041
N3B   3    0.453427   -0.250000    0.349838    10.12500    0.03863    0.03354 =
         0.04122    0.00000   -0.01308    0.00000
PART   0
AG1   6    0.664116    0.250000    0.392116    10.50000    0.02616    0.03676 =
         0.02115    0.00000    0.00148    0.00000
C1    1    0.763204    0.250000    0.482294    10.50000    0.02273    0.02852 =
         0.01665    0.00000   -0.00076    0.00000
O1    4    0.738741    0.421443    0.466145    11.00000    0.03613    0.03070 =
         0.02631    0.00157   -0.00755    0.00719
O1W   4    0.813411    0.750000    0.412927    10.50000    0.02760    0.04471 =
         0.02194    0.00000    0.00053    0.00000
H11   2    0.795778    0.631741    0.431112    11.00000   -1.50000
AG2   6    0.364414   -0.250000    0.282556    10.50000    0.02668    0.03888 =
         0.02200    0.00000   -0.00397    0.00000
C2    1    0.823693    0.250000    0.524326    10.50000    0.01640    0.01667 =
         0.01799    0.00000    0.00035    0.00000
N2    3    0.933180    0.250000    0.337760    10.50000    0.02288    0.06329 =
         0.02740    0.00000   -0.00750    0.00000
O2    4    0.762663    0.408067    0.681160    11.00000    0.17960    0.20828 =
         0.14559   -0.09608    0.12670   -0.05729
O2W   4    0.680348    0.750000    0.521437    10.50000    0.04865    0.02799 =
         0.02567    0.00000    0.00677    0.00000
H21   2    0.695940    0.631755    0.502540    11.00000   -1.50000
C3    1    0.875549    0.442014    0.522393    11.00000    0.02528    0.02039 =
         0.03195    0.00540   -0.00162   -0.00411
AFIX  23
H3A   2    0.842883    0.567989    0.523604    11.00000   -1.20000
H3B   2    0.905048    0.443465    0.490994    11.00000   -1.20000
AFIX   0
O3W   4    0.647619    0.750000    0.620886    10.50000    0.04305    0.06169 =
         0.03027    0.00000    0.00596    0.00000
H31   2    0.681627    0.631954    0.623371    11.00000   -1.50000
N4    3    0.485950   -0.250000    0.445094    10.50000    0.05214    0.03978 =
         0.05478    0.00000    0.03051    0.00000
C4    1    0.778185    0.250000    0.573257    10.50000    0.01623    0.03033 =
         0.02012    0.00000    0.00284    0.00000
AFIX  23
H4A   2    0.744520    0.125991    0.574922    10.50000   -1.20000
H4B   2    0.744520    0.374009    0.574922    10.50000   -1.20000
AFIX   0
O4W   4    0.854080    0.750000    0.722308    10.50000    0.12549    0.09134 =
         0.07829    0.00000    0.06709    0.00000
H41   2    0.826890    0.631669    0.709697    11.00000   -1.50000
C5    1    0.932280    0.441999    0.566031    11.00000    0.02231    0.02686 =
         0.03315   -0.00134   -0.00022   -0.00682
AFIX  13
H5A   2    0.965646    0.568499    0.564483    11.00000   -1.20000
AFIX   0
C6    1    0.835219    0.250000    0.617241    10.50000    0.02221    0.06307 =
         0.01619    0.00000    0.00280    0.00000
C7    1    0.983484    0.250000    0.563566    10.50000    0.01665    0.03708 =
         0.02703    0.00000    0.00048    0.00000
AFIX  23
H7A   2    1.013583    0.249996    0.532396    10.50000   -1.20000
H7B   2    1.020640    0.250006    0.591496    10.50000   -1.20000
AFIX   0
C8    1    0.885674    0.442862    0.614250    11.00000    0.02272    0.04967 =
         0.03283   -0.02070   -0.00116    0.00162
AFIX  23
H8A   2    0.921712    0.446819    0.642749    11.00000   -1.20000
H8B   2    0.852408    0.567698    0.615598    11.00000   -1.20000
AFIX   0
C9    1    0.785495    0.250000    0.664276    10.50000    0.02979    0.14576 =
         0.02083    0.00000    0.01021    0.00000
C10   1    0.866422    0.250000    0.371858    10.50000    0.04774    0.03902 =
         0.01590    0.00000   -0.00164    0.00000
AFIX  23
H10A  2    0.869803    0.373615    0.393329    10.50000   -1.20000
H10B  2    0.869803    0.126385    0.393329    10.50000   -1.20000
AFIX   0
C11   1    0.789571    0.044595    0.303319    11.00000    0.03072    0.03475 =
         0.03939    0.01397   -0.01419   -0.00734
AFIX  23
H11A  2    0.789288   -0.083583    0.323320    11.00000   -1.20000
H11B  2    0.743966    0.038643    0.281049    11.00000   -1.20000
AFIX   0
C12   1    0.933069    0.064011    0.306990    11.00000    0.03257    0.05546 =
         0.03334    0.00189    0.00047    0.01824
AFIX  23
H12A  2    0.933488   -0.058454    0.328937    11.00000   -1.20000
H12B  2    0.981795    0.061463    0.287527    11.00000   -1.20000
AFIX   0
C13   1    0.862365    0.250000    0.241406    10.50000    0.02491    0.07341 =
         0.01706    0.00000    0.00344    0.00000
AFIX  23
H13A  2    0.814996    0.249999    0.220627    10.50000   -1.20000
H13B  2    0.907591    0.250005    0.218782    10.50000   -1.20000
AFIX   0
C14   1    0.533642   -0.063281    0.440854    11.00000    0.05813    0.02987 =
         0.03574   -0.00927    0.00545   -0.00194
AFIX  23
H14A  2    0.571759   -0.062337    0.468256    11.00000   -1.20000
H14B  2    0.499568    0.058871    0.445057    11.00000   -1.20000
AFIX   0
C15   1    0.625067   -0.250000    0.386682    10.50000    0.01867    0.07244 =
         0.01837    0.00000   -0.00311    0.00000
AFIX  23
H15A  2    0.665259   -0.250003    0.412861    10.50000   -1.20000
H15B  2    0.652717   -0.249999    0.354610    10.50000   -1.20000
AFIX   0
C16   1    0.517985   -0.046363    0.349386    11.00000    0.03700    0.03644 =
         0.05511    0.01707    0.00386    0.00331
AFIX  23
H16A  2    0.545684   -0.047796    0.317333    11.00000   -1.20000
H16B  2    0.487661    0.083642    0.350854    11.00000   -1.20000
AFIX   0
C17   1    0.423837   -0.250000    0.408428    10.50000    0.01928    0.02952 =
         0.15015    0.00000    0.00435    0.00000
AFIX  23
H17A  2    0.390907   -0.126516    0.413898    10.50000   -1.20000
H17B  2    0.390907   -0.373484    0.413898    10.50000   -1.20000

AFIX   0
HKLF 4


REM  jar375_a.res in Pnma
REM wR2 = 0.1293, GooF = S = 1.106, Restrained GooF = 1.128 for all data
REM R1 = 0.0492 for 3216 Fo > 4sig(Fo) and 0.0508 for all 3384 data
REM 232 parameters refined using 14 restraints

END

WGHT      0.0538     21.9429

REM Highest difference peak  2.079,  deepest hole -1.441,  1-sigma level  0.141
Q1    1   0.6050 -0.1349  0.2559  11.00000  0.05    2.08
Q2    1   0.7930  0.3487  0.6983  11.00000  0.05    1.62
Q3    1   0.7589  0.4951  0.6720  11.00000  0.05    1.24
Q4    1   0.6620  0.7500  0.5861  10.50000  0.05    0.64
Q5    1   0.4169 -0.2500  0.2742  10.50000  0.05    0.62
Q6    1   0.6838  0.1682  0.3898  11.00000  0.05    0.54
Q7    1   0.5728  0.2500  0.4516  10.50000  0.05    0.50
Q8    1   0.5790  0.0006  0.3811  11.00000  0.05    0.49
Q9    1   0.3647 -0.1591  0.3013  11.00000  0.05    0.48
Q10   1   0.4278 -0.2500  0.3133  10.50000  0.05    0.46
Q11   1   0.5488 -0.0636  0.3886  11.00000  0.05    0.44
Q12   1   0.7801  0.1044  0.3208  11.00000  0.05    0.44
Q13   1   0.4124 -0.1953  0.3881  11.00000  0.05    0.43
Q14   1   0.8205  0.7500  0.7161  10.50000  0.05    0.43
Q15   1   0.5390  0.2500  0.4297  10.50000  0.05    0.42
Q16   1   0.5928 -0.1339  0.3901  11.00000  0.05    0.39
Q17   1   0.6398  0.2500  0.3787  10.50000  0.05    0.38
Q18   1   0.8877  0.7500  0.6733  10.50000  0.05    0.38
Q19   1   0.8813  0.0693  0.2816  11.00000  0.05    0.37
Q20   1   0.8045  0.7500  0.6437  10.50000  0.05    0.36
;
_shelx_res_checksum   62551

_shelx_hkl_file
;
   0   0   2  407.60   16.11
   0   0   2  460.76   16.11
   0   0   3    0.91    1.67
   0   0   3    0.21    0.38
   0   0   4 1032.40   35.15
   0   0   4  928.65   35.04
   0   0   4  934.28   34.57
   0   0   4  945.51   34.39
   0   0   5    0.36    2.35
   0   0   5    0.13    1.03
   0   0   5   -0.07    2.13
   0   0   5    0.35    0.56
   0   0   6 1123.12   39.34
   0   0   6  997.91   38.82
   0   0  -6 1051.93   38.53
   0   0   6 1092.39   39.40
   0   0   6 1084.91   38.79
   0   0   7    2.23    2.67
   0   0   7    0.33    0.93
   0   0   7   -0.46    2.72
   0   0   7    1.04    1.51
   0   0  -7   -0.03    0.82
   0   0  -7    1.08    0.85
   0   0   7    1.27    1.40
   0   0   8  523.49   17.93
   0   0   8  496.37   17.78
   0   0   8  460.30   17.50
   0   0   8  488.73   18.51
   0   0  -8  462.97   17.43
   0   0   8  499.02   17.95
   0   0   8  467.70   17.42
   0   0  -8  443.47   17.42
   0   0   9    0.46    0.86
   0   0   9    0.37    1.72
   0   0  -9    0.91    0.91
   0   0   9   -0.18    1.51
   0   0   9    0.63    1.02
   0   0   9    0.98    2.63
   0   0   9   -0.69    1.75
   0   0  -9    0.67    0.90
   0   0  10 1293.34   47.27
   0   0 -10 1292.59   47.31
   0   0  10 1290.37   47.90
   0   0  10 1244.08   47.39
   0   0  10 1405.22   47.62
   0   0  10 1354.68   48.39
   0   0  10 1277.26   47.37
   0   0  10 1312.49   47.71
   0   0  10 1202.45   47.80
   0   0 -10 1322.46   47.31
   0   0  11   -0.09    1.72
   0   0  11    0.87    0.84
   0   0 -11    0.80    0.96
   0   0  11    0.42    1.06
   0   0  11    1.17    1.38
   0   0  11   -0.49    2.58
   0   0  11    0.05    1.01
   0   0  11    0.97    1.65
   0   0 -11    0.39    0.96
   0   0  12 1437.24   53.85
   0   0  12 1437.44   53.02
   0   0 -12 1427.60   53.10
   0   0  12 1607.92   54.60
   0   0  12 1582.50   53.49
   0   0  12 1462.47   53.21
   0   0  12 1351.59   53.62
   0   0 -12 1434.20   53.07
   0   0  13    0.36    1.96
   0   0  13    2.41    1.90
   0   0  13    0.71    0.98
   0   0 -13    1.56    1.00
   0   0  13   -0.79    2.56
   0   0  13    0.96    1.29
   0   0  13   -0.15    2.59
   0   0  13   -0.25    1.12
   0   0 -13    0.05    0.93
   0   0  13    0.31    1.75
   0   0  14  131.77    6.12
   0   0  14  128.19    5.39
   0   0  14  130.46    6.30
   0   0  14  119.86    6.21
   0   0  14  113.43    5.28
   0   0 -14  128.51    5.25
   0   0  14  133.35    5.70
   0   0 -14  109.36    5.11
   0   0  14  139.62    6.80
   0   0  14  122.57    6.69
   0   0  15   -0.18    2.50
   0   0  15   -0.13    1.83
   0   0  15    1.06    1.21
   0   0  15    4.23    2.54
   0   0  15   -0.10    1.32
   0   0  15    1.02    2.03
   0   0  15    0.14    1.88
   0   0  15   -0.43    1.15
   0   0  16 1327.25   49.26
   0   0  16 1374.25   49.73
   0   0  16 1371.82   50.87
   0   0  16 1374.01   49.37
   0   0  16 1369.51   50.26
   0   0  16 1209.29   49.98
   0   0  17    0.98    1.23
   0   0  17   -0.59    2.42
   0   0  17    0.17    1.17
   0   0  17   -0.64    2.11
   0   0  17   -0.21    2.60
   0   0  18 2331.30   90.66
   0   0  18 2517.95   90.17
   0   0  18 2381.85   90.69
   0   0  18 2484.77   90.60
   0   0  19    1.57    2.62
   0   0  19    0.48    3.04
   0   0  19    1.70    2.89
   0   0  19    1.50    2.17
   0   0  20   48.79    5.08
   0   0  20   55.78    4.93
   0   0  20   60.35    5.23
   0   0  20   61.69    4.30
   0   0  20   70.10    4.73
   0   0  21    0.55    3.17
   0   0  21    1.27    2.80
   0   0  21    4.04    2.12
   0   0  21    2.46    3.12
   0   0  21    0.43    2.34
   0   0  22 1145.62   42.64
   0   0  22 1019.93   42.57
   0   0  22 1079.50   42.74
   0   0  22 1094.77   41.36
   0   0  22 1063.65   41.93
   0   0  23    1.40    3.01
   0   0  23   -0.30    3.06
   0   0  23    1.20    2.49
   0   0  23   -0.37    1.96
   0   0  23   -0.90    3.08
   0   0  24  671.29   27.00
   0   0  24  661.42   26.13
   0   0  24  620.98   27.45
   0   0  24  674.91   27.51
   0   0  25    1.89    3.17
   0   0  25   -2.02    2.69
   0   0  25   -2.04    2.02
   0   0  25   -0.75    2.74
   0   0  25    0.75    2.00
   0   0  25   -1.55    3.30
   0   0  26   82.19    6.54
   0   0  26   81.17    5.90
   0   0  26   85.92    5.29
   0   0  26   97.44    6.88
   0   0  26   86.21    5.36
   0   0  26   77.55    5.84
   0   0  27   -0.35    1.98
   0   0  27    1.47    2.73
   0   0  27   -0.60    3.16
   0   0  27   -1.78    2.05
   0   0  28  299.96   14.21
   0   0  28  316.00   14.42
   0   0  28  345.77   15.22
   0   0  29   -1.55    2.99
   0   0  29    0.31    1.88
   0   0  29    2.95    2.41
   0   0  29    3.64    2.48
   0   0  29   -0.90    1.81
   0   0  30  155.02    7.52
   0   0  30  151.87    8.04
   0   0  30  159.52    7.39
   0   0  30  184.12    8.98
   0   0  30  159.32    8.12
   0   0  31    1.09    1.60
   0   0  31    0.50    2.01
   0   0  31   -0.33    2.05
   0   0  31   -0.94    1.39
   0   0  31    3.13    2.68
   0   0  32    1.34    1.74
   0   0  32    3.72    1.51
   0   0  32    3.28    2.17
   0   0  33    0.65    1.68
   0   1   0    0.50    0.68
   0   1   0   -0.09    0.83
   0   1   0   -1.15    1.14
   0   1   1  315.34   12.45
   0   1   1  321.97   12.29
   0   1   1  323.74   12.40
   0   1   1  331.06   12.03
   0   1  -1  330.68   12.11
   0   1   2    0.54    1.25
   0   1   2    7.29    1.26
   0   1   2    2.41    1.20
   0   1   2    2.69    1.25
   0   1  -2    1.38    0.89
   0   1   2    1.37    1.34
   0   1   2    2.02    1.49
   0   1   2    1.19    1.44
   0   1   2    0.97    0.69
   0   1   2    7.83    1.28
   0   1   2    0.64    1.03
   0   1   2    1.83    1.51
   0  -1   2    1.28    1.04
   0  -1   3  381.96   14.79
   0   1   3  412.40   14.89
   0   1   3  431.67   14.81
   0   1  -3  396.33   14.69
   0   1   3  419.14   14.91
   0   1   3  424.16   14.92
   0   1   3  415.36   14.91
   0   1  -3  405.06   14.73
   0   1   3  385.28   15.00
   0   1   3  402.34   15.00
   0   1   3  387.01   14.97
   0   1   3  397.57   14.84
   0   1   3  400.89   14.63
   0   1   3  343.67   14.69
   0   1   3  383.93   15.01
   0   1   3  399.23   14.69
   0   1   3  374.58   14.73
   0   1  -4    0.51    1.00
   0   1   4    1.71    1.39
   0   1   4   -0.22    1.37
   0   1   4   -0.14    1.48
   0   1   4    1.00    1.05
   0   1  -4    0.03    1.07
   0   1   4   -0.21    1.48
   0   1   4    3.66    1.54
   0   1   4    1.59    1.56
   0   1   4    2.04    1.19
   0   1   4    1.68    1.40
   0   1   4    0.21    1.23
   0   1   4    0.74    1.12
   0   1   4    2.55    1.67
   0  -1   4    2.92    1.25
   0   1  -5 1112.81   42.23
   0   1   5 1299.23   42.52
   0   1   5 1114.51   42.50
   0   1   5 1186.42   42.35
   0   1   5 1148.65   42.29
   0   1   5 1091.69   42.57
   0   1  -5 1198.22   42.29
   0   1   5 1195.43   42.53
   0   1   5 1189.89   42.54
   0   1   5 1216.84   42.62
   0   1   5 1085.25   42.27
   0   1   5 1166.06   42.44
   0   1   5 1145.65   42.35
   0   1   5 1070.84   42.55
   0  -1   5 1177.58   42.36
   0   1  -6   -0.73    1.16
   0   1   6    0.97    1.83
   0   1   6   -0.76    1.71
   0   1   6   -0.73    1.92
   0   1   6    1.18    1.34
   0   1  -6    0.04    1.19
   0   1   6    0.18    1.62
   0   1   6   -0.20    1.60
   0   1   6    0.36    1.54
   0   1   6   -0.10    1.34
   0   1   6    1.29    1.66
   0   1   6    0.06    1.75
   0   1   6   -0.48    1.83
   0   1   6   -0.80    1.38
   0   1   6    1.10    1.99
   0  -1   6    0.29    1.35
   0   1  -7  539.93   20.23
   0   1   7  505.93   20.52
   0   1   7  519.54   20.77
   0   1  -7  557.89   20.28
   0   1   7  602.81   20.60
   0   1   7  558.21   20.33
   0   1   7  564.55   20.57
   0   1   7  543.08   20.48
   0   1   7  569.39   20.64
   0   1   7  565.28   20.35
   0   1   7  527.73   20.56
   0   1   7  534.70   20.64
   0   1   7  528.37   20.67
   0   1   7  489.91   20.75
   0   1   7  480.76   20.63
   0  -1   7  571.64   20.36
   0   1  -8   -0.05    1.17
   0   1   8   -0.58    1.95
   0   1   8   -1.35    2.46
   0   1   8    1.00    1.32
   0   1   8    1.85    1.70
   0   1  -8   -0.15    1.26
   0  -1  -8    0.06    0.40
   0   1   8    1.04    1.62
   0   1   8    0.55    1.80
   0   1   8    0.34    1.46
   0   1   8   -0.07    1.66
   0   1   8    0.51    2.01
   0   1   8   -1.25    2.18
   0   1   8   -0.09    2.21
   0   1   8   -0.48    2.22
   0  -1   8    0.11    1.35
   0   1  -9  746.97   27.57
   0   1   9  680.28   28.07
   0  -1   9  721.20   27.13
   0   1   9  749.89   28.52
   0   1  -9  755.10   27.62
   0   1   9  788.81   27.73
   0  -1  -9  731.21   27.03
   0   1   9  776.46   28.05
   0   1   9  772.80   27.90
   0   1   9  784.96   28.00
   0   1   9  752.18   28.04
   0   1   9  757.95   27.75
   0   1   9  722.12   28.26
   0   1   9  742.46   28.30
   0   1   9  767.09   28.45
   0  -1   9  779.43   27.70
   0  -1  10    0.65    1.35
   0   1  10    2.58    2.89
   0  -1  10    0.68    0.63
   0   1 -10    0.43    1.35
   0   1  10    1.13    1.86
   0   1  10    1.23    1.53
   0   1  10   -0.17    1.68
   0   1  10   -0.09    1.72
   0   1  10    0.27    1.81
   0   1  10   -0.12    2.62
   0   1  10    0.36    2.58
   0  -1  10    3.63    2.96
   0   1  10    0.67    2.73
   0   1 -10   -0.06    1.20
   0   1 -11  663.49   25.97
   0   1  11  682.90   26.94
   0   1  11  625.44   27.15
   0  -1  11  667.50   25.52
   0   1 -11  742.15   26.10
   0   1  11  689.26   26.53
   0   1  11  767.83   26.57
   0   1  11  715.76   26.50
   0   1  11  731.12   26.40
   0   1  11  688.62   26.99
   0   1  11  702.03   27.00
   0  -1  11  703.85   27.24
   0   1  11  682.21   27.14
   0   1  11  741.92   27.45
   0  -1  11  719.43   26.12
   0   1 -12    0.76    1.32
   0   1  12    2.42    2.98
   0   1  12    1.05    2.89
   0  -1  12    0.99    2.79
   0   1  12   -0.58    2.40
   0   1  12    2.54    3.19
   0   1 -12   -0.36    1.28
   0   1  12    0.59    2.09
   0   1  12    0.80    1.62
   0   1  12    1.42    1.82
   0   1  12    0.32    1.70
   0   1  12    3.05    3.01
   0   1  12    3.84    2.97
   0  -1  12   -0.07    1.31
   0   1 -13 1931.03   69.10
   0   1  13 2059.74   69.79
   0   1  13 1843.76   70.21
   0  -1  13 1984.61   70.52
   0   1  13 1748.30   70.03
   0   1  13 1783.32   70.57
   0   1 -13 1895.20   69.15
   0   1  13 2004.76   69.91
   0   1  13 1876.67   69.67
   0   1  13 1877.93   69.62
   0   1  13 1883.63   69.53
   0   1  13 1834.26   70.67
   0   1  13 1724.28   70.35
   0  -1  13 1867.18   69.11
   0   1 -14    2.95    1.38
   0   1  14    4.43    1.99
   0   1  14    2.08    1.39
   0   1  14    1.20    2.86
   0   1  14    1.54    2.52
   0   1  14    0.40    1.88
   0   1  14   -0.21    3.03
   0   1  14    1.30    2.23
   0   1 -14    0.09    1.24
   0   1  14   -1.49    1.73
   0   1  14    0.48    1.61
   0   1  14    0.26    1.77
   0   1  14    1.59    2.73
   0  -1  14    1.38    1.28
   0   1  15 1365.91   55.47
   0   1  15 1452.95   55.06
   0   1  15 1528.44   55.25
   0   1  15 1428.95   54.38
   0  -1  15 1644.28   56.02
   0   1  15 1514.33   54.48
   0   1  15 1539.06   54.89
   0   1 -15 1398.98   54.39
   0   1  15 1430.07   55.26
   0   1  15 1495.83   55.12
   0   1  15 1536.63   54.94
   0   1 -15 1502.20   54.36
   0   1  15 1417.05   55.55
   0  -1  15 1458.57   54.32
   0   1 -16    0.55    1.29
   0   1  16   -0.70    2.22
   0   1  16    1.54    2.50
   0   1  16    2.21    2.09
   0  -1  16    4.22    2.79
   0   1  16   -1.57    2.03
   0   1  16    1.37    2.34
   0  -1  16    1.50    1.23
   0   1  17    3.05    1.60
   0   1  17    4.04    3.14
   0   1 -17    1.34    1.25
   0   1  17    4.47    2.87
   0   1  17    2.27    2.17
   0   1  17    0.84    1.42
   0   1  17    3.43    2.66
   0  -1  17    2.71    2.56
   0   1  17    4.11    2.60
   0   1  18    1.85    3.00
   0   1  18    1.54    1.90
   0   1  18    0.58    1.46
   0   1 -18    0.43    1.40
   0   1  18    0.22    1.45
   0  -1  18    1.94    3.09
   0   1  18    0.81    3.09
   0   1  18    2.15    2.59
   0   1  18   -0.19    2.26
   0   1  18   -1.02    2.43
   0   1  18    1.28    2.58
   0   1  19   49.59    5.09
   0   1  19   49.25    3.82
   0   1  19   53.65    3.43
   0   1  19   54.72    5.35
   0  -1  19   42.32    4.80
   0  -1  19   47.34    4.63
   0   1 -19   49.27    3.18
   0   1  19   46.57    3.27
   0   1  19   54.93    4.71
   0   1  19   57.93    4.63
   0   1  19   52.79    4.38
   0   1  19   58.31    4.77
   0   1  20    7.54    3.38
   0   1  20    2.14    1.77
   0   1  20    4.22    2.33
   0   1 -20    2.01    1.49
   0  -1  20    5.27    3.27
   0   1  20    4.97    3.34
   0  -1  20    6.21    3.19
   0   1  20    4.74    1.85
   0   1  20    3.58    2.96
   0   1  20    3.30    2.85
   0  -1  20    6.68    2.59
   0   1  20    3.15    2.65
   0   1  20    1.88    3.10
   0   1  21  471.98   20.51
   0   1  21  450.28   18.26
   0   1  21  471.37   19.04
   0   1 -21  457.51   18.17
   0   1  21  463.47   20.45
   0  -1  21  442.82   20.05
   0  -1  21  499.42   20.17
   0   1  21  494.81   18.99
   0   1  21  473.86   18.36
   0   1  21  427.79   19.58
   0  -1  21  448.84   19.30
   0   1  21  437.16   19.46
   0   1  21  457.35   19.76
   0   1  22    1.01    2.72
   0   1  22    1.52    2.09
   0   1  22    1.08    1.64
   0  -1  22    2.66    3.08
   0   1  22    1.27    2.26
   0  -1  22    0.29    3.05
   0   1  22    2.20    3.48
   0   1  22    0.13    1.40
   0  -1  22   -0.33    1.70
   0   1  22    1.94    2.38
   0   1  22   -1.26    3.29
   0   1  22    1.03    2.73
   0  -1  22   -0.22    2.26
   0   1  23   -0.52    2.83
   0   1  23    1.16    1.97
   0  -1  23    3.01    2.97
   0   1  23   -0.32    3.35
   0   1  23    2.51    1.56
   0  -1  23    2.67    3.15
   0   1  23   -1.81    2.40
   0  -1  23    1.53    1.96
   0   1  23    3.23    3.70
   0   1  23   -0.53    2.69
   0  -1  23   -0.46    2.39
   0   1  23    0.94    2.23
   0   1  24    0.97    3.32
   0  -1  24    0.90    3.05
   0  -1  24   -0.28    3.09
   0  -1  24    0.34    1.94
   0   1  24   -2.28    3.31
   0   1  24    0.41    2.44
   0  -1  24    1.79    3.14
   0   1  24    1.05    2.76
   0   1  24    1.34    2.17
   0   1  25  313.86   15.02
   0  -1  25  355.20   15.62
   0  -1  25  367.04   15.98
   0   1  25  341.71   16.06
   0  -1  25  346.31   14.13
   0  -1  25  315.71   15.49
   0   1  25  332.04   14.45
   0  -1  25  298.03   14.61
   0   1  25  305.80   15.01
   0   1  25  336.33   14.41
   0   1  26    0.78    2.65
   0  -1  26   -0.58    3.03
   0   1  26   -0.63    3.26
   0  -1  26    4.07    2.98
   0   1  26   -1.18    1.92
   0  -1  26    3.49    3.09
   0   1  26   -0.20    2.18
   0   1  26    2.87    2.90
   0  -1  26   -0.23    2.57
   0   1  26   -1.15    2.19
   0  -1  26   -0.87    2.01
   0   1  27   63.95    4.61
   0   1  27   71.17    5.89
   0  -1  27   66.00    5.41
   0  -1  27   66.55    5.59
   0  -1  27   54.72    4.76
   0   1  27   61.22    5.25
   0   1  27   61.78    4.44
   0   1  28   -2.81    2.65
   0  -1  28   -0.63    2.44
   0  -1  28    3.09    1.90
   0   1  28    1.04    2.15
   0   1  28   -1.13    3.26
   0  -1  28   -1.32    2.99
   0   1  28    1.69    1.68
   0  -1  28   -2.08    2.97
   0   1  28   -1.19    2.45
   0  -1  28   -0.21    2.38
   0  -1  29   66.85    4.83
   0   1  29   57.44    4.77
   0   1  29   63.46    4.39
   0   1  29   68.60    5.70
   0  -1  29   66.01    5.31
   0  -1  29   65.96    5.32
   0  -1  29   72.26    4.88
   0   1  29   63.47    4.89
   0   1  29   77.13    4.56
   0  -1  29   67.46    4.19
   0  -1  30    0.86    2.01
   0   1  30    0.70    1.81
   0  -1  30    0.88    1.63
   0  -1  30   -0.64    2.66
   0   1  30   -0.46    2.78
   0   1  30    1.12    1.83
   0  -1  30    1.07    2.57
   0   1  30    0.98    2.24
   0  -1  30   -0.88    1.93
   0  -1  31  454.48   17.69
   0   1  31  469.27   17.93
   0  -1  31  466.26   18.73
   0   1  31  508.84   19.15
   0   1  31  434.03   17.77
   0   1  31  419.40   18.34
   0  -1  31  428.91   18.17
   0  -1  31  460.17   18.29
   0   1  32    1.61    2.14
   0  -1  32   -1.05    1.90
   0  -1  32   -0.25    1.62
   0   1  32   -0.09    1.31
   0  -1  32    0.75    1.18
   0  -1  33   48.04    3.18
   0   1  33   49.23    3.29
   0  -1  33   41.84    2.85
   0   2   0 6009.27  217.88
   0   2   0 6067.29  218.39
   0   2   0 6431.69  218.04
   0   2   0 6179.95  218.51
   0   2   0 6235.58  218.65
   0   2   0 5444.67  217.73
   0   2   0 6158.82  217.91
   0   2   0 6315.24  217.87
   0   2   0 6234.29  217.99
   0  -2   0 5969.05  218.06
   0   2   0 5941.73  218.14
   0   2   1    0.29    0.96
   0   2  -1    0.61    0.84
   0   2   1    0.54    1.12
   0   2   1    1.07    1.69
   0   2  -1    0.71    1.77
   0   2   1    0.31    1.03
   0   2  -1    0.72    1.16
   0   2  -1    0.07    1.83
   0   2   1   -0.33    1.90
   0   2  -1    0.26    2.06
   0   2   1    1.30    2.38
   0   2  -1    0.32    1.50
   0   2   1    1.14    1.50
   0   2   1    1.78    1.36
   0   2  -1    0.64    1.07
   0   2   1    0.52    0.74
   0   2  -1    0.50    0.87
   0   2   1    0.40    0.78
   0  -2  -1    0.57    1.03
   0  -2   1    0.55    1.27
   0   2   2  266.86    9.72
   0  -2   2  265.72   10.19
   0  -2  -2  253.12    9.90
   0   2  -2  257.14   10.48
   0   2   2  265.14   10.49
   0   2   2  277.46   10.51
   0   2  -2  257.40   10.10
   0   2   2  263.80   10.86
   0   2   2  274.92   10.86
   0   2   2  260.48   10.71
   0   2  -2  273.63   10.46
   0   2  -2  262.43   10.00
   0   2  -2  265.42    9.95
   0   2   2  271.24   10.05
   0   2   2  262.41   10.20
   0   2   2  241.39   10.23
   0   2  -2  228.52   10.10
   0   2   2  257.95   10.11
   0  -2   3   -0.48    1.40
   0  -2  -3    0.97    0.81
   0   2   3    0.89    1.48
   0   2   3    0.36    1.50
   0   2  -3    1.71    1.19
   0   2   3    1.42    1.77
   0   2   3   -0.77    1.77
   0   2   3    0.85    1.85
   0   2  -3    0.58    1.35
   0   2   3    1.31    2.11
   0   2  -3    1.47    1.57
   0   2   3    3.07    2.33
   0   2   3    2.11    2.44
   0   2   3    3.30    1.83
   0   2   3    1.55    2.30
   0   2   3   -0.05    1.29
   0   2   3    1.77    1.29
   0  -2   4  635.53   23.93
   0   2   4  683.67   23.99
   0   2   4  647.39   23.79
   0   2  -4  630.88   23.74
   0   2   4  602.66   24.15
   0   2   4  640.21   24.14
   0   2   4  651.82   24.18
   0   2  -4  641.81   23.85
   0   2   4  630.85   24.49
   0   2  -4  620.71   23.88
   0   2   4  611.29   24.39
   0   2   4  609.79   24.48
   0   2   4  661.36   23.90
   0   2   4  652.75   23.66
   0   2   4  628.33   24.06
   0   2   4  620.04   24.41
   0   2   4  656.69   23.88
   0  -2   5   12.51    2.00
   0   2   5    7.39    1.86
   0   2   5    7.92    1.68
   0   2   5    8.69    2.17
   0   2   5    5.32    2.19
   0   2   5    8.58    2.05
   0   2  -5    6.75    1.76
   0   2   5    9.27    2.74
   0   2   5    7.83    2.84
   0   2   5    6.24    2.55
   0   2   5   12.30    1.86
   0   2   5    8.99    2.85
   0   2   5    8.98    2.22
   0   2   5    6.21    1.48
   0   2  -5   14.47    1.73
   0   2   5   11.57    2.00
   0   2  -6  691.16   27.17
   0   2   6  751.22   27.29
   0   2   6  751.43   27.38
   0   2  -6  752.10   27.33
   0   2   6  733.93   27.98
   0   2   6  713.92   27.91
   0   2   6  728.17   27.92
   0   2   6  748.49   27.14
   0   2   6  711.87   27.58
   0   2   6  774.05   27.46
   0  -2   6  724.54   27.38
   0   2   6  681.70   27.78
   0   2   7    2.62    1.59
   0   2  -7    2.93    1.59
   0   2   7    3.24    1.82
   0   2   7    2.81    2.50
   0   2   7    2.50    2.51
   0   2   7    3.24    2.43
   0   2   7    4.28    1.43
   0   2   7    4.16    2.61
   0   2   7    4.64    1.96
   0   2  -7    6.48    1.56
   0  -2   7    6.32    1.83
   0   2  -8  933.58   35.14
   0   2   8  848.97   35.54
   0   2   8  994.73   35.73
   0   2   8  999.48   35.31
   0   2  -8  979.40   35.28
   0   2   8  965.47   35.44
   0   2   8  973.61   36.00
   0   2   8  970.35   35.98
   0   2   8  976.57   35.95
   0   2   8  949.20   35.22
   0   2   8  960.60   35.09
   0   2   8  972.45   35.47
   0   2   8  869.85   35.54
   0   2   8  880.89   35.82
   0  -2   8  948.69   35.35
   0   2  -9    0.44    1.40
   0   2   9    2.47    1.97
   0   2   9    1.33    2.02
   0   2   9   -0.17    1.53
   0   2   9   -0.09    1.57
   0   2  -9    0.99    1.52
   0   2   9    0.41    2.26
   0   2   9    0.66    2.15
   0   2   9    0.21    1.26
   0   2   9    0.83    2.42
   0   2   9   -0.48    1.43
   0   2   9    1.85    1.94
   0   2   9    1.04    2.22
   0   2   9    1.01    2.23
   0   2   9    0.85    2.45
   0  -2   9    0.09    1.66
   0   2 -10  684.27   25.13
   0   2  10  560.35   25.56
   0   2  10  707.59   25.34
   0   2  10  644.90   25.29
   0   2 -10  648.85   25.20
   0   2  10  690.34   25.68
   0   2  10  648.92   25.95
   0   2  10  685.72   26.07
   0   2  10  691.27   25.95
   0   2  10  647.15   25.06
   0   2  10  704.82   25.24
   0   2  10  609.65   25.64
   0   2  10  690.01   25.82
   0   2  10  690.51   25.86
   0   2  10  647.05   26.13
   0  -2  10  708.32   25.36
   0   2 -11    6.02    1.68
   0   2  11    2.45    2.52
   0   2  11    4.29    1.77
   0   2  11    5.59    2.26
   0   2 -11    2.63    1.70
   0   2  11    5.38    1.86
   0   2  11    5.92    2.44
   0   2  11    2.31    2.32
   0   2  11    4.18    1.71
   0   2  11    3.81    1.50
   0   2  11    3.20    2.70
   0   2  11    3.63    2.43
   0   2  11    3.40    2.61
   0   2  11    6.23    2.66
   0   2  11    4.77    3.02
   0  -2  11    3.17    1.77
   0   2  12  148.82    8.22
   0   2  12  157.48    7.42
   0   2  12  164.25    7.89
   0   2  12  166.01    7.41
   0   2  12  156.60    8.10
   0   2  12  158.30    7.98
   0   2  12  172.96    8.29
   0   2  12  164.21    7.18
   0   2  12  173.35    7.47
   0   2  12  174.39    8.39
   0   2 -12  169.04    7.24
   0  -2  12  175.00    7.45
   0   2 -13    5.82    1.82
   0   2  13    2.96    2.66
   0   2  13    6.01    3.03
   0   2  13    1.39    2.85
   0   2  13    3.56    2.04
   0   2  13    6.00    2.23
   0   2  13    1.41    1.70
   0   2  13    2.95    2.57
   0   2  13    3.37    2.23
   0   2  13    2.03    2.61
   0   2  13    3.65    1.79
   0   2  13    6.10    1.71
   0   2  13    3.59    3.34
   0  -2  13    4.88    1.80
   0   2 -14  114.90    5.25
   0   2  14   92.14    6.52
   0   2  14  118.88    6.83
   0  -2  14  105.47    6.71
   0   2  14   90.75    6.51
   0   2  14  103.96    5.44
   0   2  14  104.38    5.97
   0   2 -14  104.61    5.22
   0   2  14  111.18    6.36
   0   2  14  102.62    6.01
   0   2  14   92.40    6.92
   0  -2  14  102.10    5.29
   0   2  15   -1.20    2.86
   0   2  15   -1.65    3.07
   0   2  15    0.24    3.21
   0  -2  15    2.42    3.12
   0   2  15    1.70    3.16
   0   2  15    0.92    1.50
   0   2 -15   -1.21    1.64
   0   2  15    1.36    2.32
   0   2  15    1.10    1.51
   0   2  15   -0.85    2.57
   0   2  15    1.17    3.51
   0  -2  15   -0.97    1.65
   0   2  16 1073.19   43.70
   0   2  16 1214.58   42.92
   0   2  16 1213.45   43.92
   0   2  16 1203.37   43.87
   0   2  16 1095.66   41.90
   0  -2  16 1145.98   43.76
   0   2  16 1050.79   43.62
   0   2  16 1124.27   42.02
   0   2  16 1103.52   42.40
   0   2 -16 1107.25   42.04
   0   2  16 1080.11   42.91
   0   2  16 1096.62   42.90
   0   2  16 1109.76   42.09
   0   2  16 1108.83   44.42
   0   2 -16 1124.03   41.90
   0   2  17    0.20    2.26
   0   2  17   -0.82    3.04
   0   2  17    1.81    3.36
   0   2  17   -0.50    1.61
   0  -2  17   -1.84    3.08
   0   2  17    1.17    2.31
   0   2  17    2.20    3.22
   0   2  17   -0.33    1.95
   0   2  17    0.26    1.74
   0   2 -17    1.08    1.66
   0   2  17    1.50    2.56
   0   2  17   -0.66    3.69
   0   2  17   -0.14    1.82
   0   2  17    0.73    2.57
   0   2 -17    0.97    1.53
   0   2 -17    1.35    1.71
   0  -2  17   -0.91    1.67
   0   2 -18 1148.61   43.36
   0   2 -18 1183.15   43.41
   0   2  18 1117.85   44.41
   0   2  18 1125.82   44.40
   0   2  18 1060.33   45.04
   0   2  18 1238.26   45.40
   0   2  18 1108.26   43.34
   0  -2  18 1239.72   45.36
   0   2  18 1122.85   45.32
   0   2  18 1232.07   44.13
   0   2  18 1202.67   43.59
   0   2  18 1142.21   44.61
   0   2 -18 1117.02   43.49
   0   2  18 1150.29   44.95
   0   2  18 1129.86   43.64
   0   2  18 1183.60   46.15
   0  -2  18 1181.99   43.47
   0   2  19    0.80    2.22
   0   2  19   -0.86    3.53
   0   2  19    0.68    2.63
   0   2  19    0.27    1.79
   0  -2  19    1.33    3.02
   0   2  19    1.46    3.14
   0   2  19    3.04    2.62
   0   2  19   -0.87    1.67
   0   2  19   -1.13    2.29
   0   2 -19    1.04    1.82
   0   2  19    1.47    2.77
   0  -2  19    2.70    1.70
   0   2  19    0.80    2.96
   0   2  19   -0.49    1.88
   0   2 -19    2.42    1.67
   0   2 -19    0.27    1.63
   0   2  19   -1.05    3.81
   0   2  20    5.38    3.33
   0   2  20    3.77    2.94
   0   2  20    2.11    1.76
   0   2  20    2.58    2.35
   0   2  20    0.71    3.69
   0  -2  20    4.30    1.69
   0   2  20    2.11    2.15
   0   2  20    3.03    2.87
   0  -2  20    2.66    2.96
   0   2  20    2.55    1.79
   0   2 -20    2.09    1.82
   0   2  20    6.87    2.47
   0   2  20    2.62    3.25
   0   2  20   -0.72    2.63
   0   2  21    3.11    2.67
   0   2  21    0.77    1.85
   0   2  21    1.42    3.73
   0  -2  21    0.30    3.16
   0   2 -21    1.71    1.81
   0   2  21    1.66    2.23
   0   2  21    0.85    3.11
   0  -2  21    3.72    3.10
   0   2  21    0.14    1.76
   0   2  21    0.90    3.20
   0   2  21   -0.27    2.82
   0   2  21    0.29    3.03
   0   2  21    3.45    2.44
   0   2  21   -0.25    2.62
   0   2  22  246.94   11.56
   0   2  22  252.11   10.85
   0   2  22  242.23   13.01
   0  -2  22  231.66   12.16
   0   2 -22  258.84   10.74
   0   2  22  238.00   11.15
   0   2  22  231.32   10.60
   0   2  22  226.80   12.13
   0   2  22  232.36   11.93
   0   2  22  256.40   11.61
   0   2  22  254.87   12.30
   0   2  23   -0.70    3.55
   0  -2  23    7.32    3.54
   0   2 -23    3.28    1.90
   0   2  23    1.38    2.31
   0  -2  23    5.50    3.31
   0   2  23    4.85    1.96
   0   2  23    4.24    2.42
   0   2  23    3.24    2.92
   0   2  23    2.86    3.07
   0   2  23    2.17    2.67
   0   2  23    1.23    1.87
   0   2  24    6.01    1.88
   0   2  24    4.34    2.63
   0   2  24    3.05    2.14
   0  -2  24    5.78    3.42
   0   2  24    7.23    3.69
   0   2 -24    3.17    1.68
   0   2  24    4.58    2.45
   0  -2  24    3.75    3.09
   0   2  24    5.51    1.84
   0   2  24    6.62    3.27
   0  -2  24    6.22    2.55
   0   2  24    3.90    2.87
   0   2  24    4.04    2.39
   0   2  25    3.63    2.48
   0   2  25    3.75    1.79
   0   2  25    2.97    2.25
   0  -2  25    1.97    3.12
   0   2  25    5.01    4.06
   0   2 -25    2.47    1.56
   0   2  25    1.77    2.30
   0   2  25    0.22    2.19
   0  -2  25    1.31    2.88
   0  -2  25   -1.95    2.31
   0   2  25    1.40    3.01
   0   2  26   28.88    4.43
   0  -2  26   27.80    4.14
   0   2  26   31.07    3.70
   0  -2  26   28.35    3.88
   0  -2  26   33.10    4.25
   0   2  26   32.06    4.16
   0  -2  26   32.46    3.52
   0   2  27    0.25    2.67
   0  -2  27    0.80    2.17
   0   2  27    1.29    1.91
   0  -2  27   -2.02    2.78
   0  -2  27    3.06    2.59
   0  -2  27   -1.02    2.74
   0   2  27    0.60    3.26
   0   2  27   -2.31    2.09
   0  -2  27    1.53    1.64
   0   2  28  289.22   13.44
   0  -2  28  284.41   12.92
   0  -2  28  299.78   12.90
   0   2  28  274.01   12.01
   0  -2  28  264.34   11.42
   0   2  28  290.99   12.31
   0   2  28  265.40   11.65
   0  -2  28  285.69   12.94
   0  -2  28  267.49   12.17
   0   2  28  246.14   12.57
   0  -2  29    1.36    2.49
   0   2  29   -0.73    2.84
   0  -2  29    0.76    1.46
   0   2  29   -1.02    1.82
   0  -2  29    1.20    1.98
   0   2  29   -0.15    2.04
   0   2  29   -0.49    1.58
   0  -2  29    2.09    2.53
   0   2  29    1.03    2.29
   0  -2  29   -0.68    1.92
   0  -2  30  321.43   13.04
   0   2  30  293.07   13.16
   0  -2  30  277.68   11.53
   0   2  30  297.34   12.19
   0   2  30  290.79   11.72
   0  -2  30  312.10   12.93
   0   2  30  277.40   12.62
   0  -2  30  293.16   12.39
   0  -2  30  265.60   12.25
   0  -2  31   -0.63    1.62
   0   2  31   -0.70    2.21
   0  -2  31    1.25    2.00
   0  -2  31    0.78    2.13
   0   2  31    0.22    1.02
   0   2  31   -0.21    1.51
   0   2  32   18.36    1.82
   0  -2  32   25.20    2.17
   0   2  32   20.09    2.51
   0  -2  32   21.12    2.41
   0   3   0    0.45    1.31
   0   3   0    1.76    1.62
   0   3   0    0.32    0.70
   0   3   0    0.32    0.86
   0   3   0   -0.26    2.12
   0   3   0    0.44    2.43
   0   3   0    0.28    0.77
   0  -3   0    2.69    1.41
   0   3   0    0.12    1.85
   0   3   1   35.57    2.94
   0   3  -1   37.67    3.02
   0   3   1   41.69    3.12
   0   3   1   35.15    2.34
   0   3   1   33.26    3.61
   0   3  -1   36.60    3.04
   0   3   1   35.99    3.42
   0   3   1   30.98    2.04
   0   3  -1   29.58    2.01
   0   3  -1   31.38    1.75
   0   3  -1   28.24    1.98
   0   3   1   33.98    2.74
   0   3  -1   34.30    2.72
   0   3   1   38.74    2.52
   0   3  -1   38.01    2.32
   0   3   1   29.97    1.78
   0  -3   1   32.20    2.29
   0  -3  -1   30.29    2.18
   0   3  -2    4.12    1.49
   0   3   2    4.41    1.67
   0   3   2    3.60    1.98
   0   3   2    4.34    0.98
   0   3  -2    5.94    1.48
   0   3  -2    4.01    1.40
   0   3   2    4.26    1.52
   0   3   2    4.22    1.33
   0   3   2    3.05    2.17
   0   3  -2    3.75    2.09
   0   3   2    3.78    2.29
   0   3  -2    4.97    1.61
   0   3  -2    4.54    2.18
   0   3   2    6.34    2.65
   0   3   2    4.72    2.12
   0   3   2    4.90    2.89
   0   3   2    7.01    1.68
   0  -3  -2    3.95    1.34
   0  -3   2    6.00    1.76
   0   3   3 2757.02   98.56
   0   3  -3 2754.94   98.09
   0   3   3 2819.59   98.42
   0   3   3 2641.24   98.18
   0   3  -3 2716.56   98.11
   0   3  -3 2685.44   98.02
   0   3   3 2755.72   98.78
   0   3   3 2637.21   98.77
   0   3  -3 2779.16   98.92
   0   3   3 2696.52   98.79
   0   3  -3 2725.94   98.31
   0   3   3 2711.63   99.37
   0   3  -3 2618.93   98.71
   0   3   3 2675.05   99.16
   0   3   3 2878.17   98.69
   0  -3   3 2637.86   98.34
   0  -3  -3 2496.96   97.85
   0   3   3 2771.53   98.32
   0   3   3 2672.61   98.09
   0  -3   4    0.09    1.60
   0   3   4    0.09    1.53
   0   3   4    2.11    1.81
   0   3   4    1.00    1.53
   0   3  -4   -0.43    1.39
   0   3  -4    0.20    1.26
   0   3   4    2.17    1.99
   0   3  -4    0.66    2.12
   0   3   4    0.99    1.83
   0   3   4    0.12    1.93
   0   3  -4   -0.35    1.44
   0   3  -4    0.67    1.86
   0   3   4    2.37    2.51
   0   3   4    0.34    2.74
   0   3   4    0.88    1.84
   0   3   4   -0.52    1.46
   0   3   4    0.97    1.42
   0   3   4   -0.15    1.22
   0   3   5 1402.89   49.71
   0   3   5 1348.21   49.53
   0   3   5 1330.69   49.32
   0   3  -5 1280.35   49.12
   0   3  -5 1265.87   49.19
   0   3   5 1348.39   49.88
   0   3   5 1343.75   49.90
   0   3  -5 1294.75   49.95
   0   3  -5 1340.03   49.46
   0   3   5 1369.83   50.55
   0   3   5 1308.40   50.37
   0   3   5 1427.71   49.53
   0   3   5 1347.96   49.78
   0  -3   5 1296.16   49.45
   0   3   5 1420.80   49.50
   0   3   5 1312.33   49.23
   0   3  -6    8.15    1.77
   0   3  -6    5.44    1.61
   0   3   6    4.25    2.19
   0   3   6    3.17    2.08
   0   3   6    4.04    1.73
   0   3   6    2.97    1.67
   0   3  -6    3.62    1.70
   0   3   6    4.19    2.90
   0   3   6    2.94    2.26
   0   3   6    2.22    3.02
   0   3   6    3.51    1.81
   0   3   6    3.83    1.95
   0   3   6    2.90    1.89
   0  -3   6    5.03    1.89
   0   3   6    5.17    1.88
   0   3   6    4.26    2.80
   0   3   7  733.93   26.11
   0   3  -7  697.51   25.81
   0   3  -7  703.31   25.74
   0   3   7  652.33   27.07
   0   3   7  668.78   27.00
   0   3   7  636.07   25.88
   0   3   7  634.83   26.15
   0   3   7  699.76   26.14
   0   3   7  689.34   25.94
   0   3   7  677.47   26.45
   0  -3   7  689.40   26.05
   0   3   8    2.21    2.12
   0   3   8    2.67    1.82
   0   3   8    4.53    2.13
   0   3   8    4.06    2.97
   0   3   8    3.22    3.16
   0   3   8    3.40    2.03
   0   3   8    2.20    2.09
   0   3   8    7.46    1.87
   0   3  -8    5.77    1.62
   0   3  -8    5.06    1.75
   0  -3   8    3.63    1.90
   0  -3   9  178.37    7.94
   0   3  -9  160.55    7.75
   0   3   9  175.15    8.18
   0   3   9  186.16    9.07
   0   3   9  189.33    9.21
   0   3   9  184.84    7.83
   0   3   9  171.54    7.53
   0   3   9  179.44    8.45
   0   3   9  175.64    7.83
   0   3   9  173.80    8.90
   0   3  -9  178.34    7.68
   0   3  -9  170.02    7.61
   0   3 -10    5.36    1.86
   0   3  10    3.72    2.57
   0   3  10    5.12    2.80
   0   3  10    6.47    2.01
   0   3 -10    4.76    1.99
   0   3  10    4.94    2.34
   0   3  10    9.75    3.06
   0   3  10    3.82    2.99
   0   3  10    3.73    1.66
   0   3  10   10.19    3.31
   0   3  10    8.77    1.93
   0   3  10    6.60    3.05
   0  -3  10    7.18    2.16
   0   3 -11   21.18    2.11
   0   3 -11   16.31    2.31
   0   3  11   20.96    2.56
   0   3  11   13.27    3.28
   0   3  11   20.21    2.10
   0   3  11   21.77    2.35
   0   3  11   20.49    2.80
   0   3  11   16.46    2.99
   0   3  11   20.50    2.43
   0   3  11   17.48    3.03
   0   3  11   13.98    3.18
   0   3  11   19.27    3.37
   0   3  11   23.06    3.18
   0   3  12    1.51    2.58
   0   3  12   -0.46    1.59
   0   3 -12    2.70    1.86
   0   3  12    1.38    1.89
   0   3  12    3.23    2.86
   0   3  12    0.25    1.77
   0   3  12    0.17    2.09
   0   3  12    1.60    2.63
   0   3  12    0.19    2.48
   0   3  12    1.54    2.92
   0   3 -12    0.45    1.51
   0   3 -13 1430.57   52.57
   0   3 -13 1410.30   52.50
   0   3  13 1207.54   53.63
   0   3  13 1419.10   52.55
   0   3 -13 1368.08   52.74
   0   3  13 1370.01   53.52
   0   3  13 1434.11   54.10
   0   3  13 1426.87   54.35
   0   3  13 1405.33   54.05
   0   3  13 1441.52   52.76
   0   3  13 1399.14   52.58
   0   3  13 1584.12   53.48
   0   3  13 1422.79   52.89
   0   3  13 1501.90   53.93
   0   3  13 1459.91   53.93
   0   3  13 1279.69   54.33
   0  -3  13 1414.49   52.82
   0   3 -14    1.01    1.70
   0   3 -14    1.16    1.68
   0   3  14    1.61    3.19
   0   3  14    1.91    2.04
   0   3  14    1.83    1.83
   0   3  14    2.77    2.45
   0   3 -14    1.19    1.83
   0   3  14    2.02    2.84
   0   3  14    1.75    2.79
   0   3  14    1.92    1.72
   0   3  14    0.87    1.91
   0   3  14   -2.21    3.11
   0   3  14    1.14    2.31
   0   3  14    1.69    3.33
   0   3  14    1.49    3.15
   0   3  14    1.28    3.71
   0  -3  14   -0.44    1.93
   0   3 -15 1387.60   49.17
   0   3 -15 1330.43   49.08
   0   3  15 1453.19   50.14
   0   3  15 1394.07   50.99
   0   3  15 1332.56   49.56
   0   3  15 1378.81   51.03
   0   3  15 1128.38   50.67
   0   3  15 1284.40   49.08
   0   3 -15 1288.23   49.31
   0   3  15 1296.53   50.24
   0   3  15 1286.87   50.97
   0   3  15 1229.96   50.49
   0   3  15 1338.25   50.75
   0   3  15 1269.26   49.18
   0   3  15 1154.07   51.46
   0  -3  15 1347.75   49.35
   0   3 -16    1.95    1.95
   0   3 -16    3.11    1.79
   0   3  16    1.49    2.45
   0   3  16    2.31    3.70
   0   3  16    1.48    3.75
   0  -3  16   -0.30    3.46
   0   3  16    0.96    3.49
   0   3  16   -0.43    1.90
   0   3  16    2.70    2.22
   0   3  16    4.31    2.86
   0   3 -16    1.30    2.08
   0   3  16   -1.60    2.92
   0   3  16    1.63    2.97
   0   3  16    1.72    1.94
   0   3  16    1.52    3.26
   0   3  16    2.67    4.44
   0  -3  16    3.96    2.06
   0   3 -17    0.58    1.80
   0   3 -17    1.76    1.74
   0   3  17    2.91    2.68
   0   3  17    6.42    4.24
   0   3  17    4.01    4.02
   0   3  17    2.85    1.89
   0  -3  17   -0.62    3.53
   0   3  17    1.13    2.75
   0   3  17    0.68    3.59
   0   3  17   -1.06    1.99
   0   3  17    1.52    2.16
   0   3 -17    1.01    1.86
   0   3  17    5.28    2.89
   0   3  17    0.84    2.89
   0   3  17    1.99    1.95
   0   3  17    0.31    3.34
   0   3  17    1.21    4.44
   0  -3  17    2.89    1.93
   0   3 -18    2.25    2.00
   0   3  18    3.99    2.73
   0   3  18    4.32    3.33
   0   3  18   11.63    4.44
   0   3  18   -0.93    1.90
   0   3  18    4.08    4.01
   0  -3  18    4.12    3.86
   0   3  18   -0.24    2.85
   0   3  18   -0.35    3.69
   0   3  18    3.19    2.36
   0   3  18    1.10    2.02
   0   3  18    3.95    2.87
   0   3  18    1.14    2.95
   0   3  18    4.17    2.13
   0   3  18    2.93    3.68
   0   3  18    6.75    4.70
   0  -3  18    1.64    2.03
   0   3  19   53.16    4.87
   0   3  19   46.09    4.72
   0   3  19   39.85    4.46
   0   3  19   49.84    4.37
   0   3  19   49.62    5.75
   0   3  19   50.06    3.84
   0  -3  19   53.72    5.54
   0   3  19   41.41    5.50
   0   3  19   54.60    3.86
   0   3  19   40.98    4.81
   0   3  19   46.58    6.38
   0   3  19   47.45    3.88
   0   3  19   46.81    5.27
   0   3 -19   51.96    3.72
   0  -3  19   42.19    3.67
   0   3  20   17.07    3.96
   0   3  20   15.63    3.73
   0   3  20   21.35    3.69
   0   3  20   24.76    5.09
   0   3  20   17.97    2.88
   0  -3  20   16.48    4.61
   0   3  20   11.50    3.67
   0   3  20   19.19    3.48
   0   3  20   21.68    2.95
   0   3  20   23.00    4.15
   0   3  20   13.99    5.09
   0   3  20   18.70    3.09
   0   3  20   22.06    4.70
   0  -3  20   20.24    2.89
   0   3 -20   25.60    3.03
   0   3  21 1165.90   44.86
   0   3  21 1073.97   44.61
   0   3  21 1140.71   44.50
   0   3  21 1168.32   43.39
   0   3  21 1180.69   44.18
   0  -3  21 1098.57   44.94
   0  -3  21 1162.18   43.30
   0   3  21 1208.37   44.01
   0   3  21 1193.14   43.47
   0   3  21 1116.29   44.93
   0   3  21 1035.69   45.11
   0   3  21 1106.00   43.63
   0   3 -21 1125.92   43.25
   0   3  21 1175.42   46.59
   0   3  22    2.67    3.43
   0   3  22   -0.85    3.08
   0   3  22    3.67    2.51
   0   3  22    3.77    2.75
   0   3  22    2.92    1.99
   0   3  22    1.59    4.10
   0  -3  22    5.65    1.90
   0   3  22    0.32    3.24
   0   3  22    0.96    2.00
   0  -3  22    4.77    3.38
   0   3  22    1.74    1.96
   0   3  22    2.56    3.01
   0   3  22    0.56    2.92
   0   3 -22    1.23    1.81
   0   3  23    3.97    3.06
   0   3  23    6.03    3.36
   0   3  23    5.78    2.46
   0   3  23    2.86    2.00
   0   3  23    3.97    2.56
   0   3  23    2.65    3.89
   0  -3  23    2.67    3.46
   0  -3  23    1.09    1.67
   0   3  23    0.31    3.27
   0   3  23    2.46    2.23
   0   3  23    4.61    1.89
   0   3 -23    4.00    1.79
   0   3  23    0.28    3.00
   0   3  23    3.76    2.85
   0   3  24    0.61    1.79
   0   3  24    1.71    2.59
   0   3  24    0.38    2.20
   0  -3  24    1.95    3.19
   0   3 -24    3.65    1.73
   0   3  24   -0.55    2.16
   0   3  24    0.29    1.74
   0   3  24   -0.49    2.75
   0  -3  24    2.37    2.70
   0   3  24   -2.08    3.22
   0  -3  24    2.78    2.38
   0   3 -25  164.96    7.23
   0   3  25  163.94    9.63
   0  -3  25  160.98    8.83
   0   3  25  151.78    8.05
   0  -3  25  151.26    8.00
   0   3  25  138.43    8.59
   0   3  25  136.96    8.22
   0   3  26    3.95    2.09
   0  -3  26    2.04    2.82
   0   3 -26    4.96    1.63
   0  -3  26    3.39    2.88
   0   3  26    6.27    3.60
   0  -3  26    2.06    2.37
   0   3  26   -2.14    2.49
   0   3  27    0.29    1.81
   0   3  27    1.71    2.25
   0  -3  27    0.22    2.79
   0  -3  27    3.07    2.54
   0   3  27    0.95    2.26
   0  -3  27   -1.55    2.04
   0  -3  27    2.87    2.64
   0   3  27    1.07    3.01
   0   3 -27    2.70    1.38
   0  -3  28   -0.47    1.80
   0   3  28    2.42    1.65
   0  -3  28    1.57    2.48
   0   3  28    0.15    1.98
   0  -3  28    0.18    2.29
   0  -3  28   -0.40    2.41
   0   3  28   -0.94    2.82
   0   3 -28    2.48    1.14
   0  -3  29   13.40    2.58
   0  -3  29   14.21    2.65
   0   3  29   14.01    3.04
   0  -3  29   13.20    2.68
   0   3  29   12.14    1.86
   0   3  29   13.94    2.24
   0  -3  29   13.24    2.12
   0   3  30    2.48    1.56
   0  -3  30    2.25    1.91
   0   3  30    0.67    1.20
   0  -3  30   -1.38    1.53
   0  -3  30    2.01    1.96
   0  -3  31  234.22    9.30
   0   3  31  203.19    8.73
   0   4   0 7574.82  278.18
   0   4   0 7115.13  277.45
   0   4   0 7612.77  277.85
   0   4   0 7655.06  277.88
   0   4   0 7999.87  277.05
   0   4   0 7631.32  277.01
   0  -4   0 7680.28  276.85
   0   4   1   11.91    3.51
   0   4  -1    7.80    2.94
   0  -4  -1    7.14    1.82
   0   4  -1    9.60    1.63
   0  -4   1    7.97    2.07
   0   4   1    9.25    2.79
   0   4  -1    4.26    2.68
   0   4  -1    5.72    2.57
   0   4   1    6.49    2.54
   0   4   1    3.31    2.55
   0   4   1    9.98    2.72
   0   4  -1    5.28    1.75
   0   4   1    6.97    2.07
   0   4   1    8.57    2.04
   0   4  -1    4.72    2.03
   0   4   2  200.68    9.11
   0   4  -2  198.23    9.43
   0   4   2  205.25    9.32
   0   4   2  187.57    9.15
   0   4  -2  188.00    8.35
   0   4   2  192.81    9.73
   0   4  -2  206.26    9.45
   0   4   2  200.38    8.73
   0   4   2  194.59    9.01
   0   4   2  176.64    8.36
   0   4   2  191.33    9.13
   0  -4   2  199.66    8.45
   0   4  -2  188.84    8.00
   0   4   3    0.60    1.57
   0   4   3    2.05    1.76
   0   4   3   -0.16    2.17
   0   4  -3    1.26    1.24
   0  -4   3    1.06    1.71
   0   4   3   -0.35    2.24
   0   4   3   -1.04    2.29
   0   4  -3    0.93    2.53
   0   4   3   -0.34    2.15
   0   4   4  294.97   13.38
   0   4   4  317.62   13.05
   0   4   4  297.58   13.51
   0   4   4  320.94   12.66
   0   4   4  323.33   12.44
   0   4   4  322.85   13.03
   0   4   4  300.35   13.59
   0   4  -4  315.49   13.84
   0   4   5   13.28    2.90
   0   4   5    8.27    2.43
   0   4   5   13.08    2.26
   0   4   5   13.11    2.90
   0   4   5   12.55    2.58
   0   4   5   12.53    3.08
   0   4   5   18.27    2.67
   0   4  -5    8.88    3.28
   0   4   5    9.49    2.78
   0   4   6  328.73   13.84
   0   4   6  316.44   13.08
   0   4  -6  319.24   12.84
   0   4   6  321.43   14.73
   0   4   6  295.01   14.72
   0   4   6  319.26   13.71
   0   4   6  318.67   13.30
   0   4   6  325.09   13.95
   0   4   6  338.62   13.97
   0   4  -6  295.41   14.04
   0   4   7    8.29    2.74
   0   4   7   10.68    2.26
   0   4  -7   15.74    2.20
   0   4  -7   10.17    3.20
   0   4   7    7.44    2.75
   0   4   7    6.09    3.47
   0   4   7    7.22    3.73
   0   4   7   10.09    2.92
   0   4   7    7.78    2.98
   0  -4   7   11.13    2.48
   0   4   7    9.72    1.85
   0   4   7    7.57    1.96
   0   4   8  433.94   18.01
   0   4  -8  433.62   17.05
   0   4  -8  436.68   17.15
   0   4   8  439.21   18.15
   0   4  -8  396.41   18.22
   0   4   8  428.30   18.06
   0   4   8  411.74   19.09
   0   4   8  458.45   19.22
   0   4   8  439.40   17.43
   0  -4   8  416.68   17.44
   0   4   8  437.03   17.02
   0   4   8  432.69   17.23
   0   4   9    0.40    2.33
   0   4   9    0.14    1.83
   0   4  -9    1.79    1.69
   0   4  -9    0.24    1.48
   0   4   9    1.88    2.48
   0   4  -9   -1.17    2.66
   0   4   9   -0.20    2.34
   0   4   9   -1.14    3.08
   0   4   9   -0.30    3.13
   0  -4   9    1.22    1.98
   0   4   9   -1.08    1.56
   0   4   9    0.69    1.62
   0   4   9    0.15    1.71
   0   4  10  409.28   17.37
   0   4  10  392.20   16.69
   0   4 -10  428.63   16.58
   0   4 -10  421.05   16.49
   0   4  10  410.89   17.60
   0   4 -10  381.45   17.79
   0   4  10  412.28   17.38
   0   4  10  401.42   17.57
   0   4  10  396.81   18.50
   0   4  10  435.46   18.69
   0   4  10  419.79   16.76
   0  -4  10  400.52   16.80
   0   4  10  405.05   16.42
   0   4  10  411.85   16.63
   0   4  11    9.88    3.04
   0   4  11    8.35    3.27
   0   4  11    8.36    3.29
   0   4 -11   12.47    2.38
   0   4  11    4.01    2.97
   0   4 -11    6.12    3.38
   0   4  11   11.80    2.76
   0   4  11    6.37    2.91
   0   4  11    5.51    3.66
   0   4  11    5.76    2.10
   0   4  11    7.60    3.89
   0  -4  11    8.58    2.58
   0   4  11    6.59    2.01
   0   4  11    7.29    2.41
   0   4  11    8.39    2.37
   0   4  12  206.84   10.54
   0   4  12  236.01   11.11
   0   4  12  216.96   10.01
   0   4  12  211.46   10.92
   0   4 -12  225.87    9.72
   0   4  12  223.53   11.11
   0   4 -12  179.76   11.00
   0   4  12  216.16   10.79
   0   4  12  215.24   10.39
   0   4  12  204.86   11.79
   0   4  12  229.13   11.77
   0   4  12  217.15    9.84
   0   4  12  214.02    9.88
   0   4  12  230.53    9.77
   0  -4  12  222.09   10.09
   0   4 -13    6.21    2.08
   0   4  13    2.87    2.20
   0   4  13    4.24    2.40
   0   4  13    3.56    2.17
   0   4 -13    4.35    3.70
   0   4  13    1.00    2.86
   0   4  13    4.84    2.68
   0   4  13    2.26    3.71
   0   4  13    4.31    2.18
   0   4  13    8.78    4.13
   0   4  13    5.34    2.99
   0   4  13    3.71    3.41
   0   4  13    3.86    3.40
   0   4  13    2.14    4.25
   0  -4  13    5.18    2.44
   0   4 -14   13.49    2.37
   0   4  14   11.28    2.40
   0   4  14   11.76    2.72
   0   4  14   10.45    2.27
   0   4 -14   11.72    3.83
   0   4  14   13.27    3.28
   0   4  14   12.09    2.86
   0   4  14   10.58    3.79
   0   4  14   11.84    3.96
   0   4  14   12.56    2.49
   0   4  14   11.44    3.23
   0   4  14   14.27    3.79
   0   4  14   11.49    3.81
   0   4  14   17.02    4.83
   0  -4  14    8.64    2.56
   0   4 -15    3.24    2.08
   0   4  15    1.01    2.85
   0   4  15   -0.30    3.59
   0   4  15    2.16    4.17
   0   4  15    1.90    1.93
   0   4  15    1.81    2.35
   0   4  15    0.37    2.26
   0   4 -15   -1.79    3.60
   0   4  15    5.00    2.74
   0   4  15   -0.27    3.15
   0   4  15   -0.34    3.39
   0   4  15    1.80    2.18
   0   4  15    2.85    3.67
   0  -4  15    2.87    2.22
   0   4  15    3.76    4.72
   0   4  16  690.31   27.79
   0   4  16  641.18   26.97
   0   4  16  680.86   28.70
   0   4  16  724.50   28.88
   0  -4  16  688.21   28.93
   0  -4  16  671.84   26.77
   0   4  16  679.07   26.53
   0   4  16  678.73   26.88
   0   4  16  717.52   28.19
   0   4  16  696.23   29.10
   0   4  16  657.63   28.60
   0   4  16  588.63   29.46
   0   4 -16  689.15   26.53
   0   4  17    3.03    3.31
   0   4  17    1.62    2.95
   0   4  17    6.48    4.18
   0   4  17    0.33    2.05
   0   4  17    1.34    3.69
   0  -4  17    5.35    4.39
   0   4  17   -0.26    2.92
   0   4  17    1.81    2.11
   0   4  17    2.34    2.30
   0   4  17    0.43    2.22
   0   4  17    2.00    3.26
   0   4  17    4.17    5.06
   0   4  17    2.94    4.25
   0  -4  17    1.63    2.18
   0   4 -17    4.68    2.13
   0   4  18 1071.82   40.57
   0   4  18 1006.48   40.59
   0   4  18  987.73   40.42
   0   4  18 1020.11   39.84
   0   4  18 1035.81   41.49
   0   4  18 1034.31   39.22
   0   4  18 1040.83   41.47
   0  -4  18 1101.48   41.89
   0  -4  18 1040.17   39.36
   0   4  18 1055.11   39.24
   0   4  18 1023.51   39.61
   0   4  18  998.17   40.63
   0   4  18  969.07   41.50
   0   4  18  917.10   42.50
   0   4 -18 1036.71   39.16
   0   4  19   -0.56    2.99
   0   4  19    1.13    3.14
   0   4  19    1.32    3.52
   0   4  19    0.66    2.01
   0  -4  19    2.78    3.84
   0   4  19    2.17    3.04
   0   4  19    1.33    1.99
   0   4  19    0.20    2.18
   0   4  19    0.22    2.44
   0   4  19    2.92    3.02
   0   4  19    0.47    4.59
   0   4  19    1.82    3.75
   0  -4  19    2.08    1.81
   0   4 -19    3.07    2.03
   0   4  20    6.07    3.10
   0   4  20    4.82    3.12
   0   4  20    5.83    2.13
   0   4  20    4.97    4.02
   0  -4  20    2.94    3.58
   0   4  20    5.53    3.12
   0   4  20    3.19    2.33
   0   4  20    5.25    2.08
   0   4  20    5.17    2.54
   0   4  20    6.99    3.32
   0   4  20    4.93    4.62
   0   4  20    3.20    3.63
   0  -4  20    6.59    2.20
   0   4 -20    5.24    1.97
   0   4  21    3.00    3.08
   0   4  21   -2.54    2.99
   0   4  21   -1.39    2.99
   0   4 -21   -0.67    3.95
   0   4  21    4.00    3.45
   0  -4  21    2.66    1.88
   0   4  21    1.02    3.56
   0   4  21    4.35    3.33
   0   4  21    2.35    2.01
   0   4 -21    6.32    2.12
   0   4  21    3.31    2.48
   0   4  21    1.26    2.44
   0   4  21    3.68    2.09
   0   4  22  259.90   13.64
   0   4  22  204.82   12.06
   0  -4  22  254.68   10.50
   0  -4  22  252.31   12.19
   0   4  22  249.86   11.21
   0   4 -22  194.63   11.90
   0   4 -23    9.16    3.66
   0  -4  23   17.31    4.18
   0   4 -23   21.74    2.77
   0  -4  23   20.89    2.53
   0  -4  23   19.87    3.87
   0   4  23   19.39    2.54
   0   4  23   17.97    2.73
   0   4  23   21.59    3.20
   0   4  23   10.63    3.64
   0   4  23   10.38    3.58
   0   4  23   11.49    3.52
   0   4 -24  148.85    8.77
   0  -4  24  178.24    9.16
   0  -4  24  162.07    8.81
   0  -4  24  158.79    7.27
   0   4 -24  166.54    7.52
   0   4  24  169.32    8.02
   0   4  24  167.89    8.20
   0   4  24  166.11    7.53
   0   4  24  150.77    8.77
   0   4  24  167.15    8.87
   0   4  24  156.24    8.84
   0  -4  25    1.01    2.06
   0   4 -25    2.01    1.55
   0  -4  25    4.47    2.68
   0  -4  25    1.96    2.62
   0   4 -25    0.22    2.42
   0   4  25   -0.80    1.97
   0   4  25   -0.15    1.91
   0   4  25    1.27    2.50
   0  -4  26    4.01    1.96
   0   4 -26    2.82    2.24
   0  -4  26    3.85    2.33
   0  -4  26    4.26    2.38
   0   4  26    1.18    1.77
   0   4  26    2.28    1.92
   0   4  26   -0.19    2.44
   0   4 -26    3.95    1.42
   0  -4  27   -0.61    2.04
   0   4 -27   -1.27    1.16
   0   4  27    0.56    1.67
   0   4  27    0.36    1.72
   0  -4  27   -0.99    2.22
   0   4  27    0.32    2.09
   0   4  28  179.60    8.09
   0  -4  28  199.83    8.55
   0  -4  28  192.14    8.63
   0   4 -29    0.30    0.78
   0  -4  29    0.11    1.45
   0  -4  29    0.39    1.37
   0   5   0   -1.08    2.87
   0   5   0   -2.85    2.91
   0   5   0    1.22    2.64
   0   5   0    0.25    2.91
   0   5   0   -0.71    2.17
   0   5   1   12.93    3.05
   0   5  -1   10.21    3.12
   0   5   1   13.34    2.56
   0   5   1   13.41    3.33
   0   5  -1   13.94    3.31
   0   5   1   13.51    3.38
   0   5   1   14.72    3.30
   0   5  -1    8.99    3.20
   0   5  -1   13.42    3.33
   0   5   2   11.82    3.43
   0   5  -2   10.27    3.64
   0  -5   2   12.58    2.45
   0   5   2   12.26    2.77
   0   5   2    7.72    3.39
   0   5  -2    4.29    3.41
   0   5   2   11.65    3.58
   0   5  -2    5.78    3.34
   0   5   3   37.31    4.79
   0   5  -3   35.37    4.17
   0   5   3   34.35    3.97
   0   5   3   41.75    3.70
   0   5  -3   31.40    4.39
   0   5  -3   38.58    4.53
   0   5   3   34.70    4.02
   0   5   3   36.75    4.21
   0  -5   3   35.55    3.08
   0   5  -4    5.92    3.35
   0   5  -4    4.65    3.32
   0   5   4    8.23    3.49
   0   5   4   10.38    4.10
   0   5   4    9.41    3.08
   0   5   4    8.86    2.53
   0   5   4    4.04    2.98
   0   5   4    4.95    3.07
   0  -5   4   11.20    2.46
   0   5  -5  137.19    8.36
   0   5  -5  143.55    8.44
   0   5   5  153.44    8.55
   0   5   5  164.91    9.40
   0   5   5  151.30    8.02
   0   5   5  153.13    7.50
   0   5   5  159.76    8.36
   0   5  -5  134.05    6.58
   0  -5   5  137.26    7.13
   0   5   5  140.55    8.14
   0   5   5  138.61    8.18
   0   5   6    1.44    2.90
   0   5   6    2.89    2.67
   0   5  -6    0.53    2.96
   0   5   6    1.76    3.08
   0   5   6    3.32    3.66
   0   5   6    2.23    2.79
   0   5   6    2.78    2.06
   0   5  -6    1.45    1.54
   0  -5   6    1.60    1.86
   0   5  -7   50.89    5.17
   0   5   7   65.67    5.38
   0   5   7   63.56    6.14
   0   5   7   57.76    4.31
   0   5   7   57.16    5.02
   0   5   7   56.89    5.19
   0   5  -7   63.79    3.83
   0  -5   7   72.80    4.44
   0   5   8    6.80    3.56
   0   5   8   16.83    4.74
   0   5   8   15.09    3.57
   0   5   8   12.38    3.56
   0   5   8   10.35    2.55
   0   5   8   10.52    3.17
   0   5  -8   14.27    2.39
   0  -5   8   17.56    3.11
   0   5  -8    5.65    3.51
   0   5  -9   11.38    2.17
   0   5   9   10.07    3.35
   0   5  -9   12.59    3.55
   0   5   9   17.29    3.48
   0   5   9   12.28    3.35
   0   5   9   17.95    4.49
   0   5   9   13.52    3.53
   0   5   9   11.56    2.46
   0  -5   9   12.27    2.56
   0   5   9   10.94    2.29
   0   5   9   13.52    1.92
   0   5  10    9.35    3.40
   0   5 -10   10.38    3.87
   0   5  10   11.78    3.82
   0   5  10    7.98    3.56
   0   5  10   12.10    4.94
   0   5  10   14.06    2.74
   0   5  10   14.10    3.79
   0   5  10   13.19    3.55
   0   5 -10   18.33    2.64
   0  -5  10   16.00    3.01
   0   5  10    7.00    3.48
   0   5  10   11.34    2.29
   0   5  10   13.67    2.71
   0   5  11  107.91    6.98
   0   5  11  121.42    7.47
   0   5  11  101.07    8.45
   0   5  11  121.88    8.49
   0   5  11  123.48    5.98
   0   5  11  111.84    6.11
   0   5  11  103.82    6.27
   0   5  11  109.02    7.28
   0   5  11  113.19    7.48
   0  -5  11  118.98    6.54
   0   5 -11  115.58    5.95
   0   5  11  110.49    7.37
   0   5  12   -0.56    2.98
   0   5  12    1.23    2.43
   0  -5  12    1.85    2.17
   0   5  12   -3.86    4.40
   0   5  12    0.44    1.63
   0   5  12    0.19    2.15
   0   5  12    1.04    1.91
   0   5  12    0.84    3.23
   0   5  12    2.98    3.24
   0   5  12    2.51    3.17
   0   5 -12   -0.15    1.75
   0   5 -13  402.77   19.33
   0   5  13  426.66   18.22
   0   5  13  426.26   18.79
   0   5  13  417.88   20.03
   0   5  13  408.76   17.38
   0   5  13  403.49   18.52
   0   5  13  453.63   18.99
   0   5  13  423.20   17.66
   0   5  13  428.15   18.89
   0   5 -13  420.88   17.10
   0  -5  13  428.93   17.54
   0   5  13  422.78   17.38
   0   5  13  402.67   16.99
   0   5  14   -0.61    1.75
   0   5  14   -0.21    2.41
   0   5  14    1.09    2.08
   0   5  14   -1.15    3.24
   0   5  14    4.06    2.66
   0  -5  14    0.55    2.23
   0   5  14    4.18    2.26
   0   5  14    1.54    4.02
   0   5  14    2.14    3.54
   0   5  14    2.39    3.60
   0   5 -14    2.56    3.67
   0   5  14    0.29    3.04
   0   5 -14   -0.46    1.71
   0   5  15  388.28   16.71
   0   5  15  400.39   17.52
   0  -5  15  395.58   16.15
   0   5 -15  377.45   15.74
   0   5  15  376.19   17.29
   0   5  15  386.30   17.28
   0   5  15  382.22   17.68
   0   5  15  372.84   16.43
   0   5  15  372.65   17.67
   0   5  15  386.11   15.87
   0   5  15  385.35   15.76
   0   5  15  378.33   16.06
   0   5 -15  351.25   18.06
   0   5  16    6.36    3.19
   0   5 -16    2.65    4.28
   0   5  16    2.29    3.08
   0  -5  16    0.89    1.98
   0  -5  16    5.01    4.19
   0   5  16    3.35    1.89
   0   5  16    0.95    3.88
   0   5  16    3.87    3.91
   0   5  16    2.16    2.46
   0   5  16    1.71    1.82
   0   5  16    2.55    2.09
   0   5  16    0.86    2.99
   0   5  16    2.46    3.13
   0   5 -16    2.92    1.90
   0   5  17    4.32    2.78
   0   5 -17    4.10    4.01
   0   5  17    3.65    3.22
   0  -5  17    4.98    2.21
   0   5  17    5.95    3.19
   0   5  17    3.51    3.03
   0   5  17    2.85    3.72
   0   5  17    5.11    1.97
   0   5  17    4.75    1.99
   0   5  17   -0.21    2.42
   0   5  17    4.88    2.21
   0   5 -17    4.38    1.95
   0  -5  18    2.14    2.03
   0  -5  18    4.68    3.72
   0   5  18    1.20    3.69
   0   5 -18   -1.42    3.82
   0   5  18    0.55    2.91
   0   5 -19   75.22    4.51
   0  -5  19   76.05    6.56
   0   5  19   79.93    5.81
   0   5  19   84.43    6.16
   0   5  19   83.88    6.11
   0   5  19   77.71    6.18
   0   5  19   76.86    4.57
   0   5  19   77.82    4.63
   0   5  19   70.31    4.72
   0   5 -19   61.85    6.45
   0   5  20    4.86    3.11
   0   5 -20    4.79    3.50
   0   5  20    9.81    3.43
   0   5 -20   10.62    2.25
   0  -5  20    7.89    3.65
   0   5  20    6.60    2.21
   0   5  20    4.22    2.43
   0   5  20   10.47    3.58
   0   5  20    6.16    2.03
   0  -5  20   10.29    2.39
   0   5  20   10.09    3.60
   0   5  20    7.97    3.46
   0   5  21   69.41    5.42
   0   5  21   71.55    5.33
   0   5  21   64.52    5.35
   0   5  21   67.31    4.07
   0   5  21   69.63    4.67
   0  -5  21   76.17    5.62
   0   5  21   74.03    4.50
   0   5 -21   61.23    5.41
   0  -5  21   73.02    4.23
   0   5 -21   71.57    4.21
   0   5 -22   -0.46    2.65
   0  -5  22    2.35    1.58
   0   5 -22    5.52    1.81
   0  -5  22    2.05    2.83
   0   5  22    2.71    1.68
   0   5  22    1.80    1.92
   0   5  22    3.22    2.86
   0   5  22    2.25    2.79
   0   5  22    1.98    2.75
   0   5 -23    0.97    2.20
   0  -5  23    0.66    1.34
   0  -5  23    0.20    2.37
   0   5  23    2.65    2.52
   0   5  23    2.98    2.66
   0   5 -23    0.41    1.48
   0   5  23    1.35    2.53
   0   5  23    0.60    1.41
   0  -5  24   -0.70    1.20
   0  -5  24   -0.62    2.04
   0  -5  25   83.72    4.72
   0  -5  26    4.44    1.54
   0  -5  26    3.28    1.64
   0   6   0 2752.38  103.90
   0   6   0 2840.07  103.99
   0   6   0 2831.86  103.99
   0   6   0 2880.06  103.05
   0   6   0 2594.51  103.44
   0   6  -1   15.75    4.04
   0   6   1   12.72    3.87
   0   6  -1   10.65    4.01
   0   6   1   12.50    3.84
   0   6   1   12.60    3.65
   0   6  -1    8.78    3.74
   0   6   1   14.09    3.85
   0   6  -1   10.32    3.80
   0   6  -1   20.31    3.33
   0   6   1   14.61    3.21
   0   6   2    2.41    2.46
   0   6  -2    2.53    3.28
   0   6   2    0.25    3.31
   0   6   2    3.07    3.23
   0   6  -2    3.23    3.10
   0   6  -2    2.48    3.08
   0   6   2    2.75    3.22
   0   6   2    3.03    3.02
   0   6  -2   -0.56    3.15
   0   6  -2    1.80    2.35
   0   6   2    0.39    2.37
   0   6   3    0.99    2.44
   0   6  -3    2.02    3.05
   0   6  -3   -1.32    2.72
   0   6   3   -1.68    3.07
   0   6  -3   -0.28    3.06
   0   6   3    0.27    2.98
   0   6   3   -0.27    2.97
   0   6  -3   -0.28    3.11
   0   6  -3    1.13    2.97
   0   6  -3    1.41    2.47
   0   6   3   -1.15    2.29
   0   6   4   25.99    3.74
   0   6   4   30.56    3.43
   0   6  -4   29.88    4.22
   0   6  -4   23.83    3.31
   0   6  -4   22.04    4.05
   0   6  -4   21.24    4.03
   0   6   4   22.00    3.79
   0   6   4   28.27    4.11
   0   6  -4   27.34    4.21
   0   6  -4   33.74    4.25
   0   6   4   33.22    4.24
   0   6  -5   17.26    3.55
   0   6   5   15.29    4.03
   0   6   5   20.59    3.88
   0   6  -5   18.78    3.94
   0  -6   5   16.58    2.58
   0   6  -5   17.93    4.05
   0   6  -5    8.16    3.54
   0   6  -5   10.97    3.55
   0   6   5   13.04    3.78
   0   6   5   15.40    2.82
   0   6  -5   13.39    3.21
   0   6  -6   58.55    5.30
   0   6   6   54.67    4.23
   0  -6   6   59.64    3.83
   0   6  -6   53.02    5.33
   0   6  -6   49.00    5.17
   0   6   6   38.78    4.81
   0   6  -6   50.27    5.02
   0   6  -6   53.92    4.91
   0   6   6   55.25    5.24
   0   6   6   51.09    4.97
   0   6  -7    6.00    3.12
   0   6   7    7.36    3.63
   0   6   7    5.32    3.12
   0   6  -7   11.36    3.78
   0  -6   7   10.98    2.42
   0   6  -7    8.08    3.82
   0   6  -7    3.86    3.53
   0   6   7    9.52    3.31
   0   6   7    7.59    2.50
   0   6  -8   43.69    4.30
   0   6   8   49.23    4.76
   0   6   8   50.04    4.82
   0   6   8   38.68    3.61
   0   6  -8   40.05    4.55
   0  -6   8   58.98    3.77
   0   6  -8   40.73    4.87
   0   6  -8   41.75    4.90
   0   6   8   38.79    4.73
   0   6   8   42.08    4.51
   0   6  -9    0.66    2.41
   0   6   9    3.53    2.95
   0   6   9    1.83    2.87
   0   6   9    0.51    2.01
   0   6  -9    2.41    3.26
   0  -6   9    0.31    1.87
   0   6  -9    2.77    3.32
   0   6   9    1.66    3.12
   0   6   9   -0.13    1.41
   0   6   9    2.11    3.15
   0  -6  10   58.36    4.04
   0   6 -10   53.70    5.66
   0   6 -10   58.33    5.46
   0   6  10   60.11    4.17
   0   6  10   68.33    5.20
   0   6  10   61.87    5.30
   0   6  10   53.57    5.27
   0  -6  11    5.14    2.15
   0   6 -11    5.76    3.88
   0   6 -11    2.57    3.81
   0   6  11    5.92    2.18
   0   6  11    7.68    3.08
   0   6  11   10.87    3.39
   0   6  11    5.53    3.65
   0  -6  12  100.98    5.59
   0   6  12  100.14    5.59
   0   6  12  104.88    7.18
   0   6  12  104.80    5.31
   0   6 -12   97.80    7.47
   0   6  12  107.57    6.97
   0   6  13    6.73    3.20
   0   6  13    8.89    3.90
   0   6  13   11.60    3.91
   0   6  13    6.93    1.96
   0   6  13    4.31    2.76
   0   6 -13   11.17    2.19
   0   6 -13    2.29    4.09
   0   6 -13    6.85    3.95
   0   6  14   -0.24    2.67
   0   6  14    2.42    1.63
   0   6  14   -0.82    3.37
   0   6  14    1.61    3.61
   0   6  14    2.91    2.74
   0   6 -14    1.42    1.53
   0   6 -14   -1.61    3.64
   0   6 -14   -0.32    3.73
   0   6  15    3.70    3.14
   0  -6  15    1.26    1.93
   0  -6  15    6.29    3.99
   0   6 -15    3.44    3.33
   0   6 -15    2.50    3.59
   0   6  15    4.01    3.55
   0   6  15    5.23    3.53
   0   6  15    3.06    1.80
   0   6  15    1.63    2.67
   0   6  15    1.96    2.68
   0  -6  16  251.51   10.23
   0  -6  16  249.52   12.16
   0   6 -16  197.39   11.66
   0   6 -16  178.21   11.51
   0   6  16  213.44   11.46
   0   6  16  237.69    9.95
   0   6  16  233.60   11.66
   0   6  16  237.33   11.31
   0   6  16  248.51   11.28
   0   6  16  257.03   11.62
   0   6  17    0.45    2.66
   0  -6  17    0.37    1.76
   0  -6  17   -1.28    3.32
   0   6 -17    3.50    3.08
   0   6 -17   -2.15    3.33
   0   6  17    0.65    1.52
   0   6  17    0.68    3.17
   0   6  17    2.27    3.09
   0   6  17   -1.95    2.86
   0   6  17   -0.21    2.62
   0  -6  18  280.97   10.99
   0  -6  18  276.07   12.48
   0   6 -18  233.55   12.22
   0   6  18  266.34   12.09
   0   6  18  266.45   10.76
   0   6  18  255.96   12.01
   0   6  18  263.54   11.94
   0   6  18  280.71   12.23
   0   6  19   -0.18    2.42
   0  -6  19    0.19    2.43
   0   6 -19    2.26    2.71
   0   6 -19    0.21    2.35
   0   6  19   -0.17    2.40
   0   6  19    2.09    1.37
   0   6  19    1.13    2.43
   0  -6  19    0.50    1.50
   0   6  20    7.44    2.44
   0  -6  20   10.89    2.52
   0   6  20    7.58    1.41
   0   6  20    7.19    2.58
   0  -6  20    5.93    1.54
   0   6 -20    7.55    2.37
   0  -6  21    1.85    1.21
   0   6  21    1.74    2.09
   0   6 -21   -0.70    1.83
   0  -6  22  122.91    5.17
   0  -6  22  117.83    5.74
   0   7   0    2.15    2.71
   0   7   0   -2.03    2.59
   0   7   0    2.73    2.75
   0   7   0    1.28    1.79
   0   7   1   14.13    3.17
   0   7  -1    7.85    2.91
   0   7  -1    7.30    2.98
   0   7   1    7.27    3.06
   0   7  -1    9.75    3.06
   0   7   1    7.38    1.92
   0   7  -1    9.35    2.12
   0   7   2   12.82    3.32
   0   7  -2   11.74    3.22
   0   7  -2   15.49    2.39
   0   7  -2    9.38    3.35
   0   7  -2   13.41    3.51
   0   7   2    9.29    3.32
   0   7  -3  353.92   15.69
   0   7  -3  356.49   15.67
   0   7   3  368.99   15.75
   0   7  -3  351.97   15.31
   0   7   3  368.58   15.60
   0   7  -3  362.51   15.49
   0   7  -3  328.21   14.46
   0   7  -4   -2.37    2.52
   0   7   4    0.36    2.21
   0   7   4    1.08    2.68
   0   7  -4    1.33    1.78
   0   7  -4    1.39    2.72
   0   7   4   -0.45    2.70
   0   7  -4   -1.14    2.78
   0   7  -4    0.85    2.48
   0   7   5  102.49    6.31
   0   7  -5  102.79    6.00
   0   7   5   99.59    5.85
   0   7   5   96.35    6.29
   0   7  -5   99.54    6.48
   0   7  -5   97.13    6.39
   0   7  -5   98.87    6.22
   0   7   5   93.03    6.17
   0   7   5  102.55    6.42
   0   7   6    3.12    2.96
   0   7   6   -3.84    2.95
   0   7  -6    1.07    2.61
   0   7   6   -2.50    2.53
   0   7   6    2.05    2.32
   0   7  -6    0.71    2.21
   0   7   6   -0.91    2.52
   0   7  -6    0.92    2.97
   0   7  -6    0.23    2.75
   0   7   7   31.68    3.05
   0   7  -7   34.78    3.87
   0   7   7   34.96    4.06
   0   7   7   35.95    4.06
   0   7   7   35.03    3.79
   0   7   7   41.92    3.73
   0   7  -7   33.58    3.27
   0   7  -7   34.54    4.08
   0   7  -7   31.12    3.98
   0   7  -8    6.90    3.04
   0   7   8    4.50    3.14
   0   7   8    6.46    3.08
   0   7   8    7.02    2.58
   0   7   8    5.95    2.75
   0   7  -8    5.96    2.12
   0   7   8    3.17    2.12
   0   7  -8    2.55    3.08
   0   7  -8    1.88    2.91
   0   7  -9   22.05    3.72
   0   7  -9   25.61    3.60
   0  -7   9   23.07    2.09
   0   7   9   30.51    3.42
   0   7   9   26.90    3.16
   0   7   9   24.59    2.93
   0   7  -9   23.83    3.63
   0   7   9   21.14    3.69
   0   7   9   28.78    3.85
   0   7 -10    7.42    3.09
   0  -7  10    8.90    1.76
   0   7 -10    9.91    3.00
   0   7  10    6.24    2.65
   0   7  10   12.46    2.82
   0   7  10    2.55    2.08
   0   7 -10    5.24    2.99
   0   7  10    7.40    3.24
   0   7  10   14.27    3.43
   0   7 -11   21.22    3.60
   0   7  11   19.39    2.97
   0  -7  11   24.88    2.14
   0   7 -11   25.79    3.40
   0   7  11   25.11    3.67
   0   7  11   26.07    3.73
   0   7  11   22.48    2.64
   0   7 -11   19.30    3.36
   0   7  11   21.93    2.82
   0   7 -12    2.37    2.80
   0   7  12   -0.33    2.22
   0  -7  12    2.50    1.32
   0   7 -12    3.48    2.63
   0   7  12    1.19    2.87
   0   7  12    3.89    3.00
   0   7 -12    3.16    2.73
   0   7  12    2.03    1.98
   0  -7  12    4.66    3.10
   0   7  12   -0.28    1.92
   0   7  13  196.14    8.88
   0   7  13  212.09    9.04
   0   7  13  197.65    9.61
   0   7  13  219.18    9.79
   0  -7  13  208.15    9.76
   0  -7  13  194.77    8.24
   0   7  13  217.03    9.37
   0   7 -13  179.29    9.47
   0   7 -13  171.87    9.48
   0   7 -14    2.14    2.32
   0  -7  14   -0.75    1.17
   0  -7  14    0.87    2.39
   0   7  14    3.08    2.18
   0   7  14    2.46    2.47
   0   7  14    0.98    2.36
   0   7 -14    1.05    2.21
   0   7  14   -0.92    1.82
   0   7  14    1.51    1.73
   0  -7  15  161.76    7.64
   0  -7  15  158.57    6.52
   0   7  15  170.98    7.60
   0   7 -15  134.12    7.34
   0   7  15  168.54    7.27
   0   7  15  155.59    7.12
   0   7 -15  139.63    7.44
   0   7  16    5.36    1.92
   0  -7  16    0.40    0.95
   0   8   0  114.67    5.80
   0   8   1    1.80    1.91
   0   8  -1    0.48    1.75
   0   8   2   13.29    2.15
   0   8  -2    5.90    2.02
   0   8   3   -0.71    1.79
   0   8  -3   -0.35    1.75
  -1   0   1  547.79   19.98
   1   0  -1  554.23   19.98
   1   0   2  553.96   20.21
   1   0  -2  543.58   19.98
  -1   0   2  585.92   20.01
  -1   0   2  543.38   20.21
   1   0   3  674.76   23.78
  -1   0   3  642.93   23.80
   1   0   3  639.61   23.52
   1   0   3  621.56   23.53
   1   0   4  705.10   28.27
   1   0   4  748.71   28.25
   1   0   4  815.89   28.63
  -1   0   4  787.04   28.59
   1   0   4  742.34   28.07
   1   0   4  833.28   28.66
  -1   0   4  739.02   28.67
  -1   0  -4  833.06   28.06
   1   0   4  776.46   28.06
   1   0  -4  754.34   28.01
   1   0  -5  900.45   32.11
  -1   0   5  876.34   32.49
   1   0  -5  878.08   32.10
  -1   0   5  850.17   32.87
  -1   0   5  844.73   32.20
   1   0   5  917.58   32.84
  -1   0  -5  911.91   32.13
   1   0   5  865.66   32.17
   1   0   5  957.77   32.83
  -1   0   5  917.97   32.79
   1   0   5  863.97   32.15
   1   0   5  888.73   32.41
  -1   0   5  894.06   32.17
   1   0   5  836.54   32.43
  -1   0  -6 2267.45   78.37
  -1   0   6 2115.70   78.77
   1   0  -6 2177.35   78.34
   1   0  -6 2100.54   78.40
   1   0  -6 2170.57   78.32
  -1   0   6 2259.54   79.08
   1   0   6 2325.99   79.13
   1   0   6 2147.91   78.42
   1   0   6 2115.32   78.39
  -1   0   6 2071.95   79.10
   1   0   6 2408.44   79.22
  -1   0   6 2102.76   78.46
   1   0   6 2073.69   78.73
   1   0   6 2116.06   78.66
   1   0   7    6.45    1.81
  -1   0  -7    6.49    0.96
   1   0  -7    7.31    0.94
  -1   0   7    6.53    1.85
   1   0   7    5.91    1.40
   1   0  -7    6.49    1.06
  -1   0  -7    8.32    0.91
   1   0   7    7.99    2.64
  -1   0   7    7.78    2.72
   1   0   7    6.75    1.10
  -1   0   7    8.33    2.56
   1   0   7    7.07    1.63
   1   0   7    7.38    1.08
   1   0   8    1.26    1.77
   1   0   8    2.73    1.08
  -1   0   8    4.39    2.65
   1   0   8    2.80    2.62
  -1   0   8    1.23    1.35
   1   0   8    1.77    1.85
  -1   0  -8    1.24    0.88
   1   0  -8    0.50    0.83
   1   0   8    1.41    1.46
  -1   0  -8    3.12    0.88
   1   0  -8    2.33    1.00
  -1   0   8    1.60    1.06
   1   0   8    2.57    0.82
  -1   0   8    1.37    0.97
   1   0   8    1.40    0.92
   1   0   9  956.82   36.10
   1   0   9  998.15   35.56
   1   0  -9  979.33   35.47
   1   0   9  936.04   35.84
  -1   0   9  994.44   35.63
   1   0   9 1035.06   36.51
  -1   0   9 1038.47   36.62
   1   0   9  964.95   35.97
  -1   0   9  953.33   35.78
   1   0   9  946.06   35.58
  -1   0  -9  959.47   35.44
   1   0  -9  963.60   35.54
   1   0   9  977.13   35.44
  -1   0   9  948.09   35.52
   1   0  10   34.12    2.94
   1   0  10   35.56    2.03
   1   0 -10   33.09    1.86
   1   0  10   35.95    2.57
   1   0  10   38.04    2.13
  -1   0  10   39.38    2.19
   1   0  10   37.79    3.46
  -1   0  10   31.21    3.38
   1   0  10   33.14    2.71
  -1   0  10   33.40    2.41
   1   0  10   34.38    2.08
   1   0 -10   33.50    1.98
  -1   0 -10   34.37    1.87
   1   0  10   35.85    1.84
  -1   0  10   35.05    1.94
   1   0  11  300.74   12.18
   1   0  11  289.31   11.33
  -1   0 -11  299.89   11.34
   1   0 -11  287.89   11.23
   1   0  11  275.49   11.78
  -1   0  11  305.92   11.51
   1   0  11  298.11   11.43
  -1   0  11  292.73   12.39
   1   0  11  293.81   11.95
  -1   0  11  309.79   11.73
  -1   0  11  279.47   11.76
  -1   0  11  296.43   11.34
   1   0  11  292.36   11.41
   1   0 -11  305.94   11.35
  -1   0 -11  297.03   11.22
   1   0  11  296.73   11.19
  -1   0  11  303.46   11.29
  -1   0 -12 1252.41   48.85
   1   0 -12 1360.34   49.03
   1   0  12 1344.88   49.89
   1   0  12 1312.70   49.03
  -1   0 -12 1405.78   49.05
   1   0 -12 1294.12   48.91
  -1   0  12 1392.40   49.24
   1   0  12 1310.41   49.11
   1   0  12 1328.86   49.71
  -1   0  12 1365.90   49.59
  -1   0  12 1367.58   49.41
  -1   0  12 1311.38   49.02
   1   0  12 1363.79   49.11
   1   0  12 1361.28   50.14
  -1   0  12 1518.10   50.50
   1   0  12 1533.54   50.48
  -1   0  12 1318.16   48.93
   1   0  12 1320.51   48.86
  -1   0 -13   32.96    1.89
   1   0 -13   33.53    2.09
  -1   0  13   32.49    2.61
   1   0  13   32.71    2.92
  -1   0  13   34.38    2.08
   1   0  13   34.19    2.18
   1   0  13   30.40    2.87
  -1   0  13   29.76    2.79
  -1   0  13   34.56    2.90
   1   0  13   33.13    3.22
   1   0  13   32.92    2.05
   1   0 -13   32.34    1.92
  -1   0 -13   32.92    2.05
  -1   0  13   36.62    2.37
   1   0  13   40.07    2.66
  -1   0  13   30.54    3.42
   1   0  13   27.53    3.42
  -1   0  13   42.60    3.67
   1   0  13   37.80    3.57
   1   0  13   32.41    1.82
  -1   0  13   29.92    1.88
  -1   0  14    9.71    2.13
  -1   0  14    7.17    1.99
   1   0  14   10.78    2.15
   1   0  14    7.21    1.24
  -1   0 -14    7.48    1.21
  -1   0 -14    7.69    1.08
   1   0 -14    7.78    1.27
  -1   0  14    6.94    1.48
   1   0  14    8.36    1.67
   1   0  14   12.20    2.70
  -1   0  14    9.81    2.60
   1   0  14    8.98    1.49
  -1   0  14    7.95    1.35
  -1   0  14   11.18    2.78
   1   0  14    6.81    2.65
  -1   0  14    8.99    1.81
   1   0  14    7.82    2.15
   1   0  15  222.36    8.91
  -1   0 -15  209.67    8.76
   1   0  15  230.51    9.42
   1   0  15  220.63    9.87
  -1   0  15  215.16    9.48
  -1   0  15  225.93    8.95
   1   0  15  219.88    9.03
  -1   0  15  233.91    9.86
  -1   0  15  214.26    9.71
   1   0  15  233.11    9.86
   1   0  15  218.97   10.18
   1   0  15  241.82   10.53
  -1   0  15  196.27   10.05
  -1   0  15  234.43   10.43
   1   0  16 1001.17   36.33
  -1   0  16  958.68   36.25
   1   0  16  974.29   35.23
  -1   0  16  941.62   34.72
   1   0  16  950.56   34.83
  -1   0  16  891.35   34.67
   1   0  16  958.67   34.70
   1   0  16  876.25   35.51
  -1   0  16  865.45   35.50
   1   0  17    2.70    2.83
  -1   0  17   -0.83    2.64
   1   0  17    0.63    1.56
   1   0  17    1.95    2.45
  -1   0  17   -0.20    2.41
  -1   0  17    1.80    1.19
   1   0  17    0.98    1.18
  -1   0  17    1.12    2.07
   1   0  17    1.43    2.11
  -1   0  17    1.71    1.25
  -1   0  18  154.10    7.75
   1   0  18  156.63    7.82
   1   0  18  161.19    8.58
  -1   0  18  150.67    8.33
   1   0  18  153.70    8.29
  -1   0  18  145.87    8.13
   1   0  18  175.11    8.76
  -1   0  18  154.08    8.48
   1   0  19 1042.81   42.71
  -1   0  19 1072.64   42.77
   1   0  19 1176.36   43.67
   1   0  19 1133.57   43.36
  -1   0  19 1181.97   43.67
  -1   0  19 1113.86   43.28
  -1   0  19 1118.54   43.56
   1   0  19 1077.44   43.48
   1   0  19 1176.73   42.39
   1   0  20   35.69    3.83
  -1   0  20   38.99    3.93
  -1   0  20   46.09    4.60
   1   0  20   52.75    4.65
  -1   0  20   53.57    4.57
   1   0  20   39.09    4.39
  -1   0  20   42.20    4.38
   1   0  20   44.74    3.44
   1   0  20   45.71    4.65
   1   0  21   42.39    4.04
  -1   0  21   41.44    4.03
  -1   0  21   42.12    4.53
   1   0  21   43.97    4.56
  -1   0  21   47.79    4.61
   1   0  21   49.87    4.85
   1   0  21   39.02    3.44
  -1   0  21   40.86    4.52
   1   0  21   45.97    4.82
  -1   0  22  894.07   35.92
   1   0  22  850.66   35.82
   1   0  22  889.47   36.67
  -1   0  22  892.86   35.41
  -1   0  22  875.66   36.58
   1   0  22  923.11   35.28
   1   0  22  958.91   36.94
  -1   0  22  937.89   36.80
   1   0  22  996.39   36.83
  -1   0  22  989.98   36.72
  -1   0  23   -0.48    2.45
   1   0  23    0.24    2.48
  -1   0  23    2.82    2.36
   1   0  23    3.59    2.23
  -1   0  23    2.09    3.23
   1   0  23   -1.19    3.21
  -1   0  23    1.95    3.32
   1   0  23    0.83    3.00
   1   0  23    2.13    2.11
  -1   0  24  559.51   23.72
   1   0  24  570.06   23.75
   1   0  24  571.45   22.94
  -1   0  24  581.15   23.11
   1   0  24  534.06   24.21
  -1   0  24  572.00   24.45
   1   0  24  625.30   24.42
  -1   0  24  600.95   24.38
   1   0  24  540.18   22.83
   1   0  25  195.32   10.64
  -1   0  25  186.30   10.50
  -1   0  25  193.77    9.86
   1   0  25  187.56    9.81
   1   0  25  176.90   10.41
  -1   0  25  187.42   10.52
   1   0  25  191.45    9.08
  -1   0  25  185.85    9.06
  -1   0  25  196.05    9.85
   1   0  25  190.37    9.81
   1   0  25  169.26    8.85
   1   0  26    0.62    3.21
  -1   0  26    4.05    3.27
  -1   0  26    1.47    1.98
   1   0  26    3.83    2.16
   1   0  26    1.75    2.67
  -1   0  26    4.00    2.83
  -1   0  26    3.59    2.20
  -1   0  26    3.99    3.26
   1   0  26    2.90    2.09
   1   0  26    1.22    3.48
   1   0  26    3.24    2.84
  -1   0  26    2.00    2.59
  -1   0  27  268.82   12.45
   1   0  27  293.46   12.63
   1   0  27  286.76   12.49
  -1   0  27  314.90   14.24
  -1   0  27  273.10   12.53
   1   0  27  308.78   14.20
   1   0  27  281.60   13.36
  -1   0  27  287.48   13.39
   1   0  28    2.96    2.64
  -1   0  28    2.74    2.48
  -1   0  28    2.55    2.51
   1   0  28    2.31    2.54
   1   0  28    2.79    3.21
  -1   0  28    3.64    3.22
  -1   0  29   23.53    3.69
   1   0  29   18.33    3.48
  -1   0  29   16.36    2.53
   1   0  29   16.82    2.44
   1   0  29   14.45    3.06
  -1   0  29   15.30    3.03
  -1   0  29   18.36    2.54
   1   0  29   18.57    2.38
   1   0  29    8.46    2.72
  -1   0  29   11.86    2.90
   1   0  30   65.57    4.69
  -1   0  30   70.45    4.79
  -1   0  30   70.45    4.10
   1   0  30   56.12    3.72
   1   0  30   65.04    4.07
  -1   0  30   65.79    4.15
  -1   0  30   64.37    5.04
   1   0  30   68.18    5.13
  -1   0  30   60.69    4.52
   1   0  30   59.70    4.53
  -1   0  31  162.00    7.97
   1   0  31  155.41    7.95
  -1   0  31  166.77    7.41
  -1   0  31  165.37    8.50
   1   0  31  167.80    8.43
   1   0  31  157.86    7.95
  -1   0  31  154.03    7.95
  -1   0  31  176.80    7.66
   1   0  31  175.37    7.59
   1   0  32  130.73    5.97
  -1   0  32  132.60    6.03
  -1   0  32  133.81    6.79
   1   0  32  137.12    6.84
  -1   0  32  123.65    5.73
  -1   0  33    3.62    1.26
  -1   0  33    2.28    1.71
   1   0  33    3.79    1.75
   1   1   0    0.77    1.40
   1   1   0    0.11    0.72
   1   1   0    0.17    1.09
  -1   1   0    0.47    1.08
  -1   1   0    0.75    0.58
   1   1   0    0.34    1.20
   1   1   0    2.13    1.15
   1   1   0    0.52    0.69
   1   1   1 3147.71  115.66
   1   1   1 3352.72  115.79
  -1   1  -1 3193.44  115.60
   1   1   1 3213.68  115.65
   1   1   1 3142.53  115.57
   1   1   1 3289.21  115.80
  -1   1   1 3210.99  115.79
  -1   1  -1 3274.36  115.71
  -1   1   1 3231.21  115.54
  -1   1   1 3250.84  116.03
   1   1  -1 3222.82  115.89
   1   1   1 3113.58  115.89
   1   1  -1 3034.91  115.81
   1   1   1 3132.65  115.90
  -1   1   1 3252.85  115.91
   1   1   1 3175.57  115.75
  -1   1   1 3152.04  115.53
   1   1   2  120.66    4.55
   1   1   2  110.39    4.44
   1   1   2  109.18    4.41
   1   1  -2   99.68    4.35
  -1   1  -2  104.45    4.30
  -1   1  -2  109.38    4.33
  -1   1   2  109.95    4.57
   1   1   2  111.84    4.55
   1   1   2  111.53    4.59
  -1   1   2  109.46    4.59
   1   1   2  100.34    4.56
   1   1   2  106.36    4.58
   1  -1  -2  110.94    4.08
  -1   1  -2  110.46    4.46
  -1   1   2  116.30    4.59
  -1   1   2  113.16    4.58
   1   1  -2  113.34    4.42
  -1   1   2  110.03    4.13
  -1   1   2  112.17    4.82
   1   1   2  110.57    4.74
   1   1   2  111.06    4.60
  -1   1   2  111.97    4.89
   1   1   2  111.62    4.52
  -1   1   2  119.20    4.54
   1   1   2   94.57    4.30
   1   1   2  103.36    4.36
   1   1  -2  111.79    4.64
  -1   1   2  120.28    4.80
   1   1   2  105.72    4.42
   1   1   2  119.20    4.77
   1  -1   2  109.94    4.43
  -1   1   3 2052.11   73.89
   1   1   3 1985.20   73.88
   1   1   3 1991.84   73.84
   1   1   3 2055.29   73.78
   1   1   3 2052.27   73.90
  -1   1   3 2079.19   73.90
  -1   1   3 2019.18   73.89
   1   1   3 2087.72   73.91
  -1   1  -3 2055.09   73.81
   1  -1  -3 2018.55   73.49
  -1   1   3 1932.67   73.87
   1   1   3 2104.98   73.92
   1   1  -3 2076.77   73.78
  -1   1   3 2063.23   73.91
  -1   1   3 2053.85   74.01
   1   1   3 2109.75   73.72
   1   1   3 2007.63   73.81
   1   1  -3 2051.16   73.93
   1   1   3 2000.71   73.99
  -1   1   3 2020.62   74.09
   1   1   3 2004.77   73.91
   1   1   3 2041.50   73.99
  -1   1   3 2027.74   74.05
  -1   1   3 2060.16   74.11
  -1   1   3 2190.90   73.85
  -1   1   3 2010.98   73.86
   1   1   3 2104.87   73.73
   1   1   3 2073.41   73.87
   1   1   3 1871.52   73.70
  -1   1  -3 1991.82   73.69
   1   1  -3 2017.99   73.75
  -1   1  -3 1950.32   73.71
   1  -1   3 2033.95   73.79
  -1   1   4 2130.78   75.04
   1   1   4 2110.03   75.08
  -1   1   4 2065.18   75.07
   1   1  -4 2012.90   74.92
  -1   1  -4 2007.12   74.88
   1   1   4 1834.34   74.92
   1   1   4 2036.27   74.98
  -1   1   4 2043.21   75.07
   1   1  -4 2133.33   74.96
   1   1   4 2121.42   75.11
   1   1   4 2120.02   75.18
  -1   1   4 2037.80   75.25
  -1   1   4 2103.81   75.20
  -1   1   4 2115.23   75.30
  -1   1   4 2186.57   75.03
   1   1   4 2128.67   74.91
   1   1   4 2003.37   74.89
   1   1   4 2090.55   75.12
  -1   1   4 2078.06   75.12
   1   1   4 2038.11   75.10
  -1   1   4 2188.63   75.10
   1   1   4 2224.27   75.11
  -1   1   4 2064.84   75.11
  -1   1   4 1932.21   75.15
   1   1  -4 2028.30   75.08
   1   1   4 1977.08   75.16
   1   1   4 2054.59   74.80
   1  -1   4 2049.07   74.97
  -1   1   5   71.72    3.47
   1   1   5   71.89    3.48
  -1   1   5   73.39    3.45
   1   1  -5   69.58    3.25
  -1   1  -5   72.00    3.20
  -1   1   5   79.21    3.70
   1   1   5   74.98    3.51
  -1   1   5   66.26    3.47
   1   1   5   79.15    3.67
   1   1   5   67.08    3.66
  -1   1   5   67.48    3.73
   1   1   5   70.22    3.34
   1   1   5   73.48    3.30
   1   1  -5   73.42    3.29
  -1   1   5   71.17    3.48
  -1   1   5   70.21    3.55
  -1   1   5   81.29    3.75
   1   1   5   75.43    3.56
  -1   1   5   67.26    3.76
   1   1   5   80.02    3.69
  -1   1   5   76.19    3.60
   1   1   5   70.65    3.20
   1   1   5   74.58    3.30
  -1   1   5   68.11    3.38
   1   1   5   75.84    2.98
   1   1  -5   71.94    3.50
  -1   1   5   56.79    3.68
   1   1   5   61.53    3.66
   1  -1   5   67.86    3.30
  -1   1   6 1134.53   40.44
  -1   1   6 1018.82   40.49
   1   1   6 1120.15   40.55
  -1   1   6 1124.21   40.58
  -1   1   6 1132.62   40.62
   1   1   6 1104.63   40.60
   1   1   6 1118.14   40.58
   1   1  -6 1115.31   40.34
  -1   1  -6 1160.14   40.31
   1   1   6 1064.42   40.52
  -1   1   6 1078.09   40.54
   1   1   6 1099.02   40.63
  -1   1   6 1272.44   40.75
   1   1   6  983.88   40.38
   1   1   6 1096.42   40.74
  -1   1   6 1040.00   40.68
   1   1   6 1087.46   40.37
  -1   1   6 1133.13   40.61
   1   1  -6 1125.51   40.35
  -1   1  -6 1115.87   40.36
  -1   1   6 1155.66   40.51
  -1   1   6 1087.23   40.54
   1   1   6 1128.87   40.63
  -1   1   6 1087.24   40.65
  -1   1   6 1137.64   40.75
   1   1   6 1169.61   40.57
  -1   1   6 1117.96   40.41
   1   1   6 1124.48   40.34
   1   1   6 1038.50   40.67
  -1   1   6 1074.71   40.72
   1   1   6 1109.99   39.99
   1  -1  -6 1050.18   39.94
   1   1  -6 1119.78   40.48
   1  -1   6 1101.21   40.39
   1   1   7  158.63    7.19
  -1   1   7  179.00    7.09
  -1   1   7  159.55    7.21
   1   1   7  170.44    7.35
   1   1   7  172.31    7.40
  -1   1   7  169.93    7.35
  -1   1   7  181.86    7.38
   1   1  -7  166.33    6.92
  -1   1  -7  172.86    6.84
  -1   1   7  164.60    7.23
   1   1   7  179.65    7.27
   1   1   7  183.54    7.02
   1   1   7  153.12    7.38
  -1   1   7  147.23    7.41
   1   1   7  172.24    6.89
  -1   1   7  182.40    7.31
   1   1  -7  170.73    6.92
  -1   1   7  175.09    7.12
  -1   1  -7  173.18    6.92
  -1   1   7  178.34    7.19
  -1   1   7  162.39    7.30
  -1   1   7  175.36    7.39
  -1   1   7  178.39    7.05
   1   1   7  175.24    7.18
   1   1   7  181.99    6.99
   1   1   7  174.47    7.55
  -1   1   7  157.39    7.55
   1  -1   7  178.99    6.97
  -1  -1   7  180.00    7.06
  -1   1   8   30.56    2.11
  -1   1   8   23.57    2.60
   1   1   8   24.78    2.60
   1   1   8   28.87    2.87
  -1   1   8   25.34    2.89
  -1   1   8   23.00    2.85
   1   1   8   23.98    2.83
  -1   1  -8   26.41    1.83
   1   1  -8   24.44    1.92
  -1   1   8   20.90    2.46
   1   1   8   23.00    2.51
   1   1   8   24.23    2.07
   1   1   8   21.27    2.93
  -1   1   8   23.77    3.00
   1   1  -8   25.28    1.94
  -1   1   8   25.68    2.51
  -1   1  -8   27.47    1.92
   1   1   8   28.22    1.92
  -1   1   8   30.60    2.24
  -1   1   8   26.12    2.50
  -1   1   8   24.44    2.50
   1   1   8   29.55    2.48
  -1   1   8   30.06    2.34
   1   1   8   27.61    2.33
  -1   1   8   26.93    2.13
   1   1   8   30.79    2.13
  -1   1   8   23.03    2.80
   1   1   8   22.08    2.79
   1  -1   8   24.57    1.94
  -1  -1   8   26.85    2.10
   1  -1   9  916.76   34.53
  -1  -1   9  946.54   34.67
   1   1   9  866.14   34.97
  -1   1   9  864.61   34.99
  -1   1   9  887.41   34.99
   1   1   9  928.08   35.03
  -1  -1  -9  898.25   33.93
  -1   1   9 1017.20   34.81
   1   1   9  961.53   34.48
   1   1  -9  996.88   34.56
  -1   1   9  984.08   35.02
  -1   1  -9  997.70   34.56
   1   1   9  998.54   34.88
  -1   1   9  983.37   34.94
  -1   1   9  960.58   34.78
  -1   1   9  951.46   34.97
   1   1   9 1013.30   34.99
   1   1   9  975.33   34.87
   1   1   9  941.16   35.37
   1   1   9  984.63   34.69
  -1   1   9  864.59   35.31
  -1   1   9  920.98   35.17
  -1   1   9  912.86   35.12
   1   1   9  894.74   35.11
   1   1   9  933.52   35.20
   1   1  -9  920.33   34.50
  -1   1  -9  939.83   34.45
   1   1   9  897.23   35.18
  -1   1   9  863.35   35.21
  -1  -1  10   54.51    3.12
   1  -1  10   54.19    2.88
   1   1  10   54.39    3.11
  -1   1  10   46.49    4.21
   1   1  10   54.83    4.37
   1   1 -10   51.00    2.85
   1   1  10   57.18    3.32
   1   1  10   54.50    2.86
  -1   1  10   56.46    3.56
  -1   1 -10   52.43    2.94
  -1   1  10   51.75    3.36
   1   1  10   54.75    3.40
   1   1  10   56.65    3.37
  -1   1  10   54.66    3.50
  -1   1  10   50.06    3.12
   1   1  10   54.76    3.30
   1  -1  10   52.79    4.35
  -1  -1  10   55.42    4.19
   1   1  10   59.60    4.17
   1   1  10   55.95    4.13
  -1   1  10   51.57    4.08
  -1   1  10   53.55    4.11
  -1   1  10   48.96    4.12
   1   1  10   56.14    4.10
  -1   1 -10   59.87    2.87
   1   1 -10   51.15    2.93
  -1   1 -11   51.86    2.84
   1   1 -11   57.21    2.95
   1   1  11   50.44    3.75
  -1   1  11   44.34    3.64
  -1   1  11   52.24    4.51
   1   1  11   52.15    4.38
  -1  -1  11   49.00    2.32
   1   1  11   49.51    2.86
   1   1  11   50.83    3.13
   1   1  11   52.09    3.40
  -1   1  11   47.02    3.61
   1   1 -11   47.80    2.86
  -1   1 -11   51.33    2.93
  -1   1  11   52.70    3.53
   1   1  11   65.01    3.47
  -1   1  11   56.82    3.48
   1   1  11   57.23    3.46
   1   1  11   61.31    3.49
  -1   1  11   54.75    3.22
   1  -1  11   48.60    4.45
  -1  -1  11   48.95    4.26
   1   1  11   55.39    3.49
  -1   1  11   48.30    4.23
  -1   1  11   56.18    4.24
   1   1  11   61.16    4.34
   1   1  11   52.31    4.18
  -1   1  11   47.91    4.47
  -1   1  11   44.00    4.21
   1   1  11   53.38    4.37
   1   1  11   46.90    4.15
   1  -1  11   54.39    2.93
  -1  -1  11   53.35    3.08
  -1   1 -12 1503.91   54.10
   1   1 -12 1444.30   54.16
   1   1  12 1330.48   54.88
  -1   1  12 1307.03   54.89
   1   1  12 1538.75   54.45
   1   1  12 1470.84   54.16
  -1   1  12 1353.46   55.39
   1   1  12 1463.07   55.48
   1   1 -12 1487.41   54.17
  -1   1  12 1567.49   54.96
   1   1  12 1508.66   54.70
  -1   1 -12 1445.61   54.16
   1   1  12 1506.88   54.65
   1   1  12 1633.47   54.72
   1   1  12 1512.92   54.64
  -1   1  12 1404.59   54.62
  -1   1  12 1481.82   54.73
  -1   1  12 1510.99   54.47
   1  -1  12 1486.93   55.38
  -1  -1  12 1539.18   55.53
   1   1  12 1552.54   54.80
   1   1  12 1543.56   54.77
   1   1  12 1455.03   54.14
  -1   1  12 1456.17   55.17
  -1   1  12 1504.14   55.22
   1   1  12 1535.30   55.30
   1   1  12 1516.37   55.30
  -1   1  12 1351.58   55.42
  -1   1  12 1391.67   55.40
   1   1  12 1414.47   55.43
   1   1  12 1412.63   55.25
  -1  -1  12 1494.90   54.28
   1  -1  12 1441.09   54.10
  -1   1 -13   86.13    3.96
   1   1 -13   84.55    4.05
   1   1  13   63.86    4.79
  -1   1  13   78.35    5.02
   1   1  13   81.56    5.72
   1   1  13   82.85    4.01
  -1   1  13   78.50    5.69
   1   1  13   78.07    4.29
  -1   1 -13   75.16    4.02
   1   1 -13   79.86    3.94
  -1   1  13   85.59    4.88
   1   1  13   67.37    4.53
  -1   1  13   72.55    4.39
   1   1  13   70.97    4.45
   1   1  13   79.46    4.44
  -1   1  13   78.61    4.26
  -1   1  13   80.90    4.60
   1   1  13   78.20    4.51
   1  -1  13   88.19    5.40
  -1  -1  13   88.08    5.57
   1   1  13   75.66    4.72
   1   1  13   88.50    4.73
   1   1  13   85.57    5.38
   1   1  13   79.39    4.01
  -1   1  13   83.24    5.27
  -1   1  13   70.85    5.38
  -1   1  13   81.63    5.61
   1   1  13   93.85    5.64
   1  -1  13   84.92    3.95
  -1  -1  13   89.57    4.13
   1   1 -14   84.70    4.20
  -1   1 -14   78.52    4.00
  -1   1  14   98.94    5.50
   1   1  14   90.94    5.43
   1   1  14   83.90    4.52
  -1   1  14   82.11    5.88
   1   1  14   77.37    4.14
   1   1  14   80.85    5.88
  -1   1 -14   80.39    4.19
   1   1 -14   83.38    4.17
  -1   1  14   76.69    5.10
   1   1  14   82.24    4.81
  -1   1  14   82.05    4.83
  -1   1  14   86.63    4.47
  -1   1  14   83.90    4.63
   1   1  14   82.43    4.62
   1   1  14   83.27    4.76
   1   1  14   90.55    4.74
  -1   1  14   85.18    4.69
   1   1  14   88.23    4.95
   1   1  14   82.95    4.99
   1   1  14   84.78    4.18
   1   1  14   88.07    5.44
  -1   1  14   87.73    5.50
  -1   1  14   98.42    6.01
   1   1  14   91.81    5.79
   1  -1  14   78.75    4.02
  -1  -1  14   83.29    4.20
   1   1  15  422.81   17.05
  -1   1  15  433.08   17.12
   1   1  15  402.32   15.88
   1   1  15  413.63   16.27
  -1   1  15  431.34   17.01
   1   1  15  419.56   16.68
   1   1 -15  408.80   15.86
  -1   1 -15  401.09   15.92
  -1   1  15  403.92   16.57
   1   1  15  435.62   16.53
   1   1  15  392.14   16.35
   1   1  15  437.24   16.67
   1  -1  15  413.78   17.20
  -1  -1  15  457.69   17.44
   1   1 -15  394.24   15.83
  -1   1 -15  381.35   15.73
  -1   1 -15  397.13   15.72
   1   1  15  395.04   15.86
   1  -1  15  378.08   15.67
  -1  -1  15  391.55   15.85
   1   1  15  395.91   16.73
   1   1  15  421.49   16.70
  -1   1  15  451.95   17.26
  -1   1  15  421.29   16.60
   1   1  15  409.09   17.05
  -1   1  16  114.59    6.55
  -1   1  16  108.92    6.01
   1   1  16  100.97    6.41
  -1   1  16  102.33    5.86
  -1  -1  16  111.52    6.64
   1  -1  16  109.51    6.53
  -1   1  16  103.53    6.35
   1   1  16  100.76    6.29
   1  -1  16  118.78    5.15
  -1  -1  16  110.28    5.23
  -1   1  16  100.17    6.27
   1   1  16  105.56    6.03
  -1   1  16  105.18    5.94
   1   1  16  114.29    6.05
  -1   1  16  107.87    6.78
  -1   1 -16  122.92    5.20
   1   1 -16  113.70    5.28
  -1   1 -16  115.53    5.20
   1   1  17    1.98    2.54
   1   1  17   -1.20    2.48
  -1   1  17    1.00    2.44
   1   1  17    0.85    1.36
   1   1  17    1.49    2.90
  -1   1  17    2.76    2.90
  -1   1  17    0.22    1.40
  -1   1 -17    0.65    1.25
   1   1  17    0.92    2.15
   1   1  17    1.85    2.83
  -1   1  17    2.11    2.99
   1   1  17    3.02    3.12
  -1   1  17    1.02    3.00
   1   1  17    1.90    2.14
  -1   1  17    0.34    1.92
   1   1  17    2.13    1.43
   1   1 -17    0.81    1.33
  -1  -1  17   -1.46    2.53
   1  -1  17    2.68    2.49
  -1   1  17    1.42    2.54
   1   1  17   -0.20    2.47
  -1   1  18  206.82    9.08
   1   1  18  195.35    8.44
  -1   1  18  204.65   10.48
   1   1  18  183.30    8.89
  -1   1  18  196.77    8.52
   1   1  18  200.44   10.46
  -1   1 -18  187.21    8.39
  -1   1 -18  193.22    8.36
  -1   1  18  186.55    9.13
  -1   1  18  192.78    9.44
  -1   1  18  202.57    9.80
   1   1  18  182.49    9.46
   1   1  18  202.76    9.86
   1   1  18  206.13    8.56
  -1   1  18  183.45    8.38
   1   1  18  168.32    9.39
   1   1  18  191.72    9.70
  -1   1  18  181.66    9.53
   1   1  18  208.32   10.60
   1  -1  18  200.49   10.06
  -1   1  18  206.47   10.55
  -1  -1  18  214.37   10.24
   1   1  19 1022.40   39.01
   1   1  19 1017.12   38.83
  -1   1  19 1018.79   38.85
  -1   1  19  950.93   38.55
  -1   1  19 1014.99   39.54
  -1   1  19  993.20   38.16
  -1   1  19  949.03   37.46
   1   1  19 1022.52   37.53
   1   1  19 1052.39   39.60
   1   1  19 1012.41   38.07
  -1  -1  19 1110.96   39.53
  -1  -1  19  926.41   38.77
   1   1  19 1001.32   39.48
   1  -1  19  958.45   38.91
  -1   1  19  926.78   39.25
   1  -1  19 1075.92   39.40
   1   1  19  955.01   38.43
   1   1  19 1014.64   37.95
   1   1  19 1037.85   37.56
  -1   1  19  966.78   37.40
   1   1  19  946.82   38.66
  -1   1  19 1002.69   38.82
   1   1  19 1001.64   38.80
  -1   1  19  960.60   38.33
  -1   1 -19 1012.37   37.34
   1   1  20   10.01    1.99
   1   1  20   15.23    3.79
   1   1  20   16.52    2.82
  -1   1  20   14.31    2.13
   1  -1  20   12.01    2.09
  -1   1  20   14.20    2.64
  -1   1  20   20.76    4.19
  -1   1 -20   13.29    1.94
   1   1 -20   16.01    2.08
   1  -1  20   14.18    3.37
  -1  -1  20   15.78    3.72
   1   1  20   22.60    4.26
  -1   1  20   12.21    3.83
   1   1  20   13.27    2.83
   1   1  20   12.45    2.49
   1  -1  20   12.08    3.23
  -1  -1  20   18.40    3.35
   1   1  20   13.26    2.08
  -1   1  20   15.05    2.03
   1  -1  20   12.71    2.77
  -1  -1  20   15.94    2.94
  -1   1  20   21.07    3.35
  -1   1  20   18.23    3.30
   1   1  20   19.70    3.34
   1   1  20   13.80    3.21
  -1   1  20   15.57    2.98
   1   1  20   16.99    2.39
   1   1  20   15.11    3.23
  -1   1  20   16.09    3.23
   1   1  21  423.71   18.09
   1   1  21  409.57   18.89
  -1   1  21  431.38   19.00
   1   1  21  444.80   17.66
  -1   1  21  441.74   17.54
   1   1 -21  429.19   17.51
  -1  -1  21  489.52   19.45
   1  -1  21  442.77   19.35
  -1   1  21  450.23   19.78
   1  -1  21  469.29   19.37
   1   1  21  471.17   19.96
  -1  -1  21  425.25   19.25
   1   1  21  447.67   18.14
   1  -1  21  444.27   17.81
   1   1  21  445.00   19.79
  -1   1  21  452.44   19.79
  -1   1  21  452.93   17.62
   1   1  21  438.30   17.56
  -1   1  21  444.19   18.32
   1   1  21  425.69   18.18
   1  -1  21  422.58   18.57
   1   1  21  433.31   18.95
  -1  -1  21  418.20   18.51
  -1   1  21  458.67   19.12
   1   1  22  162.05    9.21
  -1   1  22  175.01    9.39
   1   1  22  172.04    8.47
  -1   1  22  160.25    7.86
   1   1 -22  179.76    7.95
  -1  -1  22  161.55    9.45
  -1  -1  22  173.37    9.73
   1   1  22  185.46   10.25
   1  -1  22  157.92    9.40
   1  -1  22  175.65    9.79
  -1   1  22  196.58   10.38
   1  -1  22  182.26    8.32
   1   1  22  178.66    8.70
  -1   1  22  190.82   10.37
   1   1  22  178.78   10.22
   1   1  22  172.88    7.93
  -1   1  22  162.59    8.65
  -1   1  22  178.66    7.97
  -1  -1  22  171.15    8.92
  -1   1  22  195.26    9.57
   1  -1  22  161.79    8.85
   1   1  22  191.10    9.56
   1   1  22  169.12    8.53
  -1   1  23   76.62    5.69
   1   1  23   75.59    5.72
   1  -1  23   75.96    6.01
  -1   1  23   69.92    6.27
   1   1  23   83.60    6.54
  -1  -1  23   90.18    6.32
  -1  -1  23   75.70    6.29
  -1  -1  23   75.41    4.88
  -1   1  23   79.34    6.61
  -1   1  23   80.95    5.33
   1   1  23   84.43    6.73
   1   1  23   80.71    5.26
   1  -1  23   68.87    6.21
  -1   1  23   77.43    4.44
   1  -1  23   86.79    5.64
  -1  -1  23   79.62    5.44
   1   1  23   72.47    5.70
  -1   1  23   67.23    5.56
   1   1  23   80.89    5.27
  -1   1  23   81.12    5.18
   1   1  24  235.63   10.97
  -1   1  24  238.03   11.01
   1  -1  24  246.30   12.02
   1  -1  24  227.71   12.15
  -1   1  24  248.30   12.62
  -1  -1  24  254.64   12.48
   1   1  24  263.28   12.83
  -1  -1  24  236.68   12.03
   1   1  24  261.72   12.86
  -1   1  24  242.81   12.53
  -1  -1  24  248.25   12.40
   1  -1  24  234.37   12.22
  -1   1  24  234.97   11.13
   1   1  24  239.01   10.80
  -1  -1  24  232.72   10.72
   1   1  24  231.95   11.02
  -1   1  24  238.00   10.99
   1   1  24  222.65   11.69
  -1   1  24  215.53   11.59
  -1   1  25  118.69    7.54
   1   1  25  122.07    7.63
   1   1  25  117.63    6.79
  -1  -1  25  123.25    7.95
  -1  -1  25  128.67    7.80
   1  -1  25  122.44    7.89
  -1   1  25  151.59    8.63
   1  -1  25  129.20    7.87
   1   1  25  143.69    8.52
  -1  -1  25  135.60    8.11
   1   1  25  128.04    6.60
   1  -1  25  136.22    8.07
  -1  -1  25  116.94    6.52
  -1   1  25  121.41    6.97
  -1  -1  25  122.50    7.28
  -1   1  25  122.70    7.62
   1  -1  25  112.28    7.15
   1   1  25  124.74    7.73
   1  -1  25  117.55    6.56
  -1   1  25  119.04    6.81
   1   1  25  121.10    6.82
  -1   1  26    2.07    2.80
   1   1  26    6.73    3.04
   1   1  26    7.49    2.35
   1  -1  26    3.43    1.94
  -1   1  26    5.13    2.44
  -1  -1  26    0.27    2.90
   1  -1  26    3.50    2.95
   1  -1  26    7.53    3.46
  -1  -1  26    6.40    3.60
  -1  -1  26    1.53    1.98
   1   1  26    3.60    1.83
  -1   1  26    2.63    2.44
   1  -1  26    6.35    3.08
  -1  -1  26    2.03    3.30
   1   1  26    2.53    2.33
  -1  -1  26    3.46    2.41
  -1   1  26    3.14    2.88
   1  -1  26    3.46    2.53
   1   1  26    4.45    2.86
  -1   1  27  349.41   16.18
   1   1  27  381.97   16.42
   1  -1  27  353.69   15.98
  -1  -1  27  354.38   15.95
   1   1  27  379.58   15.60
  -1   1  27  366.17   16.89
   1   1  27  374.19   17.04
  -1   1  27  368.85   15.65
  -1  -1  27  374.01   15.20
   1  -1  27  361.42   15.98
  -1  -1  27  355.06   15.88
  -1   1  27  371.14   16.35
   1   1  27  347.49   16.16
   1  -1  28   75.34    5.26
   1   1  28   73.59    5.42
  -1  -1  28   71.28    5.19
  -1   1  28   75.05    5.46
   1   1  28   77.03    5.90
   1  -1  28   76.18    5.78
  -1   1  28   73.38    5.82
  -1  -1  28   69.05    5.60
  -1  -1  28   73.76    5.60
  -1   1  28   72.06    4.36
   1  -1  28   62.01    5.41
  -1   1  28   71.92    5.43
   1   1  28   69.92    5.38
  -1  -1  28   72.43    5.10
   1  -1  28   71.85    5.18
  -1   1  28   70.14    4.65
  -1  -1  28   63.36    4.36
   1  -1  28   66.19    4.39
   1   1  28   75.67    4.77
  -1  -1  29    5.77    2.51
   1  -1  29    1.35    2.26
   1   1  29    5.66    2.67
  -1   1  29    4.62    2.62
  -1  -1  29    4.00    1.91
   1  -1  29    2.94    1.84
   1   1  29    3.29    2.12
  -1   1  29    4.90    2.26
   1   1  29    4.12    3.11
  -1   1  29    5.43    3.11
  -1  -1  29    8.83    3.04
   1  -1  29    5.00    2.86
  -1   1  29    7.66    1.74
  -1  -1  29    4.51    2.98
   1   1  29    5.46    2.15
  -1   1  29    4.22    2.05
   1  -1  29    3.56    2.88
   1  -1  29    5.98    2.48
   1   1  29    4.09    2.56
  -1   1  29    6.48    2.70
  -1  -1  29    4.82    2.37
   1  -1  30   74.25    4.71
  -1  -1  30   68.91    4.60
  -1   1  30   66.92    4.25
   1   1  30   69.86    4.20
  -1  -1  30   73.65    5.09
   1  -1  30   71.04    5.10
  -1   1  30   69.64    5.32
   1   1  30   71.64    5.33
  -1  -1  30   65.63    5.02
   1  -1  30   63.04    5.07
  -1  -1  30   71.38    4.71
   1  -1  30   78.59    4.76
   1   1  30   69.12    4.73
  -1   1  30   64.28    4.77
   1   1  30   64.03    4.22
  -1  -1  30   65.06    4.02
   1  -1  30   68.64    4.01
  -1   1  30   61.68    4.16
   1  -1  31   -0.15    1.95
  -1  -1  31    3.53    1.97
  -1  -1  31    3.97    2.40
   1  -1  31    1.44    2.25
  -1   1  31    4.11    2.47
   1   1  31    4.48    2.56
  -1   1  31    2.03    1.65
   1   1  31    1.98    1.59
   1  -1  31    1.81    1.83
  -1  -1  31    3.91    1.90
   1   1  31    3.80    2.03
  -1   1  31    2.98    2.09
  -1   1  31    3.11    1.70
   1  -1  31    2.10    1.42
  -1  -1  31    1.95    1.58
   1   1  31    2.02    1.75
   1   1  32    7.11    2.17
  -1   1  32    5.07    2.28
  -1  -1  32    5.02    2.03
   1  -1  32    5.61    2.15
   1  -1  32    4.84    1.28
  -1  -1  32    4.31    1.39
  -1   1  32    3.92    1.52
   1  -1  32    3.07    1.72
  -1  -1  32    4.76    1.84
  -1   1  32    5.89    1.50
   1   1  32    5.45    1.34
  -1  -1  33   48.50    3.09
  -1   1  33   36.63    2.31
  -1   2   0    0.83    0.87
  -1   2   0    1.11    0.80
   1   2   0    0.04    1.04
   1   2   0   -0.24    0.74
  -1   2   0    0.70    1.72
   1   2   0    0.70    1.67
  -1   2   0    0.16    1.13
   1   2   0    0.75    2.22
   1   2   0    1.26    1.76
  -1   2   0    0.17    1.91
  -1   2   0   -0.78    2.28
   1   2   0    1.01    2.03
  -1   2   0    0.73    0.85
   1   2   0    0.46    0.93
  -1   2   0    0.41    0.83
   1   2   0    0.47    1.13
  -1   2   0   -0.50    1.21
   1   2   0    1.27    1.56
  -1  -2   0    0.71    1.32
   1  -2   0    0.91    1.06
   1   2   1  537.35   18.69
   1   2   1  518.23   18.92
  -1   2   1  545.57   18.75
  -1   2  -1  475.21   18.56
   1   2  -1  486.28   18.54
   1   2  -1  507.00   18.94
   1   2   1  483.86   18.66
  -1   2   1  487.33   18.48
  -1   2   1  506.09   18.41
  -1   2  -1  505.17   18.54
   1   2   1  472.84   18.40
   1   2  -1  498.61   18.55
  -1   2  -1  506.84   18.49
   1   2   1  491.93   18.33
   1   2   1  478.50   18.55
  -1   2  -1  474.13   18.31
   1   2  -1  507.91   18.30
   1   2   1  503.22   18.44
  -1   2   1  495.36   18.98
   1   2   1  516.26   19.02
  -1   2  -1  525.50   19.04
   1   2  -1  508.42   19.01
  -1   2   1  504.35   18.51
  -1   2  -1  523.07   18.65
   1   2   1  464.21   19.23
   1   2   1  510.25   19.37
  -1   2   1  502.31   19.25
  -1   2  -1  495.44   19.12
  -1   2   1  533.91   19.46
   1   2  -1  515.12   19.01
   1   2   1  514.11   19.13
   1   2  -1  502.10   19.10
  -1   2   1  495.28   18.58
  -1  -2  -1  497.88   18.65
   1  -2   1  488.80   18.66
  -1  -2   1  484.71   18.74
  -1   2   1  497.56   18.40
   1  -2  -1  507.91   18.54
  -1   2   2  108.33    4.94
   1   2   2  109.19    4.92
   1   2   2  130.20    5.51
  -1   2  -2  125.70    5.49
  -1   2   2  125.94    5.45
   1   2  -2  123.04    5.45
  -1   2   2  126.58    5.45
   1   2   2  140.22    5.54
  -1   2  -2  121.90    5.03
   1   2  -2  121.14    5.10
  -1   2   2  126.25    4.77
   1   2  -2  116.77    5.26
   1   2  -2  118.81    5.55
   1   2   2  120.02    6.03
  -1   2  -2  120.49    5.48
  -1   2   2  123.00    5.95
   1   2   2  130.57    5.79
   1   2   2  122.00    5.63
  -1   2   2  129.18    5.82
   1   2   2  119.42    5.33
  -1   2  -2  114.70    4.82
   1   2  -2  110.07    4.91
   1   2   2  107.60    4.60
  -1   2   2  116.99    4.67
  -1   2  -2  116.13    4.88
   1   2   2  111.92    4.53
  -1   2   2  124.54    4.91
   1   2   2  113.95    5.01
  -1  -2  -2  112.37    4.86
   1  -2   2  120.60    5.07
   1  -2  -2  116.91    4.76
  -1   2   2  113.98    4.64
  -1  -2   2  114.98    5.14
   1   2   2  130.27    5.11
  -1   2  -2  122.70    4.94
   1   2  -2  120.09    4.79
   1   2   2  126.04    5.32
   1  -2   3  339.65   13.57
  -1  -2   3  346.56   13.68
  -1  -2  -3  324.67   13.26
   1  -2  -3  352.99   13.19
   1   2   3  343.28   13.72
   1   2  -3  356.36   13.23
   1   2   3  379.74   13.64
   1   2   3  349.86   13.52
  -1   2   3  354.98   13.41
   1   2  -3  353.73   13.46
  -1   2  -3  349.80   13.38
  -1   2  -3  354.50   13.42
  -1   2   3  377.81   13.89
   1   2   3  366.02   13.87
   1   2   3  349.85   13.88
   1   2   3  360.38   13.89
  -1   2   3  336.16   13.82
  -1   2   3  345.22   13.84
   1   2  -3  360.28   13.60
  -1   2  -3  372.08   13.57
   1   2   3  374.07   14.31
   1   2   3  363.07   14.18
   1   2   3  362.31   14.11
  -1   2   3  360.05   14.37
  -1   2   3  364.29   14.26
   1   2  -3  327.51   13.59
   1   2   3  382.48   13.58
  -1   2   3  367.63   13.27
  -1   2   3  336.41   13.70
   1   2   3  388.19   13.81
  -1   2   3  356.71   14.20
   1   2   3  360.32   14.21
   1   2   3  354.62   13.46
  -1   2   3  344.00   13.48
  -1  -2   4 1176.27   44.08
   1  -2   4 1221.96   44.02
  -1   2   4 1203.38   44.09
   1   2   4 1194.98   44.04
   1   2   4 1196.90   44.13
   1   2   4 1250.93   43.98
   1   2  -4 1186.49   43.90
  -1   2  -4 1192.76   43.80
  -1   2  -4 1197.69   43.85
   1   2   4 1261.71   44.27
  -1   2   4 1153.78   44.18
  -1   2   4 1155.56   44.21
   1   2   4 1143.33   44.20
  -1   2  -4 1199.64   43.97
   1   2  -4 1223.44   43.99
  -1   2   4 1208.57   44.62
   1   2  -4 1094.29   43.89
   1   2   4 1177.82   44.52
   1   2   4 1142.58   44.57
  -1   2   4 1164.96   44.62
   1   2   4 1256.54   44.52
   1   2   4 1263.13   44.19
  -1   2   4 1190.67   44.03
  -1   2   4 1141.37   44.09
   1   2   4 1301.96   43.98
  -1   2   4 1204.89   43.69
   1   2   4 1237.17   44.58
  -1   2   4 1265.15   44.60
   1   2   4 1132.91   44.00
   1   2   4 1216.92   43.90
  -1   2   4 1135.94   43.90
  -1   2   4 1237.51   43.87
  -1   2  -5  157.26    6.54
   1   2  -5  159.34    6.62
  -1   2  -5  153.00    6.56
  -1   2   5  173.35    7.08
   1   2   5  169.46    7.11
  -1   2   5  164.90    7.04
   1   2   5  161.51    7.11
  -1   2   5  159.21    7.13
   1   2   5  142.00    6.73
  -1   2   5  157.51    6.67
  -1   2   5  162.47    6.63
  -1   2  -5  159.94    6.73
   1   2  -5  166.56    6.74
  -1   2   5  151.88    7.49
   1   2   5  158.66    7.37
   1   2  -5  156.36    6.54
   1   2   5  166.62    7.38
  -1   2   5  178.44    7.63
  -1   2   5  161.36    7.40
   1   2   5  160.46    7.50
   1   2   5  175.41    7.01
  -1   2   5  139.43    6.70
  -1   2   5  156.65    6.93
   1   2   5  157.55    6.56
   1   2   5  160.20    6.64
  -1   2   5  159.38    6.42
  -1   2   5  170.43    6.91
   1   2   5  170.23    6.94
   1   2   5  179.03    6.93
   1   2   5  164.03    6.71
   1   2   5  154.37    7.32
  -1   2   5  162.25    7.38
   1  -2   5  164.76    6.77
  -1  -2   5  160.59    6.87
  -1   2  -6 4652.53  168.33
   1   2  -6 4631.17  168.42
  -1   2  -6 4616.05  168.38
   1   2   6 4233.07  168.69
  -1   2   6 4939.73  168.89
  -1   2   6 4785.70  168.45
   1   2   6 5106.36  168.65
  -1   2   6 4452.53  168.73
   1   2  -6 4701.05  168.51
  -1   2  -6 4637.51  168.50
  -1   2   6 4531.15  169.06
   1   2   6 4463.24  169.03
   1   2   6 4790.31  169.08
  -1   2   6 4486.38  169.10
  -1   2   6 4619.39  169.20
   1   2   6 4684.93  169.12
   1   2   6 4727.49  168.42
   1   2   6 4849.19  168.41
  -1   2   6 4443.63  168.23
  -1   2   6 4778.27  168.64
   1   2   6 4897.96  168.71
   1   2   6 4558.21  168.50
  -1   2   6 4375.47  168.98
   1   2   6 4425.11  168.98
   1  -2   6 4627.32  168.54
  -1  -2   6 4605.70  168.62
   1  -2   7  620.79   23.58
  -1  -2   7  634.98   23.70
  -1   2   7  632.16   23.50
   1   2   7  637.10   23.65
   1   2  -7  642.99   23.56
  -1   2  -7  625.55   23.55
  -1   2   7  622.85   23.78
   1   2   7  634.71   24.22
  -1   2   7  615.41   24.29
   1   2   7  669.86   24.24
  -1   2   7  617.52   24.15
   1   2   7  616.67   24.16
  -1   2   7  644.09   24.36
  -1   2   7  616.52   23.29
   1   2   7  634.26   23.47
   1   2   7  656.39   23.79
  -1   2   7  667.40   23.76
   1   2   7  623.37   23.55
   1   2   7  589.62   24.06
  -1   2   7  566.29   24.03
   1   2  -7  594.07   23.44
  -1   2  -7  627.59   23.37
  -1   2  -7  610.17   23.40
  -1   2  -8  253.56    9.61
   1   2  -8  244.13    9.70
  -1   2  -8  253.24    9.67
  -1   2   8  208.48    9.98
   1   2   8  218.74   10.03
   1   2   8  226.06   10.14
  -1   2   8  236.21   10.13
   1   2   8  225.92    9.89
   1   2   8  242.59    9.79
  -1   2   8  255.35    9.77
  -1   2   8  234.82   10.21
  -1   2   8  240.60    9.98
   1   2  -8  242.64    9.79
  -1   2  -8  244.78    9.80
  -1   2   8  259.50   10.67
   1   2   8  245.18   10.47
   1   2   8  239.78   10.48
  -1   2   8  248.06   10.55
  -1   2   8  246.22   10.43
   1   2   8  249.13   10.46
  -1   2   8  237.09    9.53
   1   2   8  246.81    9.69
  -1   2   8  268.30    9.88
   1   2   8  208.38    9.95
  -1   2   8  254.37    9.99
   1   2   8  215.35   10.32
  -1   2   8  229.30   10.40
   1  -2   8  254.41    9.86
  -1  -2   8  245.58    9.96
  -1   2  -9 1681.95   62.08
   1   2  -9 1663.65   62.16
  -1   2  -9 1680.46   62.10
   1   2   9 1546.28   62.54
  -1   2   9 1801.45   62.82
  -1   2   9 1566.86   62.58
   1   2   9 2005.29   63.04
   1   2   9 1714.83   62.31
  -1   2   9 1712.49   62.24
  -1   2   9 1726.30   62.67
  -1   2   9 1722.37   62.45
   1   2   9 1631.18   62.29
  -1   2  -9 1742.78   62.26
   1   2  -9 1717.93   62.24
   1   2   9 1745.38   62.94
  -1   2   9 1694.67   62.85
  -1   2   9 1682.48   63.01
  -1   2   9 1682.68   62.97
   1   2   9 1651.64   62.86
   1   2   9 1672.74   62.88
  -1   2   9 1713.46   62.05
   1   2   9 1699.28   62.14
   1   2   9 1712.06   62.15
  -1   2   9 1755.27   62.28
   1   2   9 1570.87   62.53
  -1   2   9 1560.50   62.54
  -1   2   9 1763.14   62.45
  -1   2   9 1690.18   62.64
   1   2   9 1739.69   62.74
   1   2   9 1734.24   62.69
  -1   2   9 1697.99   62.67
  -1   2   9 1582.15   62.88
   1   2   9 1581.25   62.86
   1  -2   9 1766.91   62.31
  -1  -2   9 1703.69   62.36
  -1   2 -10  730.92   27.14
   1   2 -10  720.79   27.18
  -1   2 -10  724.74   27.08
   1   2  10  602.17   27.58
  -1   2  10  647.85   27.70
  -1   2  10  749.41   27.32
   1   2  10  767.41   27.41
   1   2  10  725.12   27.31
  -1   2 -10  747.29   27.30
  -1   2  10  747.47   27.80
  -1   2  10  717.46   27.47
   1   2 -10  720.78   27.26
  -1   2  10  738.04   28.15
  -1   2  10  716.46   27.87
   1   2  10  772.02   28.08
   1   2  10  750.06   28.00
   1   2  10  699.16   27.94
  -1   2  10  739.85   28.08
  -1   2  10  723.44   27.08
  -1   2  10  775.70   27.36
   1   2  10  724.70   27.21
   1   2  10  774.32   27.25
  -1   2  10  654.56   27.69
   1   2  10  627.12   27.63
  -1   2  10  709.28   27.47
   1   2  10  768.35   27.96
  -1   2  10  743.48   27.95
   1   2  10  784.75   27.93
  -1   2  10  738.15   27.90
   1   2  10  656.78   27.99
  -1   2  10  675.98   28.07
  -1  -2  10  737.63   27.42
   1  -2  10  718.10   27.29
   1   2 -11  147.92    6.81
  -1   2 -11  147.20    6.77
  -1   2 -11  155.26    6.78
   1   2  11  159.18    7.69
  -1   2  11  148.22    7.62
   1   2  11  158.02    6.84
   1   2  11  160.57    7.14
  -1   2  11  163.20    7.10
   1   2 -11  158.50    6.96
  -1   2  11  158.88    7.53
   1   2  11  150.50    6.96
  -1   2 -11  154.03    6.99
  -1   2  11  159.86    7.20
   1   2  11  169.99    7.51
  -1   2  11  163.55    7.69
   1   2  11  166.01    7.76
   1   2  11  153.26    7.76
  -1   2  11  154.41    7.76
   1   2  11  161.29    7.70
  -1   2  11  169.80    7.99
   1   2  11  163.61    6.92
  -1   2  11  169.16    7.10
   1   2  11  167.43    7.01
  -1   2  11  153.04    6.75
   1   2  11  159.58    7.71
  -1   2  11  152.69    7.63
   1   2  11  159.93    7.86
  -1   2  11  161.32    7.88
   1   2  11  159.14    7.72
  -1   2  11  156.32    7.84
   1   2  11  149.14    7.96
  -1   2  11  153.89    8.15
   1  -2  11  149.65    6.94
  -1  -2  11  159.37    7.09
   1   2  12 1162.09   43.22
  -1   2  12 1113.58   43.15
   1   2  12 1093.61   42.13
  -1   2  12 1131.98   42.34
   1   2  12 1199.89   42.45
  -1   2  12 1162.89   42.48
   1   2  12 1123.33   42.73
   1   2  12 1096.35   42.20
  -1   2  12 1124.00   42.84
   1   2  12 1088.89   42.91
  -1   2  12 1141.56   43.09
   1   2  12 1130.33   43.01
  -1   2  12 1167.00   43.24
  -1   2  12 1111.46   42.87
   1   2  12 1176.61   43.16
   1   2  12 1154.14   42.27
   1   2  12 1144.50   42.19
  -1   2  12 1166.22   42.39
  -1   2  12 1178.46   43.28
   1   2  12 1140.04   43.23
  -1   2 -12 1092.03   42.02
  -1   2 -12 1123.66   42.09
   1   2 -12 1109.45   42.13
   1  -2  12 1146.30   42.26
  -1  -2  12 1135.97   42.38
  -1   2 -13    7.10    1.60
   1   2 -13    7.06    1.75
  -1   2 -13    4.99    1.50
   1   2  13    5.17    2.60
  -1   2  13    5.07    2.66
  -1   2  13    8.14    2.99
   1   2  13    6.40    2.91
   1   2  13    4.81    2.76
  -1   2  13    3.91    2.74
  -1   2  13    8.16    1.92
   1   2  13    4.75    1.98
   1   2  13    4.95    2.19
  -1   2  13    6.12    2.35
   1   2  13    3.45    1.58
  -1   2  13    4.04    2.13
   1   2  13    4.82    2.46
  -1   2  13    4.42    2.50
  -1   2  13    7.73    2.04
   1   2  13    7.58    1.75
  -1   2  13    6.92    2.72
   1   2  13    8.17    2.68
   1   2  13    4.39    3.06
  -1   2  13    7.14    3.22
   1  -2  13    8.93    1.79
  -1  -2  13    6.78    1.88
   1   2 -14    6.13    1.68
  -1   2 -14    5.85    1.73
  -1   2  14    4.78    2.77
   1   2  14   10.20    2.99
   1   2  14    9.07    3.23
  -1   2  14    6.05    3.47
   1  -2  14    6.49    3.24
  -1  -2  14   14.65    3.52
  -1   2  14    5.46    2.96
   1   2  14   10.74    3.18
   1   2  14    4.89    2.06
  -1   2  14    3.61    1.98
   1   2  14    5.38    2.31
  -1   2 -14    4.18    1.79
   1   2 -14    5.27    1.83
  -1   2  14    8.72    2.55
  -1   2  14    3.94    2.17
  -1   2  14    5.79    2.62
   1   2  14    7.16    2.49
  -1   2  14    4.98    2.76
   1   2  14    8.17    2.79
  -1   2  14    3.72    3.22
   1   2  14    5.15    3.48
  -1  -2  14    3.43    1.75
   1  -2  14    7.53    1.84
  -1   2 -15   67.89    4.01
   1   2  15   70.55    4.86
   1   2  15   85.45    4.83
   1   2  15   71.59    4.98
   1   2  15   73.75    5.55
  -1   2  15   89.30    5.95
  -1   2  15   87.59    5.98
   1   2  15   71.72    5.81
   1   2  15   77.06    4.18
  -1   2  15   74.04    5.75
   1   2  15   80.62    6.02
  -1  -2  15   64.78    5.59
   1  -2  15   80.19    5.87
  -1   2  15   70.56    5.56
   1   2  15   70.40    5.61
   1   2  15   67.39    4.09
   1   2 -15   73.55    4.22
  -1   2 -15   75.35    4.25
  -1   2  15   77.43    5.43
   1   2  15   79.18    5.15
   1   2  15   70.09    4.93
  -1   2  15   78.82    5.09
   1   2  15   74.11    4.28
  -1   2  15   73.46    4.24
   1   2  15   69.64    6.00
  -1   2  15   70.91    6.24
   1  -2  15   71.91    4.15
  -1  -2  15   70.35    4.27
  -1   2  16  391.04   16.82
   1   2  16  373.11   16.62
   1   2  16  368.61   15.86
   1   2  16  373.49   15.98
   1   2  16  358.26   15.54
   1   2  16  405.30   16.93
   1   2  16  409.55   16.95
   1   2  16  370.15   15.00
  -1   2  16  409.90   16.95
  -1   2  16  391.87   16.93
   1  -2  16  400.09   16.90
  -1  -2  16  384.39   16.82
  -1   2  16  355.41   16.61
   1   2  16  343.55   16.46
   1   2  16  381.26   15.52
   1   2  16  390.43   15.11
  -1   2  16  359.81   15.37
  -1   2 -16  367.75   15.12
  -1   2  16  351.07   15.97
   1   2 -16  350.43   15.07
  -1   2  16  350.39   15.95
   1   2  16  332.48   15.81
  -1   2  16  374.31   15.14
   1   2  16  369.46   15.22
  -1   2  16  399.33   17.62
   1   2  16  416.50   17.63
   1   2 -16  389.86   15.09
  -1   2 -16  374.73   14.93
   1   2 -17    9.58    2.11
  -1   2 -17    7.04    1.92
   1   2  17    9.80    3.71
  -1   2  17    5.62    3.37
   1   2  17   10.21    3.08
   1   2  17    9.37    2.49
   1   2  17   11.80    3.69
  -1   2  17    6.95    3.83
   1   2  17    6.01    1.93
  -1  -2  17    5.77    3.38
   1  -2  17   11.96    3.67
   1   2  17    8.81    3.52
  -1   2  17    6.00    2.59
   1   2  17    6.21    2.75
  -1   2  17    7.01    3.35
   1   2  17    5.71    2.07
  -1   2  17    7.07    2.35
   1   2  17    6.64    2.34
  -1   2  17    7.18    2.05
  -1   2  17    5.31    2.87
   1   2  17    6.44    2.93
   1   2 -17    4.74    1.79
  -1   2 -17    7.12    1.95
   1   2  17   10.53    2.78
  -1   2  17    5.01    2.68
  -1   2  17    5.94    2.02
   1   2  17    3.91    2.90
   1   2  17   13.65    2.43
  -1   2  17   10.79    4.44
   1   2  17    8.62    4.05
  -1  -2  17    6.70    2.04
   1  -2  17    6.03    1.74
   1   2 -18    6.89    1.93
  -1   2 -18    8.17    1.80
  -1   2  18    9.13    3.62
   1   2  18    5.49    3.50
   1   2  18    6.01    2.30
  -1   2  18    4.34    2.44
   1   2  18    4.95    2.96
  -1   2  18    6.13    1.91
   1   2  18    8.20    1.97
  -1   2  18    9.18    3.69
   1   2  18   12.81    3.61
   1  -2  18   11.81    3.58
  -1  -2  18   10.05    3.42
   1   2  18   11.76    3.64
   1   2  18   11.59    3.20
  -1   2  18    5.64    3.29
  -1   2  18    3.46    2.46
  -1   2  18    8.48    1.97
   1   2  18    4.61    1.94
  -1   2  18    7.58    2.44
   1   2  18    7.26    2.39
   1   2  18    9.19    2.93
  -1   2 -18    7.48    2.00
  -1   2  18   10.67    3.15
   1   2  18    9.41    2.93
  -1   2  18    6.40    1.96
   1   2  18    7.56    2.13
   1   2  18    6.75    3.00
  -1   2  18    5.50    2.67
   1   2  18    7.29    3.84
  -1   2  18    4.73    4.06
  -1  -2  18    8.35    1.96
   1  -2  18    9.83    1.87
  -1   2 -19  154.00    7.16
   1   2 -19  148.09    7.19
   1   2 -19  155.51    7.26
  -1   2  19  163.73    9.03
   1   2  19  138.66    8.32
  -1   2  19  153.61    8.13
   1   2  19  155.65    7.92
   1   2  19  154.60    8.91
  -1   2  19  154.52    8.16
   1   2  19  146.39    8.36
  -1   2  19  148.38    7.16
   1   2  19  154.34    7.23
  -1  -2  19  158.14    8.90
   1  -2  19  152.62    8.79
   1   2  19  147.97    8.79
  -1   2  19  136.26    8.69
   1   2  19  160.14    7.94
  -1   2  19  157.37    7.84
  -1   2  19  146.71    7.33
   1   2  19  150.10    7.25
   1   2  19  149.31    8.36
  -1   2  19  140.52    8.45
  -1   2 -19  143.50    7.26
  -1   2  19  145.01    8.38
   1   2  19  160.54    8.84
   1   2  19  137.21    7.53
  -1   2  19  143.20    7.41
  -1   2  19  150.01    9.61
   1   2  19  147.06    9.50
   1  -2  19  159.12    7.13
  -1  -2  19  154.77    7.24
   1   2 -20   54.96    3.69
  -1   2 -20   54.87    3.60
   1   2 -20   49.89    3.66
   1   2  20   46.01    5.23
   1   2  20   43.21    4.54
   1   2  20   47.65    4.20
  -1   2  20   56.96    5.43
  -1   2  20   53.05    4.62
  -1   2  20   52.66    4.81
  -1   2  20   48.31    3.60
   1   2  20   54.91    3.73
  -1  -2  20   44.39    4.81
   1  -2  20   53.81    5.08
   1   2  20   48.65    4.87
   1   2  20   61.67    5.56
  -1   2  20   53.84    5.34
  -1   2  20   49.74    3.79
   1   2  20   58.37    4.47
  -1   2  20   57.40    4.45
   1   2  20   52.29    3.75
   1   2  20   47.68    4.79
  -1   2 -20   45.86    3.65
  -1   2  20   45.93    4.65
   1   2  20   53.59    5.09
   1   2  20   58.58    4.30
  -1   2  20   52.85    3.96
   1   2  20   52.78    5.83
  -1   2  20   58.59    6.04
  -1  -2  20   58.97    3.68
   1  -2  20   52.34    3.51
  -1   2  21   64.20    5.34
   1   2  21   58.75    5.62
  -1   2  21   59.30    5.71
   1   2  21   56.82    5.22
  -1   2  21   54.82    5.03
   1   2  21   62.43    4.83
   1   2  21   57.51    4.65
   1   2  21   64.39    4.13
  -1   2  21   61.78    4.08
  -1  -2  21   58.87    5.29
   1   2  21   61.24    4.08
  -1   2  21   67.63    4.98
  -1   2  21   64.13    4.23
  -1   2 -21   56.90    4.00
   1   2  21   54.99    5.35
   1   2  21   69.70    4.61
  -1   2  21   64.91    4.52
  -1   2 -21   69.37    4.09
   1   2 -21   59.85    4.05
   1   2  21   60.16    5.56
   1   2  21   61.50    5.56
  -1   2  21   63.70    5.63
  -1  -2  21   64.10    5.70
  -1   2  21   74.30    6.50
   1   2  21   60.88    6.20
   1  -2  21   65.63    5.76
   1   2  22  481.57   21.55
  -1   2  22  491.13   21.35
   1   2  22  524.40   20.53
   1   2  22  488.98   20.02
  -1   2  22  508.16   20.08
  -1   2  22  544.82   21.04
  -1  -2  22  439.89   21.17
   1  -2  22  466.27   21.39
  -1   2  22  524.16   22.63
   1   2  22  531.64   22.69
   1   2  22  477.48   21.56
  -1   2  22  485.67   20.44
   1   2  22  520.06   20.66
   1   2  22  510.07   20.00
  -1   2  22  506.34   19.96
   1   2  22  528.69   20.87
   1   2  22  495.57   21.67
  -1   2  22  554.13   21.13
  -1   2  22  518.90   21.79
   1   2  22  467.47   21.34
  -1   2  22  451.00   20.98
   1   2  22  479.34   20.74
  -1   2 -22  507.90   19.90
   1   2 -22  499.95   19.93
   1   2  23    1.23    1.85
   1   2  23    0.94    2.14
  -1   2  23    1.97    2.40
   1   2  23    1.73    2.40
  -1   2  23    2.79    1.88
  -1   2 -23    2.36    1.67
   1   2 -23    3.22    1.80
  -1  -2  23    3.20    3.15
  -1   2  23    2.42    3.50
   1  -2  23    0.58    2.98
   1   2  23    0.69    3.48
   1   2  23   -1.75    2.96
   1   2  23    4.20    2.38
  -1   2  23    3.70    2.24
  -1  -2  23    1.92    3.00
   1  -2  23    2.72    2.90
   1   2  23    2.53    1.83
  -1   2  23    0.58    1.61
   1   2  23    1.42    2.93
   1   2  23    1.57    2.34
  -1   2  23    1.13    2.36
   1   2  23    2.23    3.00
  -1   2  23    2.54    2.95
  -1   2  23    1.04    2.73
  -1   2  23    2.61    3.02
  -1   2  23    1.64    2.80
   1   2  23    6.68    3.24
  -1  -2  23    2.23    2.49
  -1   2  24  202.09    9.01
   1   2  24  204.44    9.48
  -1   2  24  228.90   10.18
  -1   2 -24  206.34    8.82
   1  -2  24  193.70   10.27
   1   2  24  186.06   10.92
   1  -2  24  215.10   10.81
  -1  -2  24  199.13   10.69
  -1   2  24  196.09   11.11
  -1  -2  24  188.53   10.25
   1   2  24  192.76    9.62
  -1   2  24  191.39    9.49
   1   2 -24  200.40    8.87
   1   2  24  210.38   10.01
  -1   2  24  199.81    8.90
  -1   2  24  180.63   10.30
  -1  -2  24  180.46    9.68
   1  -2  24  181.15    9.68
   1   2  24  197.10   10.48
  -1   2  24  189.33    9.64
   1   2  24  187.51   10.30
  -1   2  24  181.95   10.17
   1   2  24  193.32    9.74
   1   2  25  106.08    6.84
  -1   2  25  127.82    7.14
  -1   2  25  122.54    7.09
   1   2  25  128.03    7.12
   1   2 -25  133.16    6.21
  -1  -2  25  140.08    8.19
   1  -2  25  119.66    7.47
  -1  -2  25  111.28    7.45
   1  -2  25  129.30    7.91
  -1   2  25  126.49    6.78
   1   2  25  131.26    6.77
  -1   2  25  125.79    6.29
   1  -2  25  117.56    7.04
  -1  -2  25  129.66    7.23
   1   2  25  105.62    7.41
  -1   2  25  113.10    7.58
  -1   2  25  126.37    6.90
   1  -2  25  128.71    6.40
   1   2  25  137.99    7.07
   1   2  26   -0.63    3.58
  -1  -2  26    1.07    2.85
   1  -2  26    6.16    2.99
  -1   2  26    5.05    3.52
  -1   2  26    3.30    2.45
   1   2  26    2.44    2.41
  -1  -2  26    4.77    2.45
   1  -2  26    4.37    2.44
  -1   2  26    2.91    2.94
   1   2  26    0.53    2.85
  -1   2  27  169.50    8.82
  -1  -2  27  199.14    9.73
  -1   2  27  193.06   10.33
   1   2  27  193.27   10.36
   1  -2  27  191.77    9.65
  -1  -2  27  198.26    9.92
   1  -2  27  191.45    9.86
   1  -2  27  182.61    9.73
  -1   2  27  189.68    8.77
  -1  -2  27  183.86    9.78
   1   2  27  196.66    8.71
   1   2  27  170.80    9.58
  -1   2  27  164.98    9.47
   1  -2  27  170.89    8.95
  -1  -2  27  188.83    9.12
  -1  -2  27  179.09    8.39
   1   2  27  183.97    8.91
  -1   2  27  180.46    8.80
  -1   2  28    9.41    3.58
  -1  -2  28   13.79    2.99
   1   2  28   10.21    3.50
  -1  -2  28   12.78    3.05
   1  -2  28   16.75    3.08
   1  -2  28   12.78    2.98
   1   2  28   14.82    2.25
   1  -2  28   15.21    3.23
  -1   2  28    9.09    2.18
  -1  -2  28   10.36    2.92
   1   2  28   14.52    2.63
  -1   2  28   11.83    2.60
  -1  -2  28   12.80    2.61
   1  -2  28    8.76    2.43
  -1   2  28    9.37    2.88
   1   2  28   12.57    3.12
   1   2  28    9.94    2.44
  -1   2  28   14.12    2.49
  -1  -2  28   10.03    1.96
   1  -2  29    0.17    2.02
  -1  -2  29    0.84    2.04
  -1   2  29   -0.43    1.86
  -1  -2  29    2.13    1.52
  -1   2  29    3.84    3.01
   1  -2  29    3.26    2.49
  -1  -2  29    4.23    2.47
   1   2  29    2.88    2.90
   1  -2  29    2.27    2.59
  -1  -2  29    2.89    2.51
   1   2  29    0.45    1.85
  -1   2  29    1.41    2.06
   1   2  29    3.30    1.62
  -1   2  29    2.91    1.71
   1   2  29   -1.42    2.24
   1  -2  29    0.84    1.99
  -1  -2  29    0.67    2.07
  -1   2  29    2.85    2.37
   1  -2  30  103.67    5.52
  -1  -2  30  100.15    5.45
   1   2  30   99.22    5.22
  -1   2  30  103.84    5.37
  -1   2  30   97.13    5.14
  -1  -2  30   98.45    4.77
  -1  -2  30  110.71    6.10
   1   2  30   92.00    6.05
   1  -2  30  106.67    6.03
  -1   2  30   94.77    6.10
   1  -2  30  100.84    5.94
  -1   2  30   94.81    4.89
   1   2  30   95.18    4.76
  -1  -2  30  104.40    5.95
   1   2  30   91.28    5.62
  -1  -2  30  100.74    5.44
  -1   2  30   93.49    5.64
   1  -2  30  106.93    5.51
   1  -2  31   24.82    2.85
  -1   2  31   24.73    3.10
   1   2  31   25.17    3.07
  -1  -2  31   23.46    2.84
   1   2  31   22.91    2.21
  -1  -2  31   20.81    2.39
   1  -2  31   21.12    2.39
  -1  -2  31   20.31    1.75
  -1   2  31   20.18    2.25
   1  -2  31   20.43    2.76
  -1   2  31   24.99    1.92
  -1  -2  31   28.89    2.99
  -1   2  32    9.71    1.51
   1   2  32   11.11    1.50
  -1  -2  32   14.22    2.08
   1  -2  32   11.39    1.98
   1   2  32    8.61    2.07
  -1   2  32    9.56    2.10
  -1  -2  32   10.55    1.73
   1  -2  32   10.62    1.71
  -1   3   0   -0.25    1.59
   1   3   0   -0.10    1.89
   1   3   0    0.49    1.20
   1   3   0    0.73    0.89
  -1   3   0    0.29    0.92
  -1   3   0   -0.13    0.83
   1   3   0    1.07    1.00
   1   3   0    0.31    0.75
  -1   3   0   -0.60    0.88
  -1   3   0    0.57    1.90
   1   3   0   -0.23    1.80
  -1   3   0    1.01    1.17
   1   3   0   -0.13    2.21
  -1   3   0   -0.83    2.37
   1   3   0    0.29    2.25
  -1   3   0    0.86    1.18
   1  -3   0    0.53    1.28
  -1  -3   0   -0.08    1.38
   1   3   1  182.11    7.74
  -1   3   1  188.36    7.62
   1   3   1  185.20    7.51
  -1   3   1  195.35    7.89
   1   3  -1  186.07    8.56
  -1   3   1  196.24    8.52
   1   3   1  184.56    8.51
  -1   3   1  196.48    8.51
  -1   3  -1  187.41    8.56
   1   3   1  173.41    8.42
  -1   3  -1  192.61    7.91
  -1   3   1  200.59    7.81
  -1   3   1  200.93    9.22
   1   3   1  196.13    8.81
   1   3   1  189.79    9.00
   1   3  -1  197.86    8.64
   1   3  -1  193.50    8.90
  -1   3   1  191.38    8.87
  -1   3  -1  191.04    8.75
  -1   3   1  167.05    7.42
   1   3  -1  206.26    7.66
   1   3  -1  197.24    7.77
  -1   3  -1  187.57    7.54
   1   3   1  202.52    7.49
   1   3   1  192.74    7.57
  -1   3   1  196.99    7.74
  -1   3  -1  190.62    7.63
  -1  -3   1  192.97    8.14
  -1   3   1  191.76    7.53
   1  -3  -1  201.97    7.82
  -1  -3  -1  189.97    7.91
   1  -3   1  202.28    7.95
  -1   3  -1  175.90    8.04
  -1   3   1  192.78    8.16
   1   3   1  177.36    8.37
  -1   3   1  198.07    8.15
   1   3   1  199.19    7.97
   1   3  -1  199.10    7.85
  -1   3   2   54.62    2.81
   1   3   2   51.33    2.90
   1   3   2   49.56    2.66
  -1   3   2   54.39    3.02
   1   3   2   64.63    3.78
  -1   3  -2   58.31    3.69
   1   3  -2   57.91    3.76
  -1   3   2   58.33    3.73
  -1   3   2   58.31    3.69
   1   3   2   59.24    3.76
  -1   3  -2   55.07    3.14
  -1   3   2   51.87    4.48
  -1   3   2   59.56    4.25
   1   3   2   57.98    4.50
   1   3   2   56.31    4.01
   1   3  -2   51.83    3.67
  -1   3  -2   58.92    3.93
   1   3   2   56.05    3.48
  -1   3   2   62.27    3.58
  -1   3  -2   51.09    2.65
   1   3  -2   51.40    2.87
   1   3  -2   54.93    2.79
   1   3   2   52.02    3.05
  -1   3   2   57.67    2.92
  -1   3  -2   53.64    2.83
   1  -3   2   53.19    3.13
   1  -3  -2   51.72    2.74
  -1  -3  -2   52.70    2.90
   1   3   2   51.69    2.42
  -1  -3   2   50.71    3.27
  -1   3  -2   48.95    3.17
  -1   3   2   57.06    3.38
   1   3  -2   58.05    2.87
  -1   3   2   57.64    3.43
   1   3   2   59.29    3.21
   1   3   2   48.27    3.57
  -1  -3   3  831.92   31.04
   1  -3  -3  782.52   30.41
  -1  -3  -3  800.01   30.54
   1  -3   3  823.00   30.89
   1   3  -3  817.36   30.53
   1   3   3  801.22   31.24
  -1   3   3  839.11   31.07
  -1   3   3  845.03   31.07
   1   3   3  855.76   30.98
   1   3   3  839.98   30.87
  -1   3   3  816.86   30.70
   1   3  -3  831.47   30.62
   1   3  -3  821.99   30.71
  -1   3  -3  817.59   30.61
   1   3   3  846.03   31.38
  -1   3   3  777.62   31.24
  -1   3   3  830.11   31.40
   1   3   3  811.11   31.39
   1   3   3  876.56   31.51
  -1   3   3  873.15   31.46
   1   3  -3  845.20   31.50
  -1   3  -3  847.44   31.47
  -1   3  -3  850.50   30.93
  -1   3   3  842.62   31.88
   1   3   3  850.63   31.80
   1   3  -3  823.63   31.31
   1   3   3  854.52   31.99
  -1   3   3  813.74   32.01
   1   3   3  865.11   30.97
  -1   3   3  842.88   31.22
   1   3   3  820.95   31.18
   1   3   3  816.35   30.96
   1   3   3  822.85   30.54
   1   3   3  806.16   30.71
  -1   3   3  799.39   30.82
  -1   3   3  831.42   30.66
   1   3   4  399.15   15.46
  -1   3   4  374.70   15.18
   1   3   4  401.05   15.19
  -1   3   4  381.21   15.24
   1   3   4  378.25   15.03
  -1   3   4  374.13   14.87
  -1   3  -4  388.50   14.88
   1   3  -4  392.66   14.95
  -1   3  -4  393.37   14.80
   1   3  -4  397.83   14.85
   1   3   4  386.09   15.52
  -1   3   4  404.77   15.56
   1   3  -4  388.35   15.67
   1   3   4  415.43   15.65
   1   3   4  364.56   15.45
  -1   3   4  404.27   15.59
  -1   3  -4  375.69   15.66
  -1   3   4  342.74   15.38
  -1   3  -4  394.36   15.09
   1   3   4  365.26   15.99
  -1   3   4  379.89   16.06
  -1   3   4  381.14   16.25
   1   3  -4  365.89   15.26
   1   3   4  388.15   16.17
   1   3   4  385.21   16.25
   1   3   4  390.60   15.05
   1   3   4  404.80   15.44
  -1   3   4  410.72   15.26
  -1   3   4  387.02   15.40
  -1  -3   4  394.85   15.23
   1  -3   4  380.48   15.08
   1   3   4  367.48   15.08
   1   3   4  379.48   14.91
  -1   3   4  386.55   15.05
   1   3   4  370.76   14.73
  -1   3   4  374.90   14.84
   1   3   5  327.05   13.01
   1   3   5  330.76   12.76
  -1   3   5  341.97   12.86
  -1   3   5  327.31   12.90
   1   3   5  310.13   12.61
  -1   3   5  318.69   12.52
  -1   3  -5  315.22   12.36
   1   3  -5  306.40   12.47
   1   3  -5  300.75   12.38
  -1   3  -5  317.73   12.45
   1   3   5  305.79   13.03
  -1   3   5  283.12   12.96
   1   3  -5  318.34   13.27
  -1   3  -5  320.73   13.30
  -1   3   5  311.75   13.07
   1   3   5  339.87   13.20
  -1   3  -5  306.19   12.62
   1   3  -5  316.52   12.67
  -1   3   5  309.61   13.90
   1   3   5  297.45   13.56
   1   3   5  334.06   13.85
   1   3   5  313.14   13.90
  -1   3   5  323.36   13.71
   1   3   5  330.15   12.66
   1   3   5  326.33   13.02
  -1   3   5  317.43   12.96
  -1   3   5  326.65   12.86
   1  -3   5  305.70   12.62
  -1  -3   5  313.95   12.78
   1   3   5  306.43   12.30
   1   3   5  313.55   12.49
   1   3   5  328.74   12.75
  -1   3   5  312.48   12.61
   1  -3   6  372.92   15.02
  -1  -3   6  373.17   15.12
  -1   3   6  389.55   15.22
  -1   3   6  395.46   15.30
   1   3   6  378.97   15.34
  -1   3   6  385.54   14.90
   1   3   6  396.97   15.04
   1   3  -6  388.21   14.88
  -1   3  -6  396.77   14.84
  -1   3  -6  385.50   14.76
  -1   3   6  385.07   15.50
  -1   3   6  395.65   15.56
   1   3   6  378.81   15.46
   1   3   6  399.67   15.55
   1   3  -6  366.97   15.54
  -1   3  -6  378.37   15.62
   1   3  -6  388.17   15.05
  -1   3  -6  402.46   15.08
  -1   3   6  378.89   15.51
   1   3   6  395.08   16.23
   1   3   6  397.18   16.08
   1   3   6  345.99   16.10
  -1   3   6  371.20   16.14
  -1   3   6  390.22   16.11
   1   3   6  371.06   14.94
  -1   3   6  380.94   15.11
  -1   3   6  429.42   15.53
   1   3   6  350.73   15.27
  -1   3   6  348.76   15.83
   1   3   6  337.33   15.82
   1   3   6  368.98   14.88
   1   3   6  379.38   14.70
   1   3   6  332.94   14.97
   1   3  -7   12.55    1.87
  -1   3  -7    9.96    1.63
  -1   3  -7   12.10    1.75
   1   3   7   13.76    2.49
  -1   3   7   10.10    2.43
  -1   3   7   10.44    1.86
   1   3   7   10.23    1.86
   1   3   7    9.84    1.57
   1   3   7    8.96    1.95
  -1   3   7   11.51    2.49
   1   3   7   11.12    3.00
  -1   3   7    6.34    2.94
   1   3   7    7.84    3.08
  -1   3   7   12.29    3.29
  -1   3   7   10.65    2.13
  -1   3   7    8.20    2.11
   1   3   7   10.09    2.27
  -1   3   7    9.07    1.95
   1   3   7   10.48    1.79
   1   3   7    7.15    1.99
  -1  -3   7    8.96    2.06
   1  -3   7   10.65    1.93
   1   3   8   41.28    3.48
  -1   3   8   32.61    3.20
   1   3   8   34.16    2.54
   1   3   8   35.46    2.73
   1   3   8   36.61    2.97
  -1   3   8   40.65    3.32
   1   3   8   38.76    3.96
   1   3   8   39.69    4.12
  -1   3   8   38.30    4.21
  -1   3   8   37.51    3.92
  -1   3   8   39.07    3.01
   1   3   8   39.24    2.71
  -1   3   8   35.84    2.42
  -1   3   8   39.30    3.10
  -1   3   8   38.37    3.16
   1   3   8   37.49    3.19
   1   3   8   38.56    2.96
  -1   3   8   40.14    2.79
  -1   3  -8   38.58    2.69
  -1   3  -8   32.29    2.60
   1   3  -8   35.61    2.68
   1  -3   8   35.25    2.88
  -1  -3   8   34.09    2.91
  -1   3  -9  666.78   25.60
   1   3  -9  669.41   25.67
   1   3   9  689.78   25.59
   1   3   9  668.36   25.76
   1   3   9  673.89   26.17
  -1   3  -9  695.08   25.89
  -1   3   9  682.11   26.31
  -1   3   9  711.14   26.51
   1   3  -9  676.13   25.89
   1   3   9  676.62   27.02
   1   3   9  667.43   27.00
  -1   3   9  706.74   27.22
   1   3   9  685.59   27.10
  -1   3   9  676.23   27.02
  -1   3   9  693.34   25.87
  -1   3   9  652.37   25.45
   1   3   9  655.23   25.65
   1  -3   9  674.25   25.84
  -1  -3   9  658.22   25.96
   1   3   9  689.96   25.92
  -1   3   9  695.07   25.84
   1   3   9  602.68   26.65
  -1   3   9  610.02   26.69
   1   3   9  729.08   26.53
  -1   3   9  668.95   26.39
  -1   3  10   26.25    3.14
   1   3  10   30.54    3.21
  -1   3  10   22.94    3.16
   1   3  10   18.48    2.96
  -1  -3  10   19.99    2.49
   1  -3  10   24.20    2.59
  -1   3  10   24.44    2.80
   1   3  10   19.73    2.62
  -1   3  10   22.97    3.03
   1   3 -10   21.64    2.36
  -1   3 -10   23.72    2.43
   1   3  10   28.60    3.53
  -1   3  10   18.45    3.46
   1   3  10   25.96    3.58
  -1   3  10   19.65    2.07
   1   3  10   20.31    2.29
  -1   3  10   17.76    3.63
  -1   3  10   24.39    2.55
   1   3  10   26.40    2.34
   1   3  10   22.19    3.63
   1   3  10   23.03    2.50
   1   3  10   26.30    3.10
  -1   3  10   23.63    2.42
  -1   3  10   23.89    3.00
   1   3  10   20.72    3.42
  -1   3  10   18.99    3.49
  -1   3 -10   20.02    2.23
   1   3 -10   21.72    2.29
   1   3  11   13.49    3.08
  -1   3  11   13.67    2.90
   1   3  11   10.39    2.99
  -1   3  11    8.36    2.89
   1   3  11   12.47    2.32
  -1   3  11   15.33    2.33
  -1   3 -11   11.92    2.34
  -1   3  11   12.74    2.43
   1   3 -11   12.15    2.29
   1   3  11   14.03    2.62
   1   3  11   16.18    3.44
  -1   3  11   14.28    2.32
  -1   3  11   11.23    1.93
   1   3  11   10.03    2.11
   1   3  11   12.54    2.67
  -1   3  11   12.82    3.08
   1   3  11   16.53    3.10
   1   3  11   14.67    3.03
  -1   3  11   15.44    3.19
   1   3  11   15.19    3.56
  -1   3  11   15.61    3.69
  -1   3 -11   17.96    2.19
  -1   3  12  588.86   27.27
   1   3  12  590.33   27.21
   1   3  12  704.56   26.32
   1   3  12  721.89   26.61
   1   3 -12  675.01   26.53
   1   3  12  659.04   26.64
  -1   3  12  687.97   26.85
  -1   3 -12  691.96   26.56
   1   3  12  686.18   27.75
  -1   3  12  721.01   26.63
   1   3  12  716.48   26.42
   1   3  12  703.80   27.04
   1   3  12  708.14   27.44
  -1   3  12  728.56   27.53
   1   3  12  717.13   27.42
  -1   3  12  734.25   27.47
   1   3  12  649.99   27.92
  -1   3  12  618.31   27.79
  -1   3 -12  692.37   26.26
  -1   3 -13   15.71    2.15
   1   3 -13   13.80    2.29
   1   3 -13   13.38    2.12
  -1   3 -13   13.50    2.06
   1   3  13    8.72    3.33
  -1   3  13   11.24    3.44
   1   3  13   17.55    2.44
  -1   3  13   14.34    2.43
   1   3  13   15.43    2.45
   1   3  13   14.41    2.09
   1   3  13   14.75    2.86
  -1   3  13   13.90    2.99
   1   3 -13   12.25    2.17
   1   3  13   11.92    2.33
  -1   3 -13   15.06    2.43
   1   3  13   12.48    3.32
   1   3  13   14.28    3.44
  -1   3  13   11.79    3.13
  -1   3  13   15.88    2.52
   1   3  13   15.92    3.63
  -1   3  13   12.87    3.31
   1   3  13   13.35    2.34
   1   3  13   16.02    2.25
  -1   3  13   13.08    2.12
   1   3  13   19.08    2.92
   1   3  13   14.05    3.30
   1   3  13   14.89    3.36
  -1   3  13   18.52    3.55
  -1   3  13   14.31    3.42
  -1   3  13   13.18    3.94
   1   3  13   16.28    4.02
  -1  -3  13   12.44    2.41
   1  -3  13   13.91    2.31
  -1   3 -14   71.00    4.11
   1   3 -14   69.89    4.19
   1   3 -14   60.01    4.14
  -1   3  14   62.01    5.55
   1   3  14   60.96    5.49
   1   3  14   64.34    4.12
   1   3  14   62.23    4.33
  -1   3  14   65.87    4.40
  -1   3  14   64.15    5.09
   1   3  14   61.24    4.92
  -1   3 -14   62.10    4.34
   1   3  14   70.90    5.54
  -1   3  14   66.13    5.47
  -1   3  14   68.36    5.84
   1   3  14   70.55    5.81
   1   3  14   69.75    5.57
  -1   3  14   65.85    4.16
   1   3  14   63.99    4.25
  -1   3  14   70.09    4.50
   1   3  14   67.70    4.19
   1   3  14   71.22    4.98
   1   3  14   60.74    4.38
   1   3  14   73.89    5.78
   1   3  14   71.63    5.73
  -1   3  14   72.06    5.77
  -1   3  14   67.99    5.74
  -1   3  14   71.19    6.35
   1   3  14   58.62    5.92
   1  -3  14   62.12    4.21
  -1  -3  14   61.47    4.44
   1   3 -15  106.67    5.71
   1   3 -15  112.44    5.80
  -1   3 -15  104.02    5.66
   1   3  15  124.24    6.70
  -1   3  15  125.66    6.65
  -1   3  15  114.70    7.64
   1   3  15  115.68    6.24
  -1   3  15  114.55    7.55
   1   3  15  118.96    7.44
   1   3  15  120.59    7.56
  -1   3  15  110.44    6.12
   1   3  15  105.34    7.28
  -1   3  15   99.37    7.29
   1   3  15  112.81    6.08
   1   3  15  108.48    5.69
  -1   3  15  106.10    5.70
  -1   3  15  115.19    6.93
   1   3  15  113.40    6.69
  -1   3 -15  116.15    6.05
   1   3  15  106.62    7.08
   1   3  15  104.93    7.00
  -1   3  15  102.03    7.27
  -1   3  15  103.06    7.04
   1   3  15   97.05    7.21
  -1   3  15  113.03    5.87
  -1   3  15  120.26    6.18
   1   3  15  102.33    5.81
  -1   3  15  106.04    7.99
   1   3  15  110.05    7.92
   1  -3  15  107.00    5.90
  -1  -3  15  106.16    5.99
   1   3 -16  251.87   10.65
  -1   3 -16  260.44   10.63
   1   3 -16  252.61   10.67
   1   3  16  234.08   11.42
   1   3  16  238.80   11.75
   1   3  16  238.30   11.57
  -1   3  16  251.52   11.52
   1   3  16  259.95   12.77
  -1   3  16  266.60   12.77
   1   3  16  256.74   10.69
  -1   3  16  259.86   12.66
   1   3  16  236.49   12.38
  -1   3  16  233.25   10.91
   1   3  16  236.55   11.06
   1  -3  16  262.00   12.66
  -1  -3  16  235.65   12.38
   1   3  16  212.14   12.32
  -1   3  16  214.75   12.39
   1   3  16  254.72   11.03
  -1   3  16  255.41   10.76
   1   3  16  225.90   10.48
   1   3  16  249.85   11.76
  -1   3 -16  222.55   10.69
  -1   3  16  244.56   11.80
   1   3  16  229.38   12.37
   1   3  16  242.14   12.09
  -1   3  16  250.28   12.46
   1   3  16  230.68   11.99
  -1   3  16  227.50   11.96
   1   3  16  234.23   10.70
  -1   3  16  229.76   10.67
   1   3  16  235.94   13.35
  -1   3  16  206.95   13.14
  -1  -3  16  265.69   11.00
   1  -3  16  251.75   10.80
  -1   3 -17   23.55    2.82
   1   3 -17   24.51    2.76
   1   3 -17   22.88    2.72
   1   3  17   26.46    3.65
  -1   3  17   22.52    3.61
   1   3  17   22.93    3.80
   1   3  17   22.30    4.95
  -1   3  17   18.29    4.62
  -1   3  17   22.45    4.67
   1   3  17   22.89    2.78
   1   3  17   28.39    4.59
   1  -3  17   16.04    4.46
  -1  -3  17   20.08    4.58
   1   3  17   13.88    4.10
   1   3  17   22.55    3.56
  -1   3  17   17.14    4.52
  -1   3  17   23.94    2.78
   1   3  17   26.43    3.23
  -1   3  17   19.26    2.97
   1   3  17   26.36    2.75
   1   3  17   24.25    3.20
  -1   3 -17   21.37    2.90
  -1   3  17   20.53    3.79
   1   3  17   18.88    3.37
   1   3  17   22.68    3.90
   1   3  17   16.84    3.74
   1   3  17   25.75    4.47
  -1   3  17   24.87    4.23
  -1   3  17   18.66    2.69
   1   3  17   20.06    2.81
  -1   3  17   18.08    5.30
   1   3  17   18.39    5.45
   1  -3  17   22.19    2.76
  -1  -3  17   18.95    2.82
   1   3 -18   54.39    3.84
  -1   3 -18   53.88    3.76
   1   3 -18   52.39    3.78
  -1   3  18   48.07    4.53
   1   3  18   55.48    5.10
   1   3  18   49.19    4.62
   1   3  18   48.29    4.84
  -1   3  18   41.60    4.47
   1   3  18   49.45    4.26
  -1   3  18   69.46    6.34
  -1   3  18   51.82    3.77
   1   3  18   63.93    6.05
   1   3  18   49.12    3.76
   1   3  18   58.22    5.84
  -1   3  18   49.33    5.63
  -1   3  18   52.78    4.32
   1  -3  18   55.68    5.62
  -1  -3  18   60.54    5.74
  -1   3  18   43.92    5.52
   1   3  18   39.17    5.45
   1   3  18   53.88    4.19
  -1   3  18   49.44    3.80
   1   3  18   49.93    3.84
  -1   3  18   52.92    5.13
  -1   3 -18   49.66    3.95
   1   3  18   53.90    5.05
   1   3  18   48.52    5.10
   1   3  18   47.44    5.06
  -1   3  18   56.47    5.65
   1   3  18   43.16    3.76
  -1   3  18   50.22    3.91
   1   3  18   45.22    5.40
  -1   3  18   46.20    6.43
   1   3  18   55.24    6.70
   1  -3  18   51.21    3.88
  -1  -3  18   56.27    4.04
   1   3 -19 1175.26   43.13
  -1   3 -19 1133.60   42.95
   1   3 -19 1149.26   43.07
  -1   3  19 1151.60   44.36
   1   3  19 1118.25   44.54
   1   3  19 1101.52   44.06
  -1   3  19 1212.70   44.30
   1   3  19 1124.16   44.39
  -1   3  19 1119.84   44.11
  -1   3  19 1117.60   43.05
   1   3  19 1141.28   43.76
   1   3  19 1174.16   43.14
   1   3  19 1242.02   45.31
  -1   3  19 1161.35   43.73
  -1   3  19 1257.54   45.47
  -1  -3  19 1100.92   44.94
   1  -3  19 1083.55   44.88
  -1   3  19 1072.15   45.34
   1   3  19 1043.14   45.18
   1   3  19 1167.30   43.61
  -1   3  19 1139.02   43.17
   1   3  19 1154.17   43.10
  -1   3 -19 1065.91   43.22
   1   3  19 1147.32   44.48
  -1   3  19 1177.21   44.75
  -1   3  19 1077.42   44.90
   1   3  19 1086.57   44.55
   1   3  19  999.49   44.26
   1   3  19 1170.73   45.45
   1   3  19 1133.93   43.37
  -1   3  19 1110.15   43.30
   1   3  19 1152.56   46.35
  -1   3  19 1165.25   46.48
  -1  -3  19 1162.37   43.25
   1  -3  19 1183.64   43.15
  -1   3 -20   20.21    2.60
   1   3 -20   20.20    2.86
   1   3  20   19.11    3.51
  -1   3  20   14.25    3.52
  -1   3  20   21.88    3.55
   1   3  20   18.94    3.81
  -1   3  20   27.62    4.62
  -1   3  20   17.63    2.66
   1   3  20   24.07    4.59
   1   3  20   22.62    2.85
   1  -3  20   17.84    4.11
  -1  -3  20   17.90    4.39
   1   3  20   20.75    4.00
  -1   3  20   14.76    3.51
  -1   3  20   18.89    2.87
   1   3  20   21.26    3.37
  -1   3  20   19.74    3.26
   1   3  20   19.55    3.22
   1   3  20   23.44    2.87
   1   3  20   18.12    3.69
  -1   3  20   23.46    4.35
   1   3  20   16.36    3.56
   1   3  20   19.82    3.01
   1   3  20   17.43    4.36
  -1   3  20   22.93    4.30
  -1   3  20   17.56    2.96
  -1   3  20   20.88    5.39
   1   3  20   10.27    4.76
  -1  -3  20   21.58    2.73
   1  -3  20   24.77    2.78
   1   3  21  191.52   11.06
   1   3  21  198.95   10.64
  -1   3  21  196.44   10.78
  -1   3  21  202.84   10.93
   1   3  21  206.97   11.22
  -1   3  21  202.31   10.70
   1   3  21  221.75   10.54
   1   3  21  216.78    9.80
  -1   3  21  215.41   10.45
  -1   3  21  223.61    9.80
  -1  -3  21  212.31   11.16
   1  -3  21  200.29   11.09
   1  -3  21  228.22    9.73
  -1  -3  21  215.71    9.69
   1   3  21  227.17   10.30
  -1   3  21  221.90    9.88
   1   3  21  216.38    9.78
   1   3  21  216.52   11.10
  -1   3  21  179.50   11.07
   1   3  21  222.55   11.81
   1   3  21  214.31   10.11
  -1   3  21  203.25    9.95
   1   3 -21  217.56    9.76
  -1   3 -21  223.77    9.72
  -1   3  21  202.97   12.39
   1   3  21  226.34   12.69
   1   3  22  324.77   15.97
  -1   3  22  351.14   15.96
   1   3  22  353.16   15.61
  -1   3  22  322.43   15.60
  -1   3  22  333.36   15.45
   1   3  22  351.84   14.51
  -1   3  22  349.79   15.24
  -1   3  22  345.67   14.46
   1   3  22  351.27   15.30
  -1  -3  22  323.71   15.74
   1  -3  22  348.82   16.01
  -1   3  22  345.22   14.53
  -1   3  22  347.51   15.07
   1   3  22  357.74   15.02
   1   3  22  361.49   14.58
  -1   3  22  342.20   17.18
   1   3  22  363.56   17.37
  -1   3  22  295.36   15.71
   1   3  22  339.13   16.48
  -1   3  22  333.22   14.72
   1   3  22  350.70   14.91
   1   3  22  323.96   16.30
  -1   3  22  325.08   16.35
   1   3  22  315.62   15.86
  -1  -3  22  345.99   14.32
  -1   3 -22  355.06   14.39
   1  -3  22  356.95   14.33
   1   3 -22  372.12   14.59
  -1   3  23   23.11    2.69
  -1   3  23   19.66    3.14
  -1   3  23   17.07    3.19
   1   3  23   20.17    3.05
   1   3  23   19.58    2.61
   1   3  23   25.03    3.51
  -1  -3  23   20.56    4.25
  -1   3  23   15.26    4.59
   1  -3  23   16.15    3.82
   1   3  23   19.64    4.75
   1  -3  23   17.82    2.27
  -1  -3  23   16.76    2.24
   1   3  23   14.42    3.86
   1   3  23   17.24    2.79
  -1   3  23   18.19    2.77
  -1   3  23   19.25    2.62
   1   3  23   19.14    2.60
  -1   3 -23   20.61    2.40
   1   3 -23   17.80    2.41
   1   3  23   13.33    3.62
   1   3  23   17.76    4.13
  -1   3  23   16.52    4.12
  -1   3  23   21.81    3.83
   1   3  23   19.59    3.55
   1   3  23   22.30    4.06
  -1   3  23   19.40    3.38
  -1   3  23   14.13    3.55
  -1   3  24  174.61    8.17
  -1   3  24  166.46    8.60
   1   3  24  185.50    8.67
  -1  -3  24  182.73    9.51
   1  -3  24  178.72    9.76
   1  -3  24  165.09    9.32
  -1  -3  24  181.75    9.75
   1   3  24  154.54    9.51
  -1   3  24  179.61    9.22
  -1   3  24  180.87    8.96
   1   3  24  171.99    8.09
  -1   3  24  175.10    8.06
   1   3  24  184.51    9.00
   1  -3  24  162.72    8.80
   1   3  24  158.48    9.58
  -1   3  24  153.36    9.45
  -1  -3  24  165.74    8.77
   1   3 -24  172.46    8.01
  -1   3  25  159.74    9.31
  -1  -3  25  148.70    8.38
   1   3  25  140.69    9.11
   1  -3  25  136.06    8.12
  -1   3 -25  145.45    6.79
   1   3 -25  151.61    6.90
  -1   3  25  149.82    7.34
  -1   3  25  150.92    7.83
   1   3  25  152.62    7.82
   1   3  25  124.69    7.73
  -1   3  25  130.74    7.79
  -1   3  25  148.75    8.25
  -1   3  25  135.24    8.26
   1  -3  25  130.47    7.53
  -1  -3  25  144.48    7.70
   1   3  25  134.10    8.34
   1  -3  26    0.96    2.72
   1   3  26    0.59    3.39
  -1  -3  26    2.39    2.73
  -1   3  26    6.47    3.69
  -1   3 -26    0.22    1.40
   1   3 -26    2.11    1.58
   1  -3  26    0.89    2.64
  -1  -3  26    0.67    2.63
  -1   3  26    1.27    2.33
   1   3  26    2.95    2.44
   1  -3  26    4.09    2.16
  -1  -3  26   -0.19    2.07
  -1   3  26    2.26    2.47
  -1   3  26    0.17    2.03
   1   3  26    4.49    2.43
   1   3  26   -0.32    1.94
  -1   3  27  203.12    9.17
   1  -3  27  197.07    9.91
  -1  -3  27  207.87   10.09
   1   3  27  194.73    9.04
  -1  -3  27  202.89    9.85
   1  -3  27  212.06   10.10
  -1  -3  27  214.76   10.14
  -1   3  27  197.17   10.48
   1  -3  27  202.99    9.76
   1   3  27  196.06   10.44
   1   3  27  206.58    9.44
  -1   3  27  217.36    9.53
  -1   3  27  171.66    9.33
  -1   3 -27  201.12    8.45
   1   3 -27  198.30    8.52
  -1  -3  27  186.50    9.26
   1  -3  27  199.13    9.37
   1   3 -28   18.71    1.84
  -1  -3  28   20.28    3.12
   1   3  28   17.62    2.58
  -1   3  28   19.84    2.64
   1   3  28   18.84    2.37
   1  -3  28   22.00    3.32
  -1   3  28   20.82    2.42
   1  -3  28   15.78    2.91
   1   3  28   21.69    3.69
  -1   3  28   18.22    3.60
   1  -3  28   19.00    2.94
  -1  -3  28   26.52    3.27
  -1  -3  28   26.32    3.11
  -1  -3  28   22.58    2.66
   1  -3  28   17.57    2.56
   1   3 -29    5.79    1.10
  -1  -3  29    5.69    1.91
   1  -3  29    4.90    1.92
   1  -3  29    6.19    2.30
  -1   3  29    3.94    2.59
   1   3  29    4.92    2.63
  -1  -3  29    7.80    2.31
   1   3  29    4.76    1.97
   1  -3  29    5.48    2.39
  -1   3  29    4.22    1.92
  -1   3  29    7.93    1.74
   1   3  29    6.76    1.65
  -1  -3  29    8.33    2.45
  -1  -3  30   32.81    2.98
   1  -3  30   36.81    3.10
  -1   3  30   30.75    2.28
   1  -3  30   32.06    2.64
  -1  -3  30   31.23    2.68
  -1  -3  30   31.44    2.97
   1  -3  30   29.47    2.94
   1   3  30   31.98    2.53
  -1   3  30   31.29    2.59
  -1  -3  31   42.20    2.85
   1  -3  31   37.75    2.75
   1   3  31   32.76    2.29
  -1   3  31   36.58    2.39
  -1   4   0   -0.41    2.63
   1   4   0   -0.20    2.53
  -1   4   0    1.08    2.18
   1   4   0    1.84    2.44
   1   4   0    2.12    2.34
  -1   4   0   -0.88    2.33
   1   4   0    2.45    2.40
  -1   4   0    1.22    2.43
  -1   4   0    1.67    1.66
   1   4   0   -0.31    1.52
   1  -4   0    0.18    1.38
  -1  -4   0    0.42    1.64
   1   4   0   -0.12    1.75
   1   4   1  248.12   10.42
   1   4  -1  246.56   11.27
   1   4   1  240.42   11.43
  -1   4   1  254.53   11.58
   1   4   1  255.20   10.94
  -1   4   1  281.81   11.01
   1  -4  -1  245.82    9.88
  -1  -4  -1  234.25    9.99
  -1  -4   1  243.65   10.24
  -1   4  -1  253.53    9.77
   1  -4   1  257.22   10.13
  -1   4   1  244.75   10.12
   1   4  -1  226.60   11.06
  -1   4   1  234.39   11.06
   1   4   1  234.92   11.00
   1   4   1  217.35   10.87
  -1   4  -1  226.11   10.90
  -1   4  -1  237.54   11.05
   1   4  -1  223.11   10.97
  -1   4   1  218.21   10.96
  -1   4  -1  246.48   10.28
  -1   4   1  232.82   10.58
   1   4   1  225.34   10.17
   1   4   2  225.52   10.22
  -1   4  -2  224.80   10.29
  -1   4   2  215.01   10.12
   1   4  -2  237.39   10.34
   1   4   2  196.71   10.00
  -1   4   2  197.24   10.01
   1  -4   2  212.35    9.24
  -1  -4   2  217.59    9.38
  -1   4  -2  213.66    8.90
   1   4  -2  219.97    8.86
  -1   4   2  214.46   10.63
   1   4   2  210.85   10.77
   1   4  -2  221.21   10.23
   1   4   2  230.67   10.74
   1   4   2  244.37    9.58
  -1   4   2  233.60    9.98
   1   4   2  211.29    9.89
   1   4   2  205.29    9.41
  -1   4   2  221.99    9.27
  -1   4   2  209.50    9.98
   1   4   2  198.71    9.88
  -1   4   2  212.69    9.79
  -1   4  -2  221.14    9.33
  -1   4   3  300.77   12.44
   1   4  -3  304.41   11.66
   1   4  -3  287.78   11.48
  -1  -4   3  291.20   12.03
   1  -4   3  278.23   11.88
  -1   4   3  311.34   12.35
  -1   4   3  279.97   12.45
   1   4   3  315.52   12.55
   1   4   3  307.05   12.09
  -1   4   3  292.58   12.64
   1   4   3  267.82   12.57
  -1   4   3  280.68   12.58
   1   4   3  294.52   12.76
   1   4  -3  310.99   12.97
  -1   4  -3  300.12   12.91
   1   4   3  264.00   11.97
  -1   4   3  276.06   11.79
   1   4   3  247.04   12.35
  -1   4   3  274.37   12.47
  -1   4  -4  123.90    6.95
   1   4   4  120.50    6.56
   1   4  -4  120.05    6.82
  -1   4   4  103.99    6.36
  -1   4  -4  124.42    6.03
  -1   4   4  122.67    6.19
   1   4  -4  131.13    5.81
  -1   4   4  113.87    5.88
   1   4   4  119.11    6.09
   1   4   4  118.65    5.70
   1   4   4  114.69    5.34
  -1   4   4  106.74    5.99
   1   4   4  129.18    6.10
  -1   4   4  117.12    6.50
   1   4   4  118.79    6.46
   1   4   4  127.42    6.61
  -1   4   4  121.59    6.57
  -1   4   5    9.99    2.55
   1   4  -5   16.57    2.99
  -1   4  -5   15.18    2.98
   1   4   5   12.91    2.69
  -1   4  -5   15.19    2.15
   1   4   5   15.06    2.82
  -1   4   5   15.57    2.37
   1   4   5   17.48    2.31
  -1   4   5   12.70    2.38
   1   4   5   13.16    2.92
  -1   4   5   17.63    2.83
   1   4   5   12.13    2.61
  -1   4   5   14.88    2.69
   1   4   5   18.22    2.21
  -1   4   5   14.07    1.91
  -1   4   6 1030.94   42.65
   1   4   6 1027.47   42.71
  -1   4   6 1144.77   42.88
   1   4   6 1106.17   42.86
  -1   4  -6 1162.39   43.18
   1   4  -6 1088.96   43.03
  -1   4   6 1100.79   42.97
  -1   4  -6 1173.26   42.36
  -1   4   6 1161.27   43.91
   1   4   6 1107.73   43.88
   1   4   6 1146.66   43.83
  -1   4   6 1131.33   43.99
  -1   4   6 1190.30   42.44
  -1   4   6 1048.79   42.58
   1   4   6 1152.19   42.19
   1   4   6 1056.80   42.55
   1   4  -6 1133.65   41.81
   1   4   6 1035.90   42.04
  -1   4  -6 1186.36   41.88
  -1   4   6 1174.83   42.77
   1   4   6 1133.66   42.93
  -1   4   6 1167.62   42.51
   1   4   7   57.98    4.62
  -1   4   7   60.21    4.27
  -1   4   7   63.62    4.58
  -1   4   7   55.59    3.77
   1   4  -7   66.82    3.78
   1   4  -7   65.76    4.00
  -1   4  -7   62.33    3.78
  -1   4   7   63.29    4.67
   1   4   7   61.96    4.66
   1   4   7   65.96    4.68
  -1   4   7   71.55    4.90
  -1   4  -7   60.60    4.95
   1   4  -7   60.99    4.94
  -1   4  -7   66.67    4.23
  -1   4   7   68.29    4.93
   1   4   7   70.72    5.74
  -1   4   7   59.51    5.81
   1   4   7   58.19    5.87
  -1   4   7   61.13    5.53
   1   4   7   60.28    3.95
  -1   4   7   57.02    4.14
   1  -4   7   56.87    4.01
  -1  -4   7   62.02    4.33
   1   4   7   57.99    3.82
   1   4   7   71.28    4.37
   1   4   7   58.14    3.56
   1   4   8    8.05    2.67
  -1   4   8    2.32    2.11
  -1   4   8    3.14    2.41
   1   4   8    1.61    1.83
  -1   4   8    4.59    2.04
   1   4  -8    5.21    1.80
   1   4  -8    6.19    1.81
  -1   4  -8    4.36    1.72
  -1   4   8    5.74    2.70
   1   4   8    2.99    2.45
  -1   4  -8    2.87    2.62
   1   4  -8    6.20    2.83
  -1   4  -8    4.36    1.99
  -1   4   8    2.37    2.51
   1   4   8    3.28    2.58
   1   4   8    3.57    3.14
  -1   4   8    5.39    2.44
  -1   4   8    0.83    3.26
   1   4   8    2.30    3.31
  -1   4   8    1.15    3.38
   1  -4   8    4.13    2.00
  -1  -4   8    1.23    2.11
  -1   4   8    4.35    1.75
   1   4   8    4.05    1.61
   1   4   8    2.50    1.81
  -1   4   9  547.91   21.90
   1   4   9  552.34   22.14
   1   4   9  531.78   21.36
  -1   4  -9  558.58   21.05
   1   4  -9  530.71   21.00
   1   4  -9  530.57   21.12
  -1   4   9  558.57   22.19
   1   4   9  542.00   22.16
   1   4  -9  521.29   22.34
  -1   4  -9  516.63   22.33
  -1   4   9  558.05   22.10
   1   4   9  555.37   22.04
  -1   4  -9  521.60   21.43
  -1   4   9  551.82   22.19
  -1   4   9  547.71   23.25
   1   4   9  535.39   23.02
   1   4   9  558.24   23.29
  -1   4   9  556.97   23.23
  -1   4   9  526.44   21.37
   1   4   9  546.93   21.23
   1  -4   9  522.75   21.31
  -1  -4   9  542.74   21.56
  -1   4   9  541.12   21.19
  -1   4   9  529.92   21.00
   1   4   9  514.58   20.89
   1   4   9  545.82   21.25
   1   4  10  105.96    6.55
  -1   4  10  107.86    6.31
  -1   4  10  104.78    5.70
   1   4  10  111.01    5.83
   1   4 -10  102.83    5.49
   1   4 -10  113.40    5.50
  -1   4 -10  109.96    5.49
  -1   4  10  104.12    6.51
   1   4  10  107.43    6.58
   1   4 -10  106.23    6.80
  -1   4 -10  109.20    6.86
  -1   4 -10  104.38    5.83
  -1   4  10  111.81    6.60
  -1   4  10  110.45    6.44
   1   4  10  105.57    6.29
   1   4  10  107.24    7.38
  -1   4  10  108.70    7.66
   1   4  10  107.68    7.53
  -1   4  10  109.30    7.42
   1   4  10  103.16    5.61
  -1   4  10  107.94    5.85
  -1  -4  10   99.35    5.86
   1  -4  10  108.81    5.81
  -1   4  10   96.80    5.53
   1   4  10  101.15    5.67
  -1   4  10  101.64    5.42
   1   4  10  101.96    5.38
   1   4  11   47.56    4.50
  -1   4  11   52.43    4.41
   1   4  11   49.96    3.99
   1   4  11   51.64    4.64
  -1   4  11   47.02    3.87
  -1   4  11   50.77    4.69
  -1   4  11   47.64    4.63
   1   4  11   50.95    4.61
   1   4 -11   49.50    3.53
  -1   4 -11   54.04    3.63
   1   4 -11   54.60    3.72
  -1   4  11   50.60    4.60
   1   4  11   57.14    4.89
  -1   4 -11   48.15    4.86
   1   4 -11   44.90    4.82
   1   4  11   53.08    4.36
   1   4  11   46.76    4.55
  -1   4  11   53.48    4.51
  -1   4  11   51.10    4.49
  -1   4 -11   50.85    3.97
  -1   4  11   46.04    5.57
   1   4  11   61.57    5.63
  -1   4  11   57.83    5.45
   1   4  11   57.03    5.63
  -1   4  11   50.24    3.80
   1   4  11   53.27    3.70
   1   4  11   48.65    3.70
  -1   4  11   46.45    3.59
  -1   4  11   52.48    3.81
   1   4  11   49.34    3.50
  -1  -4  11   47.35    4.07
   1  -4  11   46.96    3.87
   1   4  12  516.44   19.51
   1   4  12  496.39   19.76
  -1   4  12  478.31   19.52
  -1   4  12  474.72   19.69
  -1   4 -12  451.86   20.95
   1   4 -12  470.92   21.10
  -1   4  12  499.26   20.40
   1   4  12  475.37   20.18
   1   4  12  522.79   20.87
  -1   4  12  521.22   20.90
  -1   4 -12  481.21   19.93
  -1   4  12  508.88   21.73
   1   4  12  493.64   21.68
  -1   4  12  467.08   21.69
   1   4  12  481.32   21.81
   1   4  12  486.57   19.58
  -1   4  12  512.61   19.86
   1   4  12  487.96   20.65
  -1   4  12  475.14   20.40
   1   4  12  477.48   20.72
   1   4  12  469.24   19.86
  -1   4  12  482.90   20.81
  -1   4  12  475.01   19.85
   1   4  12  508.29   20.79
  -1   4  12  522.55   20.93
   1   4 -12  482.41   19.56
   1   4 -12  484.44   19.46
  -1   4 -12  493.62   19.43
  -1  -4  12  499.53   19.97
   1  -4  12  490.32   19.80
  -1   4 -13   23.73    2.59
   1   4 -13   16.93    2.56
   1   4 -13   23.62    2.78
   1   4  13   16.57    2.44
  -1   4  13   17.58    2.43
  -1   4  13   14.30    2.65
   1   4  13   19.60    2.88
  -1   4  13   21.46    2.85
   1   4  13   16.83    2.62
  -1   4 -13   10.99    3.66
   1   4 -13   19.52    3.85
   1   4  13   19.52    3.61
  -1   4 -13   13.01    2.68
  -1   4  13   19.97    3.53
   1   4  13   20.02    3.02
  -1   4  13   19.71    3.35
  -1   4  13   24.00    4.30
   1   4  13   14.63    3.89
  -1   4  13   12.51    4.16
  -1   4  13   19.82    2.71
   1   4  13   18.63    2.61
   1   4  13   19.71    4.21
  -1   4  13   16.89    3.42
   1   4  13   18.43    3.50
  -1   4  13   14.31    3.94
   1   4  13   15.35    3.64
  -1   4  13   17.23    3.91
   1   4  13   15.92    3.68
   1   4  13   14.29    4.24
  -1   4  13   15.60    4.56
  -1  -4  13   12.27    2.72
   1  -4  13   17.51    2.79
  -1   4 -14   21.61    2.71
   1   4 -14   21.72    2.80
   1   4 -14   20.41    2.82
   1   4  14   16.73    2.60
  -1   4  14   17.30    2.79
   1   4  14   16.59    3.03
  -1   4  14   14.29    2.78
   1   4  14   20.40    2.89
  -1   4  14   18.75    2.88
   1   4 -14   10.79    3.94
  -1   4 -14   12.81    3.89
  -1   4  14   15.64    3.18
  -1   4  14   14.29    3.59
   1   4  14   19.05    3.70
   1   4  14   17.37    3.08
  -1   4 -14   13.63    2.95
   1   4  14   15.62    4.26
  -1   4  14   16.88    4.21
   1   4  14   17.47    4.76
   1   4  14   18.94    2.73
  -1   4  14   18.07    4.66
  -1   4  14   14.04    2.74
   1   4  14   13.60    3.63
  -1   4  14   18.77    3.58
  -1   4  14   21.51    4.22
   1   4  14   15.63    4.14
   1   4  14   13.75    4.17
  -1   4  14   17.89    4.34
  -1   4  14   17.69    5.13
   1   4  14   12.81    4.91
  -1  -4  14   15.65    3.09
   1  -4  14   17.19    2.89
  -1   4 -15   50.66    3.70
   1   4 -15   46.79    3.88
   1   4 -15   46.09    3.70
   1   4  15   45.59    4.79
  -1   4  15   56.67    4.89
   1   4  15   58.49    5.76
  -1   4  15   51.53    5.51
  -1   4  15   50.03    5.24
   1   4  15   53.44    3.83
   1   4  15   48.39    4.12
   1   4  15   49.58    5.56
  -1   4  15   48.09    4.23
  -1   4  15   49.10    3.83
  -1   4  15   48.65    3.97
   1   4  15   50.14    4.07
   1   4  15   44.12    3.70
   1   4 -15   52.20    5.69
  -1   4 -15   41.05    5.45
   1   4  15   51.61    4.27
   1   4  15   43.78    4.68
  -1   4  15   48.85    4.49
  -1   4  15   43.99    4.99
   1   4  15   47.30    5.37
  -1   4  15   56.29    4.26
  -1   4  15   49.75    5.90
   1   4  15   47.42    5.68
   1  -4  15   46.34    3.85
  -1  -4  15   45.22    4.06
   1   4  15   42.46    6.16
  -1   4  15   36.42    5.93
   1   4  16  199.06   10.92
   1   4  16  208.23   10.94
   1   4  16  210.54   10.79
  -1   4  16  213.44   10.90
   1   4  16  203.05   10.16
   1   4  16  218.56   11.73
  -1   4  16  208.09   11.83
   1   4  16  216.23   11.76
   1   4  16  207.21    9.68
  -1   4  16  224.08   11.88
  -1   4  16  221.02   10.39
  -1  -4  16  219.19   12.12
   1  -4  16  195.10   11.80
   1  -4  16  217.85    9.95
  -1  -4  16  205.68   10.03
  -1   4  16  205.29    9.97
   1   4  16  222.75   10.18
  -1   4  16  218.58    9.84
   1   4  16  215.36    9.72
  -1   4  16  220.75   11.21
   1   4  16  212.47   11.02
   1   4  16  206.20   12.08
   1   4  16  209.80   11.75
  -1   4  16  207.20   11.99
   1   4  16  198.85   12.72
  -1   4  16  192.85   12.66
  -1   4 -16  213.74    9.70
   1   4 -16  218.80    9.76
   1   4 -17   17.42    2.73
   1   4  17   10.87    3.94
   1   4  17   10.26    3.62
  -1   4  17   11.01    3.46
  -1   4  17   16.63    4.70
  -1   4  17   18.28    4.77
   1   4  17    8.11    4.52
   1   4  17   10.26    4.56
   1   4  17   15.78    2.75
  -1  -4  17   14.55    4.66
   1  -4  17   10.96    4.27
   1   4  17    8.44    3.64
  -1   4  17    9.20    2.72
  -1   4  17    9.57    3.10
   1   4  17   14.98    3.11
   1   4  17   13.89    3.08
  -1   4  17   15.85    3.08
   1   4  17   11.04    2.60
  -1   4  17   10.11    3.88
   1   4  17   12.44    3.64
   1   4  17   12.26    4.41
   1   4  17   11.45    4.24
  -1   4  17   12.02    4.54
   1   4  17   11.14    5.14
  -1   4  17   16.45    5.79
   1  -4  17   12.58    2.84
  -1   4 -17   16.69    2.75
  -1  -4  17   14.31    3.11
   1   4 -18    9.77    2.37
  -1   4 -18   10.19    2.36
  -1   4  18    6.71    3.27
   1   4  18   10.79    3.46
   1   4  18    8.42    3.38
  -1   4  18    7.43    3.40
   1   4  18   14.24    2.43
  -1   4  18    5.70    4.13
  -1   4  18    8.82    4.10
  -1   4  18   12.01    2.53
   1   4  18   18.35    4.63
   1   4  18   10.80    4.03
  -1  -4  18   13.48    4.43
   1  -4  18   13.07    4.42
   1   4  18    8.20    3.20
  -1   4  18    8.23    3.24
   1   4  18   13.07    3.04
  -1   4  18    7.73    2.73
   1   4  18   10.66    2.36
  -1   4  18    9.08    2.33
  -1   4  18   10.34    2.57
   1   4  18   11.09    2.60
  -1   4  18    7.96    3.35
   1   4  18   12.86    3.59
   1   4  18    9.10    3.69
  -1   4  18    6.90    3.90
   1   4  18   13.73    4.33
  -1  -4  18    9.93    2.58
   1  -4  18   12.30    2.62
  -1   4  18   10.20    5.04
   1   4  18   11.32    5.13
   1   4  19  270.81   13.30
  -1   4  19  271.16   13.17
  -1   4  19  271.74   13.02
  -1   4  19  254.22   12.91
   1   4  19  277.32   13.33
   1   4  19  268.89   13.28
  -1   4  19  255.68   11.75
   1   4  19  266.60   12.43
  -1   4  19  276.08   13.81
   1   4  19  264.56   11.80
  -1   4  19  265.80   12.47
   1   4  19  277.75   13.93
  -1  -4  19  285.74   14.10
   1  -4  19  276.37   13.96
   1  -4  19  279.80   11.97
  -1   4 -19  284.14   11.83
  -1  -4  19  283.71   12.06
   1   4  19  270.97   12.28
  -1   4  19  270.05   12.27
  -1   4  19  260.28   11.87
   1   4  19  262.99   11.82
  -1   4  19  258.80   13.35
   1   4  19  262.51   13.25
  -1   4  19  272.93   14.13
   1   4  19  262.51   14.13
  -1   4  19  224.74   14.63
   1   4  19  254.68   14.94
   1   4 -19  297.46   12.01
   1   4 -20   12.66    2.35
  -1   4 -20   11.98    2.39
   1   4  20   11.07    3.61
  -1   4  20   11.24    3.42
  -1   4  20   10.11    3.38
   1   4  20    8.50    3.47
  -1   4  20   14.17    4.15
  -1   4  20   12.93    2.48
   1   4  20   14.94    2.48
   1   4  20   14.08    3.96
  -1  -4  20    8.73    3.94
   1  -4  20   12.21    4.01
  -1   4  20    9.25    3.31
   1   4  20   12.78    3.45
   1   4 -20   10.47    3.94
  -1   4 -20   10.65    3.89
   1   4  20   12.88    3.72
  -1   4  20   16.54    3.91
  -1   4  20   19.80    5.28
   1   4  20    6.49    4.40
  -1   4  20    8.32    3.95
   1   4  20    6.87    4.08
   1  -4  20   10.68    2.23
  -1  -4  20   11.90    2.36
  -1   4  20    9.81    2.48
   1   4  20    9.82    2.81
   1   4  20   10.04    2.29
  -1   4  20   12.42    2.84
   1   4  20   11.07    2.80
  -1   4  20   11.56    2.87
  -1   4  21   31.77    4.14
   1   4  21   27.61    4.36
  -1   4  21   26.61    4.00
   1   4  21   26.77    4.24
   1   4  21   29.22    4.34
  -1   4  21   24.46    3.86
  -1   4 -21   26.18    4.78
   1   4 -21   25.47    4.57
   1   4  21   35.07    4.33
  -1   4  21   42.56    4.85
   1   4 -21   35.98    3.25
  -1   4  21   24.12    4.45
   1   4  21   32.06    5.05
  -1   4 -21   33.33    3.04
   1  -4  21   29.44    2.92
  -1  -4  21   34.44    3.10
   1   4  21   31.12    3.40
  -1   4  21   27.39    3.57
  -1   4  21   31.51    3.42
  -1   4  21   31.03    3.17
   1   4  21   32.34    3.07
  -1   4  21   38.43    3.20
   1   4  21   31.93    4.46
  -1   4  21   34.70    4.67
   1   4  21   36.22    3.09
   1   4  21   33.19    3.70
   1  -4  22  415.05   16.63
   1   4 -22  367.42   18.27
  -1   4 -22  372.01   18.29
   1   4  22  444.23   18.39
   1   4  22  403.71   18.81
  -1  -4  22  409.95   18.28
   1  -4  22  447.68   18.45
   1   4  22  424.48   17.50
  -1   4  22  413.14   17.42
  -1   4  22  407.09   19.52
   1   4  22  404.99   19.42
  -1   4  23    2.00    2.86
  -1   4  23    3.28    2.99
   1   4  23    3.29    3.03
   1   4  23    1.07    3.07
  -1   4  23    4.41    1.88
   1   4  23    5.41    1.89
   1  -4  23    3.61    2.92
  -1  -4  23    2.92    2.90
   1   4  23    0.53    3.04
  -1   4  23    1.01    2.82
  -1   4 -23    0.27    2.94
   1   4 -23    4.61    3.15
   1  -4  23    3.79    3.24
  -1  -4  23    2.17    3.30
  -1  -4  23    3.25    1.68
   1  -4  23    2.24    1.65
   1   4  23    3.33    3.36
   1   4 -23    2.78    1.86
  -1   4 -23    3.07    1.79
  -1   4  23    4.89    2.05
  -1   4  23    5.51    2.38
   1   4  23    3.85    2.29
  -1  -4  24  196.71    9.51
  -1   4  24  195.80   10.05
   1  -4  24  186.46    9.40
   1  -4  24  220.75   10.44
  -1  -4  24  218.79   10.27
   1  -4  24  234.75   10.32
  -1  -4  24  215.23   10.37
   1   4  24  184.30   10.28
  -1   4  24  209.36    8.91
   1   4  24  214.04    9.30
  -1   4  24  208.90    9.31
  -1   4  24  183.02    9.93
   1   4  24  183.62   10.07
   1   4  24  166.83    9.74
  -1   4  24  187.20    9.98
  -1   4  24  189.39    9.31
  -1   4  24  190.18    8.72
   1   4  24  210.70    8.85
   1   4  24  192.54    9.35
   1   4 -24  169.06    9.75
  -1   4 -24  168.58    9.76
  -1  -4  24  195.93    8.54
   1  -4  24  194.00    8.50
  -1   4 -24  206.16    8.77
   1   4 -24  209.73    8.82
  -1   4 -25   62.56    4.91
   1   4 -25   58.85    4.83
  -1  -4  25   73.39    5.25
  -1  -4  25   71.99    5.10
   1  -4  25   73.31    5.20
   1  -4  25   72.30    5.14
  -1   4 -25   68.98    3.94
   1   4 -25   70.94    4.03
   1  -4  25   73.58    4.65
  -1  -4  25   73.41    4.65
   1   4  25   78.08    4.75
  -1   4  25   76.55    4.70
  -1   4  25   73.09    4.09
  -1   4  25   73.08    4.54
   1   4  25   73.92    4.53
   1   4  25   68.63    5.21
  -1   4  25   57.53    4.96
  -1   4  25   70.94    5.24
   1   4 -26    6.11    2.35
  -1   4 -26    9.65    2.50
  -1  -4  26   10.43    2.62
   1  -4  26    9.81    2.68
   1   4 -26    8.48    1.68
  -1   4 -26    7.77    1.59
   1  -4  26    5.77    2.34
  -1  -4  26    9.89    2.66
  -1   4  26    3.55    2.54
   1   4  26    4.28    2.56
  -1  -4  26    7.44    2.06
   1  -4  26    7.91    2.13
  -1   4  26    6.56    2.02
  -1   4  26    9.83    2.19
   1   4  26    5.25    2.09
   1   4  26    9.32    2.12
   1  -4  27  164.45    7.63
  -1  -4  27  163.57    7.65
   1   4 -27  157.40    6.72
   1   4  27  158.57    7.28
  -1   4  27  152.68    7.19
  -1  -4  27  158.77    7.78
  -1   4  27  168.86    7.22
   1  -4  27  149.14    7.67
  -1   4  27  133.98    7.50
  -1   4  28    1.29    1.82
  -1   4  28    1.36    1.41
  -1  -4  28    0.53    1.77
   1  -4  28    1.46    1.90
   1   4  28    1.69    1.52
  -1   4  28   -0.46    1.37
   1  -4  28    1.35    1.66
  -1  -4  28    0.12    1.74
  -1   4 -28   -0.68    1.07
   1  -4  29    1.53    1.45
  -1   4  29    1.53    1.16
  -1  -4  29    1.75    1.53
  -1  -4  29    1.35    1.33
   1  -4  29    2.45    1.36
  -1   4 -29    2.29    0.92
   1   5   0   -0.56    2.92
  -1   5   0   -0.22    2.56
   1   5   0   -0.43    2.72
   1   5   0    2.03    2.07
  -1   5   0    4.05    2.39
  -1   5   0    0.49    2.64
   1   5   0    1.22    2.90
  -1   5   0    4.17    2.91
   1   5   0    1.46    2.62
  -1   5   0   -0.24    2.64
   1   5   0    0.95    2.80
  -1   5   1  539.37   22.41
   1   5   1  568.02   23.06
   1   5   1  529.54   21.43
  -1   5   1  571.90   21.83
   1   5   1  549.82   22.14
   1   5  -1  513.33   21.99
  -1   5  -1  538.54   22.08
  -1   5   1  560.80   22.17
   1   5   1  545.90   22.40
  -1   5   1  537.00   22.37
   1   5   1  522.46   22.30
  -1   5  -1  544.94   22.53
   1   5  -1  551.25   22.52
  -1   5   1  521.52   22.27
  -1   5  -1  535.19   22.46
   1   5  -1  542.00   22.46
  -1   5   1  560.55   21.45
   1   5   1  486.68   21.16
  -1   5  -1  540.67   22.42
  -1   5   1  543.54   22.34
   1   5  -1  496.66   22.16
   1   5   1  490.65   22.05
   1   5   2   33.86    4.03
  -1   5   2   33.31    3.82
  -1   5   2   43.17    4.36
   1   5   2   44.61    4.82
  -1   5   2   39.59    4.19
   1   5  -2   43.67    4.21
  -1   5  -2   40.73    4.10
  -1   5   2   33.06    3.52
   1   5   2   37.18    3.94
   1   5   2   37.00    3.30
  -1   5  -2   25.16    3.93
   1   5  -2   33.86    4.01
  -1   5  -2   30.86    4.04
   1   5   2   33.68    4.10
  -1   5   2   40.78    4.20
   1   5  -2   38.23    4.32
  -1   5   2   33.47    3.31
   1   5   2   39.64    3.38
   1  -5   2   36.72    2.97
  -1  -5   2   32.67    3.06
  -1   5   3  265.78   12.41
   1   5   3  263.28   12.49
  -1   5   3  292.34   12.84
   1   5   3  249.61   13.02
  -1   5   3  269.02   11.92
   1   5   3  265.91   11.69
   1   5   3  263.32   12.25
  -1   5   3  248.64   12.23
   1   5  -3  271.58   12.40
  -1   5  -3  270.06   12.36
   1   5  -3  269.27   12.67
  -1   5  -3  256.02   12.61
   1   5   3  260.99   12.55
  -1   5  -3  263.15   12.65
   1   5  -3  260.11   12.65
  -1   5   3  269.88   12.51
  -1   5   3  279.20   11.83
   1   5   3  259.57   11.61
   1  -5   3  259.32   11.23
  -1  -5   3  244.79   11.27
   1   5   4  431.01   18.88
  -1   5   4  451.54   18.86
  -1   5   4  465.85   18.96
   1   5   4  422.31   18.81
  -1   5   4  456.68   19.11
   1   5   4  439.26   19.85
  -1   5   4  432.75   18.16
  -1   5   4  411.71   18.52
   1   5   4  440.62   17.97
   1   5   4  417.80   18.52
  -1   5  -4  410.47   19.01
  -1   5  -4  452.32   19.22
   1   5  -4  436.35   19.08
   1   5  -4  417.57   19.01
   1   5   4  465.35   18.17
  -1  -5   4  422.94   17.78
   1  -5   4  445.44   17.71
  -1   5  -4  459.08   17.35
  -1   5  -5   34.03    4.08
  -1   5  -5   24.74    3.82
   1   5  -5   29.68    4.00
   1   5  -5   31.84    4.10
   1   5   5   31.79    4.63
   1   5   5   26.13    3.63
   1   5   5   25.65    2.95
  -1   5   5   28.13    3.21
  -1   5   5   29.11    3.87
  -1   5   5   26.95    3.95
  -1   5   5   33.10    3.78
   1   5   5   30.52    3.84
  -1   5   5   31.82    3.62
  -1   5   5   28.36    3.77
   1   5   5   24.91    3.75
   1  -5   5   22.71    2.71
  -1  -5   5   23.83    2.94
  -1   5  -5   26.50    2.45
  -1   5  -6  178.01    9.78
   1   5  -6  180.18    9.78
   1   5   6  199.01   10.81
   1   5   6  179.08    8.67
  -1   5   6  166.19    8.80
  -1   5   6  195.50    9.76
  -1   5   6  193.27    9.95
   1   5   6  199.37    9.97
   1   5   6  195.44   10.04
  -1   5   6  188.73    9.57
   1   5   6  183.82    9.55
  -1   5   6  163.70    9.35
   1   5   6  179.27    9.55
  -1   5   6  186.38    9.66
  -1   5  -6  200.70    8.33
  -1  -5   6  168.45    8.68
   1   5  -6  181.24    8.11
   1  -5   6  194.91    8.71
  -1   5  -7   59.22    5.31
   1   5  -7   71.74    5.61
   1   5   7   66.51    5.58
  -1   5   7   79.48    5.68
  -1   5   7   69.42    5.58
   1   5   7   78.63    6.58
   1   5   7   65.74    6.55
  -1   5   7   71.51    4.68
   1   5   7   68.64    4.46
   1   5   7   69.55    5.80
  -1   5   7   75.79    5.48
   1  -5   7   66.82    4.44
   1   5  -7   65.47    3.98
  -1  -5   7   62.15    4.54
  -1   5  -7   67.73    4.08
   1   5   7   81.21    5.56
  -1   5   7   74.25    5.50
  -1   5   8   16.46    3.26
   1   5   8   15.03    3.25
   1   5  -8   12.93    3.50
  -1   5  -8   15.39    3.38
  -1   5   8    8.57    3.14
  -1   5   8   17.87    3.42
   1   5   8   13.67    3.47
   1   5   8   11.12    4.19
   1   5   8   12.91    4.37
   1   5   8   12.64    3.57
  -1   5   8   13.55    3.31
   1   5   8   14.75    2.39
  -1   5   8   15.73    2.72
  -1  -5   8   14.13    2.69
   1  -5   8   16.48    2.62
  -1   5  -8   11.95    2.13
   1   5  -8   11.86    1.93
  -1   5   9  406.57   17.29
   1   5   9  368.81   17.07
   1   5  -9  384.56   17.58
  -1   5  -9  379.46   17.47
   1   5   9  384.65   17.19
   1   5   9  407.49   17.47
  -1   5   9  403.33   17.21
  -1   5   9  413.68   17.45
   1   5   9  374.36   18.51
   1   5   9  412.13   18.63
   1   5   9  385.84   16.05
  -1   5   9  387.57   16.24
   1   5   9  362.12   17.31
  -1   5   9  399.89   17.24
  -1   5  -9  387.82   15.73
   1   5  -9  367.84   15.61
   1  -5   9  385.18   16.15
  -1  -5   9  400.13   16.35
   1   5   9  381.41   15.55
  -1   5   9  381.60   15.64
  -1   5 -10   20.66    2.50
   1   5  10   24.33    3.80
  -1   5  10   27.69    4.05
  -1   5 -10   30.13    4.15
   1   5 -10   25.72    4.05
  -1   5  10   25.02    3.70
  -1   5  10   22.93    3.91
   1   5  10   23.43    3.61
   1   5  10   29.77    5.05
   1   5  10   27.30    4.13
   1   5  10   24.28    2.84
   1   5  10   26.04    5.09
   1   5  10   26.10    4.00
  -1   5  10   24.93    3.81
  -1   5  10   26.24    3.09
   1   5  10   24.21    3.93
  -1   5  10   20.26    3.65
  -1  -5  10   21.03    3.10
   1  -5  10   23.90    3.00
   1   5 -10   29.51    2.76
   1   5  10   21.51    2.37
  -1   5  10   23.91    2.79
  -1   5  10   24.37    2.55
  -1   5  10   24.28    3.82
   1   5  10   27.58    4.15
   1   5  11   66.18    5.68
  -1   5  11   68.03    5.64
  -1   5  11   84.18    5.72
   1   5  11   73.85    5.40
   1   5  11   74.08    5.95
  -1   5  11   72.93    5.69
  -1   5  11   66.66    5.69
   1   5  11   70.87    5.68
  -1   5  11   63.10    5.67
   1   5  11   74.25    5.65
   1   5  11   74.24    6.97
   1   5  11   76.87    7.39
   1   5  11   70.69    4.65
   1   5  11   61.59    4.09
  -1   5  11   72.32    4.30
  -1   5  11   67.87    4.53
  -1   5 -11   72.12    4.43
   1  -5  11   60.18    4.66
  -1  -5  11   61.75    4.77
   1   5 -11   65.91    4.22
   1   5  12  396.63   16.56
  -1   5  12  372.81   16.56
  -1   5  12  381.22   16.95
   1   5  12  381.60   16.97
   1   5  12  370.19   18.09
   1   5  12  379.16   18.41
  -1   5  12  361.02   16.74
   1   5  12  373.60   17.00
   1   5  12  371.67   17.03
   1   5  12  351.35   15.74
   1   5  12  364.13   16.81
  -1   5  12  377.78   16.87
  -1   5  12  373.54   16.95
  -1   5 -12  378.30   15.32
   1   5 -12  358.28   15.25
   1  -5  12  387.13   15.75
  -1  -5  12  394.46   15.95
   1   5  12  363.84   15.56
   1   5  12  365.33   15.23
  -1   5  12  354.37   15.47
  -1   5  12  369.57   15.28
   1   5  13    0.44    1.69
  -1   5  13    0.92    1.81
  -1   5  13    0.72    1.82
   1   5  13    0.20    2.22
   1   5  13    1.07    2.05
  -1   5 -13    1.03    3.51
   1   5 -13   -2.06    3.57
  -1   5  13    2.23    2.88
   1   5  13    1.65    2.74
   1   5  13    0.28    3.02
  -1   5  13    2.56    3.05
   1   5  13   -1.13    3.97
   1   5  13    0.52    2.00
  -1   5  13    2.78    2.16
   1   5  13    2.36    4.21
  -1   5  13    3.92    3.09
   1   5  13    1.16    3.08
   1   5  13    2.42    3.03
   1   5  13    4.97    3.56
  -1   5  13    0.57    3.39
   1   5  13    1.99    3.27
   1   5  13    0.77    1.87
  -1   5  13    0.29    3.38
   1  -5  13    3.72    2.28
  -1  -5  13    2.67    2.38
   1   5 -13    2.76    1.89
  -1   5 -13    1.82    1.72
   1   5  14   20.06    3.71
  -1   5 -14   21.08    4.52
   1   5 -14   18.86    4.68
   1   5  14   29.65    4.44
   1   5  14   20.28    3.41
  -1   5  14   23.32    4.21
  -1   5  14   22.85    3.66
   1   5  14   29.71    5.11
   1   5  14   24.27    5.20
  -1   5  14   23.02    3.21
  -1   5  14   21.49    4.11
   1   5  14   24.71    3.97
   1   5  14   27.40    4.39
  -1   5  14   31.71    4.83
   1   5  14   32.04    4.68
   1   5  14   25.79    2.89
   1   5  14   22.06    4.36
  -1   5  14   28.86    4.60
   1   5  14   28.98    3.53
   1  -5  14   32.48    3.46
  -1  -5  14   24.80    3.42
  -1   5 -14   23.17    2.92
   1   5 -14   20.82    2.88
   1   5  14   24.98    3.10
   1   5  14   21.83    2.69
  -1   5  14   24.20    3.11
  -1   5  14   24.51    2.91
   1   5 -15  122.52    9.21
  -1   5 -15  131.90    9.33
   1   5  15  143.43    8.68
  -1   5  15  164.10    9.01
   1   5  15  129.14    7.76
   1   5  15  139.38    9.81
   1  -5  15  153.16    7.56
  -1  -5  15  148.27    7.66
   1   5 -15  148.95    7.24
  -1   5 -15  149.63    7.22
  -1   5  15  157.02    7.73
  -1   5  15  142.05    9.03
   1   5  15  147.88    7.77
  -1   5  15  151.49    9.13
  -1   5  15  130.26    7.67
   1   5  15  150.45    7.31
   1   5  15  134.63    8.93
   1   5  15  144.32    9.00
   1   5  15  149.54    8.43
   1   5  15  160.01    8.95
   1   5  15  145.75    8.51
  -1   5  15  152.09    8.75
   1   5  15  141.81    7.42
   1   5  15  147.76    7.20
  -1   5  15  150.02    7.57
  -1   5  15  139.21    7.17
   1   5  16   17.88    3.72
   1   5  16   20.33    4.05
  -1   5  16   18.50    3.87
  -1   5  16   24.00    4.55
   1   5  16   20.97    2.60
   1   5  16   19.54    4.22
  -1   5  16   22.20    2.78
  -1   5 -16   12.95    4.19
   1   5 -16   16.84    4.50
  -1   5  16   22.03    3.97
   1   5  16   13.38    3.80
  -1   5 -16   28.40    2.82
   1  -5  16   25.71    2.92
  -1  -5  16   23.68    3.04
   1   5  16   11.39    4.67
   1   5  16   19.31    3.63
   1   5 -16   24.39    2.66
   1   5  16   21.74    2.68
  -1   5  16   18.50    3.21
   1   5  16   21.25    2.93
  -1   5  16   19.44    2.86
  -1   5  16   21.03    2.58
   1   5  16   21.20    3.23
  -1   5  17    5.39    3.21
  -1   5  17    0.84    2.99
   1   5  17    0.87    3.15
   1   5  17    3.60    3.42
  -1   5  17    1.74    2.78
   1   5  17    3.90    3.17
   1   5 -17    2.15    3.73
  -1   5 -17    3.27    4.07
   1   5  17    2.51    2.98
  -1   5  17   -0.28    3.13
  -1  -5  17    4.05    2.14
   1  -5  17    3.67    2.24
   1   5  17    4.43    4.11
   1   5 -17    3.51    1.97
  -1   5 -17    3.30    1.90
   1   5  17    2.43    1.88
  -1   5  17    5.66    3.73
   1   5  17    0.94    3.59
  -1   5  17    0.32    1.85
  -1   5  17    1.09    1.83
   1   5  17    1.66    2.27
  -1   5  17    0.87    2.44
  -1   5  17    4.19    2.32
   1   5  17    5.03    2.36
  -1   5 -18   65.09    6.57
   1   5 -18   66.21    6.40
   1   5  18   75.92    5.90
  -1   5  18   76.32    5.92
   1   5  18   68.13    6.59
   1   5  18   77.81    6.50
  -1   5  18   76.71    6.46
   1   5  18   78.58    5.19
   1  -5  18   82.86    6.87
  -1  -5  18   81.40    6.77
  -1  -5  18   82.34    4.95
   1  -5  18   75.90    4.80
  -1   5 -19  188.84    8.66
  -1   5 -19  199.30    8.85
   1   5 -19  198.31    8.87
  -1  -5  19  218.15   11.06
   1  -5  19  221.35   11.15
   1   5  19  179.82   10.29
   1   5  19  184.16   10.06
  -1   5  19  184.93   10.22
  -1   5  19  186.40   10.05
  -1   5  19  175.83   10.01
   1   5  19  192.89   10.35
   1   5  19  199.99   10.57
   1   5  19  201.43    8.88
  -1   5  19  207.50   10.60
  -1   5  19  191.87    9.48
  -1   5  19  197.00    8.90
   1   5  19  200.55    9.19
  -1   5  19  191.95    9.17
  -1   5  19  202.66    8.94
  -1   5 -19  171.95   10.57
   1   5 -19  185.72   10.71
   1   5  20    5.66    3.27
  -1   5  20    4.44    3.04
  -1   5 -20   -0.29    3.00
   1   5 -20    3.47    3.09
  -1   5  20    5.32    3.35
   1   5  20    4.45    3.15
  -1  -5  20    4.45    2.16
   1  -5  20    3.56    1.90
  -1  -5  20    5.65    3.29
   1  -5  20    4.52    3.45
   1   5  20    4.84    3.29
  -1   5  20    7.80    3.29
   1   5  20    1.30    2.96
  -1   5  20    7.59    3.20
  -1   5  20    2.17    1.81
   1   5  20    5.13    3.32
  -1   5  20    6.16    3.31
   1   5  20    2.63    1.87
  -1   5 -20    4.26    2.02
   1   5 -20    5.25    2.00
  -1   5  20    4.40    1.87
  -1   5  20    3.52    2.41
   1   5  20    2.25    1.93
   1   5  20    2.52    2.18
  -1   5  20    3.54    2.24
   1   5 -21  122.20    7.76
  -1   5 -21  112.24    7.70
   1   5  21  133.86    7.75
   1   5  21  131.12    7.90
  -1   5  21  136.32    7.69
  -1   5  21  127.29    7.70
   1   5  21  124.58    8.01
  -1   5  21  129.85    7.81
   1   5  21  140.03    6.53
  -1   5  21  131.51    6.90
   1   5  21  138.12    7.04
  -1   5  21  145.83    6.60
  -1  -5  21  145.28    7.99
   1  -5  21  146.90    7.97
  -1   5  21  128.78    6.73
   1   5  21  130.70    7.81
   1  -5  21  136.58    6.51
  -1  -5  21  134.89    6.58
  -1   5 -21  150.04    6.66
   1   5 -21  138.93    6.56
   1   5 -22   25.87    2.46
   1  -5  22   26.36    2.43
  -1  -5  22   27.89    2.53
  -1   5 -22   28.20    2.54
   1   5  22   28.98    3.77
   1   5  22   24.11    3.82
  -1   5  22   19.37    3.63
  -1   5  22   23.85    3.68
   1   5  22   33.08    2.60
  -1   5  22   28.18    2.51
  -1  -5  22   31.64    3.59
   1  -5  22   26.80    3.51
   1   5 -22   24.08    3.44
  -1   5 -22   19.10    3.37
  -1   5  22   23.06    2.70
   1   5  22   29.18    3.75
  -1   5  22   23.83    3.47
  -1   5  23   39.16    3.72
  -1   5 -23   29.92    3.44
   1   5 -23   29.35    3.43
  -1  -5  23   36.44    2.54
   1  -5  23   33.12    2.42
   1   5 -23   36.95    2.64
   1  -5  23   34.84    3.50
  -1  -5  23   31.92    3.56
   1  -5  23   30.73    3.47
  -1   5  23   32.13    2.53
  -1   5  23   31.89    2.77
  -1   5  23   27.14    3.61
  -1   5  23   28.81    3.64
   1  -5  24   63.39    3.47
  -1  -5  24   66.64    4.43
   1  -5  24   74.06    4.50
  -1  -5  24   70.37    3.52
   1   5 -24   79.05    3.80
  -1   5  24   70.45    3.68
  -1   5  24   61.18    4.59
  -1   5  24   55.04    4.57
  -1  -5  25   53.84    3.55
   1  -5  25   48.41    3.41
  -1  -5  26    5.15    1.51
   1  -5  26    1.46    1.33
  -1  -5  26    1.81    1.55
   1  -5  26    2.64    1.54
   1   6   0    3.28    3.22
  -1   6   0    2.04    3.33
   1   6   0   -1.11    3.19
  -1   6   0    2.18    3.22
   1   6   0    1.91    3.08
  -1   6   0    2.73    3.00
   1   6   0    1.14    2.36
  -1   6   0    0.21    2.75
  -1   6   0    3.30    2.94
   1   6   0    3.86    3.11
  -1   6   1   65.36    5.96
  -1   6  -1   55.18    5.67
   1   6  -1   74.62    5.89
   1   6   1   61.39    5.57
   1   6   1   70.49    5.88
  -1   6   1   63.47    5.88
  -1   6   1   70.70    5.99
   1   6   1   73.41    6.18
   1   6  -1   66.41    5.84
  -1   6  -1   80.28    6.26
   1   6  -1   70.39    4.99
   1   6   1   69.77    5.94
   1   6   1   62.51    4.78
  -1   6   1   67.54    5.29
  -1   6  -1   68.17    5.37
  -1   6   1   62.99    5.67
  -1   6  -1   75.77    5.91
   1   6  -1   67.15    5.86
   1   6  -1   68.55    5.71
  -1   6  -1   52.10    5.40
  -1   6  -2   78.11    6.05
   1   6   2   82.69    6.04
  -1   6   2   76.65    6.02
   1   6  -2   77.65    6.18
   1   6   2   76.78    6.00
  -1   6   2   69.16    6.16
  -1   6  -2   85.34    6.20
  -1   6   2   79.71    5.71
  -1   6   2   75.43    6.03
   1   6   2   79.63    6.36
   1   6   2   88.28    6.24
   1   6  -2   85.72    5.40
  -1   6   2   66.45    5.77
  -1   6  -2   87.35    5.71
  -1   6  -2   66.30    5.86
   1   6  -2   83.62    6.01
  -1   6   2   71.92    5.37
   1   6   2   89.43    5.26
   1   6  -2   76.48    6.09
  -1   6  -2   80.77    6.11
  -1   6   3   68.25    5.59
   1   6   3   63.18    5.50
   1   6  -3   61.52    5.64
  -1   6  -3   60.62    5.38
   1   6   3   70.94    5.60
  -1   6   3   66.52    5.65
  -1   6   3   71.43    5.28
  -1   6  -3   69.40    5.62
  -1   6   3   70.05    5.83
   1   6   3   69.83    5.79
   1   6  -3   73.33    4.87
  -1   6   3   63.24    4.99
  -1   6  -3   67.03    5.55
  -1   6  -3   62.07    4.82
   1   6  -3   67.10    5.39
   1   6   3   67.61    4.62
   1   6  -3   57.82    5.49
  -1   6  -3   69.16    5.64
   1   6  -3   70.65    5.82
  -1   6  -3   65.64    5.49
   1   6   4   62.96    5.50
  -1   6  -4   60.08    5.55
  -1   6   4   66.71    5.68
   1   6   4   70.42    5.73
   1   6  -4   65.58    5.72
  -1   6   4   71.99    5.81
  -1   6   4   67.03    5.39
   1   6   4   64.96    5.81
  -1   6   4   78.36    6.17
  -1   6  -4   70.18    5.52
  -1   6   4   66.91    4.94
  -1   6  -4   65.10    4.98
   1   6  -4   62.63    5.48
   1   6   4   76.06    4.75
   1   6  -4   68.90    4.78
  -1   6  -4   72.11    5.63
   1   6  -4   78.27    5.96
   1   6  -4   69.38    5.75
  -1   6  -4   75.08    5.87
  -1   6  -4   66.05    5.70
  -1   6  -5   -2.30    3.09
   1   6  -5    0.58    2.97
  -1   6  -5    0.29    3.03
   1   6  -5    0.57    2.96
   1   6   5    1.31    2.82
   1   6  -5    2.51    3.02
  -1   6  -5    1.51    2.87
   1  -6   5   -0.28    1.71
  -1  -6   5    1.18    1.65
  -1   6   5    0.54    2.70
  -1   6  -5    1.39    3.04
   1   6  -5   -2.24    3.13
   1   6   5   -0.81    3.02
   1   6   5    2.24    1.91
  -1   6   5    0.19    2.29
   1   6  -5   -0.19    2.08
  -1   6  -5    3.18    2.53
  -1   6  -5    1.99    2.56
  -1   6   5    0.50    2.71
  -1   6   5    2.48    3.15
   1   6   5   -1.12    3.12
   1  -6   6  235.68   10.27
  -1  -6   6  231.77   10.32
  -1   6  -6  220.48   11.85
   1   6  -6  233.59   11.93
   1   6  -6  215.82   11.71
  -1   6  -6  250.10   12.15
  -1   6  -6  215.34   11.66
   1   6   6  235.06   11.71
   1   6  -6  213.31   11.64
  -1   6   6  237.69   11.80
   1   6  -6  226.31   11.53
  -1   6  -6  245.53   11.76
   1   6   6  229.45   10.50
  -1   6   6  242.43   10.91
   1   6  -6  222.04   10.73
   1   6   6  259.14   11.93
  -1   6   6  243.16   11.96
  -1   6  -6  240.71   11.50
   1   6   6  242.66   12.04
  -1   6   6  256.49   11.79
   1  -6   7   32.45    3.04
  -1  -6   7   35.40    3.22
  -1   6   7   28.93    3.35
  -1   6  -7   34.10    4.29
   1   6   7   30.73    3.15
   1   6  -7   39.89    4.55
  -1   6  -7   36.01    4.47
  -1   6  -7   36.52    4.57
   1   6  -7   36.80    4.48
   1   6  -7   35.01    4.53
   1   6   7   31.68    4.28
  -1   6   7   36.56    4.42
   1   6  -7   29.40    4.24
  -1   6  -7   34.49    4.49
   1   6   7   38.87    4.51
  -1   6   7   34.29    4.41
  -1   6  -7   27.77    3.80
  -1   6   7   34.28    4.20
   1   6   7   41.79    4.73
   1   6   8   21.23    3.84
  -1   6   8   21.06    3.87
  -1   6  -8   19.28    3.41
  -1   6   8   16.68    3.61
   1   6   8   21.94    3.86
   1  -6   8   22.18    2.64
  -1  -6   8   23.19    2.75
  -1   6  -8   28.31    4.15
   1   6  -8   19.52    3.78
   1   6   8   24.43    2.79
  -1   6  -8   19.14    3.90
  -1   6  -8   26.72    4.26
   1   6  -8   18.80    3.85
   1   6  -8   19.84    3.98
  -1   6   8   21.90    2.93
   1   6   8   26.11    3.85
  -1   6   8   26.66    4.01
   1   6   8   20.11    3.41
   1   6   9  130.74    7.68
  -1   6   9  132.08    7.71
   1   6   9  111.17    7.27
  -1   6   9  119.22    7.42
   1  -6   9  112.04    6.06
  -1  -6   9  108.16    6.11
  -1   6  -9  117.20    7.52
  -1   6   9  114.18    6.38
   1   6  -9  113.42    7.32
   1   6   9  111.42    6.10
   1   6  -9  102.52    7.54
  -1   6  -9  118.70    7.73
   1   6   9  119.08    7.48
  -1   6   9  120.01    7.38
   1   6   9  127.85    7.73
  -1   6   9  136.17    7.81
   1   6   9  121.28    7.14
  -1  -6  10   29.83    2.99
   1  -6  10   28.00    2.78
   1   6 -10   17.56    4.23
  -1   6 -10   42.70    4.86
   1   6 -10   32.22    4.22
  -1   6 -10   31.20    4.39
  -1   6  10   27.06    3.09
   1   6  10   29.20    2.97
  -1   6  10   36.27    4.15
  -1   6  10   28.85    4.09
   1   6  10   24.98    3.87
   1   6  10   28.58    4.14
  -1   6  10   32.60    4.30
   1   6  10   27.70    4.03
   1  -6  11   47.43    3.54
  -1  -6  11   44.03    3.60
   1   6  11   38.30    3.33
  -1   6  11   34.60    3.42
   1   6 -11   42.57    4.80
  -1   6 -11   38.69    4.99
   1   6 -11   36.31    4.93
   1   6 -11   35.58    4.90
  -1   6 -11   33.46    4.90
  -1   6  11   55.27    4.78
   1   6  11   41.14    4.48
  -1   6  11   45.07    4.75
   1   6  11   40.10    4.65
   1   6  11   36.16    4.45
  -1   6  11   33.36    4.70
   1   6 -12  209.27    9.19
   1  -6  12  207.15    9.39
  -1  -6  12  194.72    9.42
   1   6  12  208.64    9.34
  -1   6  12  221.95    9.70
   1   6  12  227.45   10.97
  -1   6  12  229.79   10.99
  -1   6  12  202.97    9.22
  -1   6  12  211.96   10.93
   1   6  12  206.79    9.07
   1   6  12  218.09   10.96
   1   6  12  213.52   10.58
  -1   6 -12  174.26   10.98
  -1   6 -12  196.76   11.27
   1   6 -12  213.72   11.39
   1   6 -12  188.29   11.08
   1   6  13    0.68    2.67
   1   6  13    1.93    2.82
  -1   6  13    2.42    2.77
   1   6  13    1.37    3.15
   1   6  13    2.00    1.61
  -1   6  13   -0.14    1.67
   1   6  13    1.87    3.25
  -1   6  13    5.22    3.45
  -1   6  13    2.41    3.25
  -1   6  13    1.79    1.99
   1   6 -13    1.87    1.70
  -1   6 -13    0.32    3.24
   1   6 -13   -1.27    3.28
  -1   6 -13    1.59    3.42
   1   6 -13   -2.53    3.51
   1   6  14   10.99    2.86
  -1   6  14    9.20    3.09
   1   6  14   10.76    3.23
   1   6  14   15.41    4.12
  -1   6  14    9.88    2.10
   1   6  14    8.70    3.73
  -1   6  14    9.33    3.62
   1   6  14    8.73    1.84
  -1   6  14    9.28    3.86
   1  -6  14    7.03    3.79
  -1   6  14    9.57    3.07
   1   6  14    9.00    3.14
   1   6 -14    4.36    3.65
   1   6 -14    9.99    3.81
  -1   6 -14    8.78    3.62
  -1   6 -14    9.43    3.98
   1   6 -14    9.28    2.04
   1   6 -15   41.97    3.04
  -1  -6  15   36.03    3.17
   1  -6  15   36.08    3.10
  -1  -6  15   31.97    4.64
   1  -6  15   47.01    5.35
   1   6 -15   31.59    4.79
  -1   6 -15   30.34    4.68
   1   6 -15   32.74    4.66
  -1   6 -15   29.77    4.74
   1   6  15   40.84    4.74
   1   6  15   32.33    4.61
  -1   6  15   41.98    4.80
   1   6  15   35.67    2.82
  -1   6  15   33.49    4.66
  -1   6  15   39.39    2.95
  -1   6  15   43.23    4.51
   1   6  15   34.52    4.28
  -1   6  15   40.23    3.97
   1   6  15   34.17    4.09
   1   6  15   38.55    4.09
  -1   6  15   39.13    4.14
  -1  -6  16  124.94    6.01
   1  -6  16  128.75    5.96
   1   6 -16  121.62    5.76
   1  -6  16  124.20    7.77
  -1  -6  16  115.57    7.65
  -1   6 -16   86.10    7.09
  -1   6 -16   93.22    7.25
   1   6 -16   93.83    7.20
   1   6 -16  104.61    7.44
  -1   6  16  114.96    7.39
  -1   6  16  115.63    5.69
   1   6  16  111.23    7.25
   1   6  16  117.15    5.57
  -1   6  16  112.86    7.30
   1   6  16  115.26    7.33
  -1   6  16  116.06    6.96
  -1   6  16  120.75    6.89
   1   6  16   99.93    6.84
   1   6  16   98.49    6.60
  -1   6  16  122.91    7.21
   1   6  16  134.60    7.32
   1   6  17   16.84    3.54
  -1   6  17   13.32    3.20
   1  -6  17   17.66    2.42
  -1  -6  17   15.77    2.50
   1   6 -17   18.71    2.28
  -1  -6  17   16.17    3.96
   1  -6  17   13.26    3.80
  -1   6 -17    6.54    3.32
  -1   6 -17   10.21    3.54
   1   6 -17    9.83    3.44
   1   6 -17    5.17    3.36
   1   6  17   13.46    3.67
   1   6  17    9.78    1.90
  -1   6  17    9.93    3.56
  -1   6  17   12.15    3.56
   1   6  17   15.20    3.57
  -1   6  17   13.85    2.17
   1   6  17   11.08    3.27
  -1   6  17    9.80    3.22
   1   6  17    7.05    2.91
  -1   6  17    7.65    2.98
   1   6  18   24.46    3.42
  -1   6  18   28.33    3.70
   1  -6  18   26.37    2.47
  -1  -6  18   18.58    2.32
  -1  -6  18   20.55    3.47
   1  -6  18   25.80    3.69
   1   6 -18   17.93    3.33
   1   6 -18   20.65    3.60
  -1   6 -18   20.47    3.47
  -1   6 -18   19.04    3.58
  -1   6  18   24.59    2.26
  -1   6  18   26.36    3.56
   1   6  18   22.37    2.10
   1   6  18   20.86    3.36
   1   6  18   23.85    3.58
  -1   6  18   20.58    3.38
   1   6  18   21.01    3.34
  -1   6  18   17.71    3.18
   1   6  19  133.07    6.95
   1   6  19  128.72    6.90
  -1  -6  19  136.25    7.10
   1  -6  19  121.07    6.83
   1   6 -19   99.89    6.64
  -1   6 -19  108.39    6.74
  -1   6 -19  105.52    6.70
   1   6 -19  112.85    6.76
  -1   6  19  137.23    6.88
   1   6  19  121.47    5.59
   1   6  19  130.48    6.73
  -1   6  19  129.53    5.72
  -1   6  19  123.23    6.78
   1   6  19  126.95    7.01
  -1   6  19  123.90    6.91
  -1  -6  19  123.64    5.78
   1  -6  19  131.04    5.84
  -1   6  20    4.72    2.37
   1   6  20    1.64    2.30
  -1  -6  20    3.87    2.19
   1  -6  20    6.42    2.26
  -1   6  20    3.71    1.39
   1   6 -20    0.17    2.13
  -1   6 -20    2.34    2.12
  -1   6  20    1.35    2.34
   1   6  20    4.58    2.61
  -1  -6  20    2.19    1.44
   1  -6  20    4.21    1.49
  -1   6  21    5.99    2.19
   1   6 -21    3.92    1.86
  -1   6 -21    4.75    1.90
  -1   6  21    4.67    1.26
  -1   6  21    5.77    2.25
   1  -6  21    3.84    1.25
  -1  -6  21    3.76    1.28
   1  -6  22  107.35    4.65
  -1  -6  22  111.54    4.67
  -1  -6  22  106.67    5.19
   1  -6  22   99.05    5.11
   1   7   0   -1.80    2.83
  -1   7   0   -0.45    2.55
  -1   7   0    1.26    2.79
   1   7   0    0.89    2.71
  -1   7   0    2.30    1.81
   1   7  -1  107.27    6.57
  -1   7  -1  108.88    6.47
   1   7   1  102.48    6.61
  -1   7   1  120.79    6.68
  -1   7   1   98.48    6.43
   1   7   1  102.72    6.56
  -1   7  -1   98.73    6.45
  -1   7  -1   99.54    6.39
   1   7  -1   92.64    6.36
   1   7  -1   91.60    6.39
  -1   7   1  106.87    5.68
  -1   7  -1  103.93    5.68
  -1   7   2    7.83    3.01
   1   7  -2   10.89    3.09
  -1   7  -2    5.57    2.91
  -1   7  -2    6.51    2.97
   1   7  -2   11.48    3.03
   1   7   2    8.77    3.13
  -1   7  -2    8.69    2.83
  -1   7   2   11.58    3.18
   1   7  -2   13.25    3.21
   1   7   2    7.82    2.44
   1   7   2    9.74    3.26
  -1   7   2   11.52    2.29
  -1   7  -2    9.60    2.35
   1   7   3   69.83    5.07
  -1   7   3   65.32    5.05
   1   7  -3   67.78    5.01
  -1   7  -3   64.80    4.78
   1   7   3   61.06    4.51
   1   7   3   66.46    5.10
  -1   7   3   61.95    4.99
   1   7  -3   68.37    5.25
  -1   7  -3   62.72    4.93
   1   7  -3   64.94    5.12
  -1   7  -3   55.91    4.87
  -1   7   3   57.26    4.02
  -1   7  -3   61.24    4.30
   1   7  -3   59.79    4.74
  -1   7  -3   64.83    4.96
  -1   7   4   57.35    4.80
   1   7   4   61.99    4.94
  -1   7  -4   54.20    4.32
   1   7   4   48.51    4.22
   1   7  -4   48.43    4.41
   1   7  -4   47.11    4.66
  -1   7   4   49.21    4.61
   1   7  -4   43.35    4.65
  -1   7  -4   48.98    4.66
  -1   7  -4   54.23    4.77
   1   7   4   42.17    4.56
  -1   7  -4   57.21    4.74
  -1   7   4   53.59    3.71
   1   7  -4   55.25    4.69
  -1   7  -4   47.74    3.89
   1   7  -5   13.12    3.34
  -1   7  -5   13.42    3.12
   1   7   5   20.61    3.48
  -1   7   5   14.98    3.23
   1   7  -5   20.50    3.62
  -1   7  -5   19.13    3.30
  -1   7  -5   18.43    2.74
  -1   7   5   18.75    3.37
  -1   7   5   19.21    3.40
   1   7   5   21.19    3.46
   1   7   5   22.32    3.49
  -1   7   5   18.86    3.16
   1   7   5   20.74    3.08
   1   7  -5   19.00    3.00
  -1   7   5   16.95    2.70
   1   7   5   17.43    3.36
  -1   7  -5   16.76    2.74
  -1   7  -5   18.38    3.31
   1   7  -5   25.38    3.40
  -1   7   5   16.05    2.33
   1   7  -6   52.96    4.43
   1   7   6   82.04    5.28
  -1   7   6   58.62    4.42
   1   7   6   60.24    4.63
  -1   7   6   68.49    5.00
  -1   7  -6   62.69    4.40
   1   7   6   59.92    4.95
  -1   7   6   67.97    5.10
   1   7  -6   64.69    5.07
  -1   7  -6   63.25    5.08
   1   7   6   61.14    4.95
   1   7   6   66.64    5.03
  -1   7   6   62.71    5.01
  -1   7   6   67.88    5.17
   1   7  -6   68.15    5.11
  -1   7   6   62.92    4.00
   1   7  -6   65.17    4.91
  -1   7  -6   58.71    4.24
  -1   7  -6   69.46    5.02
   1   7  -7    3.67    2.32
  -1   7   7    5.81    2.41
   1   7   7    6.54    2.64
  -1   7  -7    4.48    2.07
   1   7   7    1.42    2.58
  -1   7   7    4.28    2.91
   1   7  -7    3.87    3.05
  -1   7  -7    4.05    2.72
  -1   7  -7    4.77    2.30
   1   7   7    3.38    2.97
   1   7   7    3.90    2.96
  -1   7   7   10.97    3.30
  -1   7   7    5.75    3.01
  -1   7  -7    2.51    2.87
   1   7  -7    2.75    2.94
  -1   7   7    4.76    1.86
  -1   7  -7    5.11    2.83
   1   7  -7    5.00    2.66
  -1   7   8    6.78    2.80
   1   7   8    8.22    2.61
   1   7   8    5.25    2.77
   1   7  -8    7.05    2.27
  -1   7   8    5.98    2.54
   1   7  -8    5.45    3.02
  -1   7  -8    5.16    2.78
  -1   7   8    6.75    2.21
  -1   7   8    7.61    1.87
   1   7  -8    8.49    2.86
  -1   7  -8    6.81    2.99
  -1   7   8    7.89    3.00
   1   7   8    7.21    3.02
   1   7   8    4.65    3.06
  -1   7  -8    6.87    2.20
  -1   7   8    2.28    2.94
   1   7  -8    4.81    3.03
  -1   7  -8    4.34    2.88
  -1   7  -9   83.80    5.72
   1   7  -9   70.85    5.61
  -1   7   9   77.89    5.05
   1   7   9   91.76    5.43
   1   7   9   81.87    5.26
  -1   7   9   89.78    5.65
   1   7  -9   62.28    4.48
  -1  -7   9   78.99    4.16
  -1   7  -9   82.08    4.91
   1   7  -9   77.89    5.41
  -1   7  -9   80.75    5.60
   1  -7   9   79.63    4.03
  -1   7   9  100.05    6.03
  -1   7   9   86.71    5.71
   1   7   9   85.49    5.65
   1   7   9   79.54    5.55
  -1   7   9   74.31    4.80
   1   7   9   78.56    4.71
  -1   7  -9   84.90    5.75
   1   7  -9   80.60    5.68
   1   7 -10    1.34    2.77
  -1   7 -10    0.67    2.84
  -1  -7  10    1.83    1.45
   1  -7  10   -0.18    1.22
   1   7 -10    1.00    2.56
  -1   7 -10    2.29    2.64
   1   7  10    1.59    2.36
  -1   7  10    2.57    2.24
   1   7  10    1.28    2.34
  -1   7  10   -3.36    2.89
   1   7  10    3.13    2.99
  -1   7  10    0.82    2.82
   1   7  10    2.24    2.89
  -1   7  10    0.30    1.93
  -1   7  10    4.59    2.15
  -1   7 -10    4.39    2.76
   1   7  10   -0.15    1.84
   1   7 -10    1.99    2.76
  -1   7 -11   10.04    3.09
   1   7 -11    8.91    3.07
  -1   7  11   11.47    2.60
   1   7  11   14.80    2.80
  -1  -7  11   10.32    1.75
   1  -7  11   13.74    1.75
   1   7 -11   13.35    2.98
  -1   7 -11   13.84    3.13
  -1   7  11   11.92    3.13
  -1   7  11   14.28    3.38
   1   7  11    9.37    3.22
   1   7  11   15.07    3.39
  -1   7  11   10.44    2.44
   1   7 -11   10.10    3.21
   1   7  11    7.45    2.22
  -1   7 -11    4.48    2.94
  -1   7  11    9.86    2.37
  -1   7 -12   71.19    5.36
   1   7 -12   73.42    5.43
  -1  -7  12   81.45    4.11
   1  -7  12   96.29    5.87
  -1  -7  12   90.12    5.79
   1  -7  12   83.28    4.03
   1   7  12   84.32    5.17
  -1   7  12   80.98    5.03
  -1   7  12   82.42    5.52
   1   7  12   85.06    5.59
   1   7  12   74.68    5.40
  -1   7  12   92.24    5.70
   1   7  12   80.54    4.71
  -1   7  12   72.47    4.75
  -1   7  12   82.16    4.83
   1   7 -12   76.08    5.44
  -1   7 -12   72.31    5.28
  -1   7 -13    1.54    2.42
   1   7 -13    2.10    2.42
  -1  -7  13    0.50    1.25
   1  -7  13    1.09    1.23
  -1  -7  13    2.89    2.82
   1  -7  13    6.51    2.83
   1   7  13    2.56    2.18
  -1   7  13    4.23    2.14
   1   7  13    2.13    2.63
  -1   7  13   -0.18    2.56
  -1   7  13    4.19    2.74
   1   7  13    1.80    2.49
   1   7  13    1.50    1.82
  -1   7  13    0.28    1.98
   1   7 -13    4.90    2.56
  -1   7 -13    1.50    2.41
  -1   7  13   -1.96    1.88
   1   7  13    5.71    1.88
   1   7 -14   14.46    2.80
  -1   7 -14   12.86    2.70
  -1  -7  14   15.50    1.85
   1  -7  14   18.79    1.73
   1  -7  14   16.12    2.93
  -1  -7  14   15.24    2.96
   1   7  14   12.99    2.34
  -1   7 -14   10.37    2.69
  -1   7  14   11.33    2.35
   1   7 -14   10.44    2.63
   1   7  14   17.03    2.92
   1   7  14   12.65    2.71
  -1   7  14   16.19    2.94
  -1   7  14   21.47    3.11
  -1   7  14   11.57    2.40
   1   7  14   20.25    2.85
   1   7  15   43.09    3.33
   1  -7  15   38.47    3.26
  -1  -7  15   37.12    2.28
   1  -7  15   38.17    2.23
  -1  -7  15   36.35    3.25
   1   7  15   36.25    2.83
   1   7 -15   36.72    3.17
  -1   7 -15   29.10    3.02
  -1   7  15   46.10    3.44
   1   7  15   38.47    3.24
  -1   7  15   35.48    3.01
  -1   7  15   35.20    2.87
  -1   7 -15   31.04    3.10
   1   7 -15   33.46    3.17
  -1   7  16   27.00    2.51
   1   7  16   23.60    2.42
  -1  -7  16   24.88    1.75
   1   8   0   -0.12    1.67
  -1   8   0   -3.43    1.94
   1   8   0    1.15    1.72
   1   8   1   26.58    2.65
   1   8  -1   29.00    2.51
  -1   8  -1   20.08    2.43
  -1   8   1   20.46    2.54
   1   8  -1   17.18    2.38
   1   8   1   12.69    2.30
   1   8  -2   13.45    1.96
   1   8   2    6.32    2.08
  -1   8   2    6.47    2.10
   1   8  -2    7.49    1.91
  -1   8  -2    7.54    2.02
  -1   8  -3    5.45    1.89
   1   8   3    5.01    1.91
  -1   8   3    6.86    1.91
   2   0   0 1313.38   47.62
   2   0  -1  817.26   26.78
   2   0   1  830.48   26.78
  -2   0  -1  703.33   26.66
  -2   0   1  691.34   26.67
   2   0   1  727.17   26.67
   2   0  -2   27.81    1.32
   2   0   2   31.58    1.53
  -2   0   2   31.60    1.69
  -2   0   3 9363.71  349.26
   2   0   3 9697.95  349.23
  -2   0   3 9999.00  349.52
   2   0   3 9822.47  349.44
   2   0   4  207.52    8.81
   2   0   4  227.68    9.26
  -2   0   4  262.53    9.33
   2   0   4  237.37    8.87
   2   0   4  255.11    9.34
  -2   0   4  265.16    9.42
   2   0   4  247.48    9.29
   2   0   4  220.33    9.22
  -2   0  -4  243.05    8.76
   2   0   5  234.60    9.11
  -2   0   5  234.88    9.07
   2   0   5  244.17    9.56
  -2   0   5  267.97    9.73
   2   0   5  227.36    9.12
  -2   0  -5  236.74    9.00
   2   0   5  253.10    9.71
  -2   0   5  249.69    9.21
  -2   0   5  282.42    9.88
   2   0   5  218.98    9.55
   2   0   5  244.51    9.15
   2   0   5  256.36    9.12
   2   0   6  156.25    6.07
   2   0   6  155.34    6.70
  -2   0   6  169.73    6.15
   2   0   6  158.24    6.20
  -2   0  -6  153.35    6.04
   2   0   6  153.65    6.85
  -2   0   6  147.98    6.23
  -2   0   6  171.27    7.12
  -2   0  -6  176.46    6.22
   2   0   6  154.50    6.72
   2   0   6  150.49    6.22
   2   0   6  158.39    6.14
   2   0   7  914.88   38.82
   2   0   7 1030.04   38.79
   2   0   7 1071.56   38.72
  -2   0   7 1057.58   38.60
  -2   0   7 1101.93   38.92
   2   0   7 1141.58   39.51
  -2   0   7 1082.72   39.53
  -2   0  -7 1063.90   38.70
   2   0  -7 1051.68   38.81
   2   0   7 1026.26   38.82
   2   0   7 1058.29   39.27
  -2   0   7 1113.93   38.80
   2   0   7 1101.01   39.36
  -2   0  -7 1147.90   38.83
   2   0   8  220.71    8.37
   2   0   8  219.68    9.08
   2   0   8  212.80    8.53
  -2   0  -8  218.20    8.36
   2   0  -8  220.71    8.52
   2   0   8  223.38    9.24
  -2   0  -8  233.60    8.49
   2   0   8  214.35    8.59
  -2   0   8  217.88    8.28
   2   0   8  220.00    9.34
  -2   0   8  223.75    8.63
  -2   0   8  234.57    9.42
   2   0  -8  223.97    8.42
   2   0   8  213.67    8.47
   2   0   9   72.46    3.08
   2   0   9   66.71    4.02
   2   0   9   69.92    3.29
   2   0  -9   70.74    3.26
  -2   0  -9   72.70    3.09
   2   0   9   69.18    4.15
  -2   0  -9   70.58    3.19
   2   0   9   69.23    3.45
  -2   0   9   74.43    3.33
  -2   0   9   71.02    3.02
  -2   0   9   72.43    3.42
   2   0   9   69.29    4.22
  -2   0   9   68.45    4.27
   2   0  -9   71.70    3.12
   2   0   9   73.73    4.43
   2   0   9   72.02    3.21
  -2   0  10 1243.84   45.65
   2   0  10 1240.48   46.11
   2   0  10 1243.65   45.53
  -2   0 -10 1214.50   45.34
   2   0 -10 1285.67   45.53
   2   0  10 1250.63   46.27
  -2   0 -10 1255.84   45.42
   2   0  10 1169.10   45.66
  -2   0  10 1245.16   45.58
  -2   0  10 1214.04   45.28
   2   0  10 1219.17   46.23
  -2   0  10 1371.55   46.45
   2   0  10 1262.77   45.33
   2   0  10 1256.29   45.46
  -2   0  11  596.70   21.73
   2   0  11  587.01   21.53
   2   0  11  592.50   22.62
  -2   0 -11  597.72   21.65
   2   0  11  562.13   22.00
  -2   0  11  600.11   21.86
  -2   0  11  562.23   21.51
   2   0  11  579.00   22.44
  -2   0  11  582.85   21.98
   2   0  11  593.51   21.79
  -2   0 -11  582.93   21.57
   2   0 -11  586.17   21.76
  -2   0  11  542.55   22.75
   2   0  11  572.09   21.67
   2   0  12   44.71    2.43
   2   0  12   45.03    2.93
   2   0  12   49.17    3.71
   2   0  12   47.86    3.77
  -2   0  12   50.93    3.88
  -2   0  12   45.17    3.76
  -2   0  12   44.13    2.63
   2   0 -12   47.08    2.55
  -2   0 -12   45.32    2.32
  -2   0  12   43.91    2.39
   2   0  12   43.62    2.54
  -2   0  12   39.90    2.85
   2   0  12   38.77    3.46
   2   0  12   44.13    2.20
  -2   0  12   43.67    2.41
   2   0  13 1613.34   61.92
  -2   0  13 1689.11   62.11
  -2   0  13 1877.44   63.54
   2   0  13 1757.14   63.46
   2   0  13 1765.76   63.29
  -2   0  13 1722.62   63.26
   2   0  13 1733.71   62.17
   2   0  13 1754.20   62.50
  -2   0  13 1652.87   62.11
   2   0  13 1713.09   62.29
   2   0  13 1745.99   62.93
  -2   0  13 1864.40   63.02
  -2   0  13 1677.39   62.45
  -2   0  13 1641.62   62.59
   2   0  13 1659.87   63.07
  -2   0 -13 1671.06   62.02
   2   0 -13 1714.26   62.22
  -2   0  14  625.03   23.01
   2   0  14  615.51   22.97
  -2   0  14  542.44   22.60
  -2   0 -14  601.33   22.18
   2   0  14  635.62   23.54
   2   0  14  625.30   23.37
  -2   0  14  616.46   23.56
  -2   0  14  550.46   23.21
   2   0  14  568.80   22.11
   2   0  14  582.15   22.46
  -2   0  14  598.02   22.13
   2   0  14  599.97   22.29
  -2   0  14  556.23   22.44
  -2   0 -14  577.09   21.97
   2   0 -14  606.61   22.20
  -2   0  15 3123.89  112.43
   2   0  15 3055.85  112.40
  -2   0  15 2701.47  112.03
  -2   0  15 3067.55  112.90
   2   0  15 3063.58  112.74
  -2   0  15 3320.06  112.94
   2   0  15 3146.37  112.95
   2   0  15 3180.10  112.21
  -2   0 -15 3056.62  111.57
   2   0 -15 3125.32  111.59
   2   0  15 3052.12  111.55
   2   0  15 3092.73  111.94
  -2   0  15 3034.45  111.53
  -2   0  16  359.70   13.98
   2   0  16  356.58   15.44
  -2   0  16  366.43   15.54
   2   0  16  352.17   14.42
   2   0  16  361.30   14.01
  -2   0  16  363.49   14.89
   2   0  16  362.26   14.88
   2   0  16  360.17   14.60
  -2   0  17    6.20    2.55
   2   0  17    1.73    2.32
  -2   0  17    3.69    2.66
   2   0  17    3.29    2.65
   2   0  17    3.87    1.29
   2   0  17    3.38    1.56
  -2   0  17    4.88    2.01
   2   0  17    2.38    2.15
   2   0  17    3.93    1.76
  -2   0  18    2.08    2.50
   2   0  18    4.13    2.62
   2   0  18    2.88    2.65
  -2   0  18    3.55    2.67
   2   0  18    6.94    2.76
  -2   0  18    2.46    2.59
  -2   0  18    0.85    2.00
   2   0  18    2.75    2.13
   2   0  18    3.67    1.87
   2   0  19    4.77    2.86
  -2   0  19    3.79    2.63
  -2   0  19    6.68    3.11
   2   0  19    4.87    2.63
  -2   0  19    1.67    2.19
   2   0  19    5.42    2.25
  -2   0  19    2.63    2.84
   2   0  19    3.40    1.94
   2   0  19    5.02    2.76
   2   0  20  112.74    7.17
  -2   0  20  116.64    7.29
  -2   0  20  123.20    7.17
   2   0  20  118.67    7.05
   2   0  20  112.39    5.92
  -2   0  20  100.92    7.03
   2   0  20  116.12    7.27
   2   0  20  105.47    6.40
  -2   0  20  116.34    6.53
   2   0  21 1378.49   52.81
  -2   0  21 1349.22   52.44
   2   0  21 1421.47   52.56
  -2   0  21 1353.73   52.75
   2   0  21 1336.81   51.27
  -2   0  21 1404.24   52.83
   2   0  21 1381.26   52.75
  -2   0  21 1319.45   51.92
   2   0  21 1359.69   51.98
   2   0  21 1367.87   51.32
  -2   0  22   54.81    5.04
  -2   0  22   55.29    5.15
   2   0  22   54.97    4.96
   2   0  22   48.61    5.00
   2   0  22   50.82    3.86
  -2   0  22   49.43    5.15
   2   0  22   51.04    5.05
  -2   0  22   43.95    4.23
   2   0  22   39.55    4.09
   2   0  22   44.18    3.72
   2   0  23   26.78    3.57
  -2   0  23   25.99    3.74
   2   0  23   30.43    4.24
  -2   0  23   27.07    4.15
   2   0  23   22.66    4.04
  -2   0  23   21.54    4.09
   2   0  23   21.54    2.85
  -2   0  23   27.68    3.15
   2   0  23   23.78    3.45
  -2   0  23   25.87    3.67
   2   0  23   27.82    2.98
   2   0  24   20.14    2.77
  -2   0  24   17.52    3.72
   2   0  24   14.01    3.59
   2   0  24   16.22    3.89
  -2   0  24   15.80    3.57
  -2   0  24   24.16    4.17
   2   0  24   13.65    2.58
  -2   0  24   21.52    2.96
   2   0  24   25.32    4.34
   2   0  24   19.93    3.50
  -2   0  24   23.84    3.60
   2   0  25  611.05   25.31
  -2   0  25  606.70   25.34
   2   0  25  611.00   24.46
  -2   0  25  577.41   25.92
   2   0  25  609.34   25.99
  -2   0  25  616.62   24.72
   2   0  25  662.82   26.25
  -2   0  25  671.46   26.41
  -2   0  25  599.05   25.29
   2   0  25  597.53   25.25
   2   0  25  621.59   24.54
   2   0  26    7.86    2.77
  -2   0  26   14.02    3.21
  -2   0  26    9.18    3.55
   2   0  26   10.03    3.65
   2   0  26   14.30    2.46
  -2   0  26   13.78    2.77
   2   0  26    8.46    3.54
  -2   0  26   13.99    3.81
   2   0  26   15.50    2.56
  -2   0  26    9.38    3.16
   2   0  26   12.97    3.07
  -2   0  27   49.58    4.00
   2   0  27   53.92    3.99
  -2   0  27   59.91    4.90
   2   0  27   54.79    4.61
   2   0  27   54.33    5.34
  -2   0  27   54.40    5.27
  -2   0  27   53.50    4.08
   2   0  27   47.55    3.77
   2   0  28    9.53    2.78
  -2   0  28    3.11    2.81
  -2   0  28    8.74    3.33
   2   0  28   11.93    3.36
  -2   0  28   13.21    3.68
  -2   0  28    5.19    2.73
   2   0  28    7.44    2.79
   2   0  28    8.99    2.31
  -2   0  29   11.78    2.69
   2   0  29   10.76    2.73
   2   0  29   13.31    3.43
  -2   0  29   14.89    3.43
  -2   0  29   11.62    2.32
  -2   0  29    7.19    2.53
   2   0  29   14.98    2.77
   2   0  29   11.39    2.37
  -2   0  29   14.90    2.38
  -2   0  30    2.70    2.20
   2   0  30    5.41    2.29
  -2   0  30    3.05    1.89
   2   0  30    4.97    1.86
   2   0  30    3.25    2.71
  -2   0  30    0.65    2.58
  -2   0  30    2.03    1.75
   2   0  30    2.39    2.02
  -2   0  30    0.55    2.13
   2   0  31  398.68   15.93
  -2   0  31  411.83   16.05
   2   0  31  408.33   16.92
  -2   0  31  433.09   17.01
  -2   0  31  394.71   15.89
   2   0  31  383.54   16.38
  -2   0  31  408.50   16.46
  -2   0  31  373.76   16.33
   2   0  31  401.79   16.42
  -2   0  32   10.53    1.67
  -2   0  32   16.17    1.92
  -2   0  32   11.73    2.32
   2   0  32   12.02    2.47
  -2   0  33  282.20   11.02
  -2   0  33  258.98   11.44
   2   0  33  288.21   11.56
  -2   1   0  559.02   20.45
  -2   1   0  571.29   20.40
   2   1   0  547.32   20.46
  -2   1   0  526.31   20.50
   2   1   0  566.60   20.60
   2   1   0  533.02   20.45
  -2   1   0  585.80   20.33
   2  -1   0  537.69   20.31
  -2   1   0  553.81   20.30
  -2   1   1  398.08   14.67
   2   1  -1  373.99   14.69
   2   1   1  416.15   15.02
   2   1   1  395.78   14.80
   2   1  -1  390.79   14.80
   2   1   1  379.20   14.78
   2   1   1  397.53   14.75
   2   1   1  387.86   14.63
   2   1   1  408.91   14.84
  -2   1  -1  417.65   14.80
   2   1   1  400.41   14.55
  -2   1   1  431.70   14.73
  -2   1   1  414.39   14.83
   2   1   1  415.70   14.85
  -2   1   1  431.03   14.84
  -2   1   1  386.64   14.91
   2  -1  -1  396.61   14.58
   2   1  -1  416.01   14.93
   2   1   1  423.89   15.03
  -2   1   1  375.77   14.93
   2   1   1  359.94   14.92
   2  -1   1  364.94   14.69
  -2   1  -1  388.88   14.65
  -2   1  -2  882.78   32.37
   2  -1   2  853.07   32.41
   2   1  -2  861.49   32.42
   2   1   2  845.98   32.62
   2   1   2  882.88   32.50
  -2   1   2  866.58   32.42
   2   1  -2  886.16   32.48
   2   1   2  871.82   32.52
   2   1   2  958.30   32.58
  -2   1   2  911.23   32.56
  -2   1   2  850.08   32.50
   2   1   2  892.21   32.55
   2   1   2  906.12   32.55
  -2   1  -2  901.14   32.51
   2  -1  -2  920.45   32.27
  -2   1   2  895.12   32.53
  -2   1   2  921.06   32.35
  -2   1   2  906.26   32.54
   2   1   2  943.46   32.23
  -2   1   2  899.56   32.64
  -2   1   2  887.63   32.57
   2   1   2  925.00   32.74
  -2   1   2  887.54   32.89
   2   1  -2  874.16   32.55
  -2   1   2  911.01   32.50
   2   1   2  933.32   32.59
   2   1   2  742.23   32.27
   2   1   2  859.02   32.46
   2   1   2  848.34   32.62
  -2   1   2  903.68   32.66
   2   1   2  909.79   32.46
   2   1   2  908.38   32.36
   2  -1   3 1357.44   50.62
  -2   1  -3 1325.74   50.55
   2   1  -3 1344.12   50.62
   2   1   3 1429.24   50.74
   2   1   3 1406.90   50.80
   2   1   3 1398.74   50.69
  -2   1   3 1514.02   50.67
   2   1  -3 1375.95   50.64
   2   1   3 1471.44   50.77
  -2   1   3 1429.32   50.76
  -2   1   3 1406.31   50.74
   2   1   3 1397.01   50.75
  -2   1   3 1441.47   50.75
  -2   1  -3 1439.70   50.72
  -2   1   3 1421.33   50.46
   2   1   3 1333.81   50.73
   2  -1  -3 1395.16   50.43
  -2   1   3 1412.01   50.82
  -2   1   3 1376.63   50.83
  -2   1   3 1429.88   51.06
  -2   1   3 1414.08   51.07
   2   1   3 1335.01   50.50
   2   1   3 1387.52   50.64
   2   1   3 1344.25   50.69
  -2   1   3 1226.67   50.64
  -2   1   3 1405.30   50.70
   2   1   3 1458.14   50.82
   2   1   3 1344.99   50.84
   2   1  -3 1406.94   50.86
  -2   1   3 1350.15   50.85
   2   1   3 1407.48   50.57
   2   1   3 1414.69   50.66
   2  -1   4    0.96    1.07
   2   1  -4    1.11    1.14
  -2   1  -4    0.85    1.01
   2   1   4    1.53    1.38
  -2   1   4    1.18    1.30
   2   1   4    1.60    1.41
  -2   1   4    0.17    1.39
   2   1   4    0.72    0.96
  -2   1   4    0.47    1.14
   2   1   4    1.95    1.46
   2   1   4    1.43    1.45
  -2   1   4   -0.09    1.40
  -2   1   4    0.78    1.39
   2   1   4    1.24    1.34
  -2   1  -4    0.80    1.32
  -2   1   4    1.33    0.65
  -2   1   4    0.05    1.48
  -2   1   4    1.52    1.46
   2  -1  -4    0.84    0.69
  -2   1   4    1.94    1.90
   2   1   4   -0.49    1.09
  -2   1   4    1.28    1.87
   2   1   4    1.06    1.36
   2   1   4    1.10    1.64
  -2   1   4    0.22    1.53
   2   1  -4    1.13    1.57
   2   1   4    2.14    1.21
   2   1   4    1.11    0.99
   2   1   4    1.66    1.22
   2   1   4    0.99    1.19
   2  -1   5    7.71    1.29
   2   1  -5    9.72    1.48
  -2   1  -5    8.59    1.26
   2   1   5    8.55    1.66
  -2   1   5    6.23    1.52
   2   1   5    5.42    1.60
  -2   1   5    8.16    1.63
  -2   1   5    7.08    1.37
  -2   1   5    6.42    1.72
  -2   1   5    8.77    1.62
   2   1   5    7.92    1.62
   2   1   5    8.61    1.79
  -2   1   5    6.89    0.67
  -2   1  -5    6.19    1.49
  -2   1   5    6.82    1.82
  -2   1   5   10.57    1.78
  -2   1   5    7.26    2.03
   2   1   5    7.59    1.36
  -2   1   5    8.55    2.05
   2   1   5    8.56    1.24
   2   1   5    8.29    1.74
   2   1   5    8.29    1.90
   2   1   5    9.68    1.46
   2   1  -5    8.01    1.81
  -2   1   5    7.06    1.91
   2   1   5    9.58    1.27
   2   1   5    6.98    1.40
   2   1   5    8.37    1.84
  -2   1   5    7.62    1.88
   2  -1   6 1459.50   53.33
  -2   1  -6 1470.04   53.27
  -2   1  -6 1471.57   53.26
   2   1  -6 1438.17   53.35
  -2   1   6 1463.02   53.52
  -2   1   6 1508.09   53.46
   2   1   6 1531.87   53.52
   2   1   6 1394.75   53.49
   2   1   6 1470.55   53.60
  -2   1   6 1454.84   53.58
  -2   1   6 1489.37   53.57
   2   1   6 1444.78   53.55
  -2   1   6 1450.67   53.39
   2   1   6 1373.92   53.57
  -2   1   6 1412.19   53.61
   2   1   6 1457.59   53.51
  -2   1   6 1477.80   53.53
  -2   1  -6 1472.08   53.41
  -2   1   6 1394.34   53.66
  -2   1   6 1492.53   53.59
   2   1  -6 1493.18   53.37
  -2   1   6 1470.16   53.56
  -2   1   6 1451.46   53.79
  -2   1   6 1517.45   53.76
   2   1   6 1479.14   53.29
   2   1   6 1498.82   53.36
   2   1   6 1493.73   53.60
  -2   1   6 1529.90   53.45
   2   1  -6 1451.69   53.51
   2   1   6 1454.16   53.69
  -2   1   6 1392.27   53.67
   2   1   6 1437.52   53.29
   2   1   6 1415.02   53.66
  -2   1   6 1366.96   53.66
   2   1   6 1441.90   53.39
   2   1   6 1525.10   53.46
   2  -1   7   29.80    2.00
  -2   1  -7   31.95    1.91
  -2   1  -7   32.39    1.93
   2   1  -7   30.66    2.13
  -2   1   7   28.13    2.50
   2   1   7   32.52    2.34
  -2   1   7   32.45    2.18
   2   1   7   33.44    2.43
   2   1   7   26.19    2.66
  -2   1   7   21.01    2.61
  -2   1   7   29.00    2.75
   2   1   7   31.81    2.75
  -2  -1   7   34.65    1.74
  -2   1   7   27.72    2.41
   2   1   7   32.93    2.44
  -2   1  -7   30.82    2.12
  -2   1   7   26.36    2.63
  -2   1   7   32.75    2.52
   2   1  -7   30.95    2.09
  -2   1   7   28.36    2.71
  -2   1   7   31.75    2.36
  -2   1   7   33.50    2.69
   2   1   7   27.92    2.09
   2   1   7   31.62    2.06
   2   1   7   35.51    2.49
  -2   1   7   32.36    2.22
  -2   1   7   26.74    2.81
   2   1  -7   30.53    2.36
   2   1   7   30.68    2.77
   2   1   7   29.69    2.21
   2   1   7   29.54    2.69
  -2   1   7   30.67    2.86
   2   1   7   26.84    2.12
   2   1   7   28.91    1.99
   2  -1   8   20.36    1.66
   2   1  -8   20.92    1.82
  -2   1  -8   20.91    1.64
  -2   1  -8   22.05    1.64
  -2   1   8   14.67    2.26
   2   1   8   16.45    2.14
  -2   1   8   17.02    1.82
   2   1   8   20.69    2.68
   2   1   8   16.19    1.59
  -2   1   8   18.45    2.50
  -2   1   8   16.50    2.56
   2   1   8   16.71    2.60
  -2  -1   8   20.14    1.39
   2   1   8   13.96    2.07
  -2   1   8   17.92    2.29
  -2   1  -8   16.76    1.83
  -2   1   8   18.90    2.12
   2   1   8   16.17    1.50
   2   1  -8   17.13    1.64
  -2   1   8   20.30    2.44
  -2   1   8   17.64    2.45
  -2   1   8   19.37    2.00
   2   1   8   19.37    1.79
   2   1   8   20.10    2.15
  -2   1   8   15.87    2.30
  -2   1   8   15.75    1.89
  -2   1   8   18.82    2.69
  -2   1   8   16.21    2.54
   2   1  -8   21.51    2.04
   2   1   8   20.44    2.61
   2   1   8   19.29    1.70
   2   1   8   19.32    1.93
   2   1   8   18.62    2.67
  -2   1   8   16.56    2.70
  -2   1  -9  528.91   19.61
   2  -1  -9  514.19   19.30
  -2   1  -9  520.30   19.60
   2   1  -9  523.31   19.73
  -2   1   9  546.23   20.25
   2   1   9  526.88   20.12
  -2   1   9  537.45   19.84
   2   1   9  538.25   20.20
   2   1   9  527.02   20.24
   2   1   9  530.97   20.45
  -2   1   9  550.37   20.40
   2   1   9  490.98   20.31
   2   1   9  541.72   19.67
  -2   1   9  521.08   20.36
  -2  -1   9  545.47   19.48
  -2   1   9  512.05   20.16
   2   1   9  472.37   20.06
   2   1   9  549.26   19.69
   2   1   9  522.68   19.80
   2   1   9  465.23   20.35
  -2   1   9  529.74   20.52
   2   1   9  524.40   19.53
  -2   1   9  552.71   20.32
   2   1  -9  553.23   19.73
  -2   1   9  532.24   20.15
  -2   1   9  535.36   20.22
  -2   1   9  516.89   19.86
   2   1   9  527.25   19.76
   2   1   9  574.99   20.13
  -2   1   9  528.18   20.42
   2   1   9  488.94   19.11
   2   1  -9  537.19   19.86
   2   1   9  562.21   20.40
   2  -1   9  533.89   19.66
  -2   1 -10 1556.76   56.58
   2   1 -10 1507.95   56.71
  -2   1 -10 1564.88   56.59
   2  -1 -10 1508.18   56.27
   2   1  10 1598.46   57.19
   2   1  10 1592.71   57.17
  -2   1  10 1514.77   56.82
   2   1  10 1526.68   57.22
  -2   1  10 1656.16   57.38
   2   1  10 1500.06   57.45
  -2   1  10 1448.23   57.45
   2   1  10 1488.72   56.62
  -2   1  10 1470.86   57.45
   2   1  10 1516.13   57.42
  -2  -1  10 1628.39   56.49
   2  -1  10 1632.60   57.71
  -2  -1  10 1557.28   57.64
  -2  -1 -10 1500.56   56.19
  -2   1  10 1564.05   57.70
   2   1  10 1573.90   56.83
   2   1  10 1640.77   57.64
   2   1  10 1519.67   56.64
  -2   1  10 1571.91   57.30
   2   1  10 1513.41   56.47
   2   1  10 1479.30   56.91
   2   1 -10 1538.88   56.69
  -2   1  10 1562.42   56.86
  -2   1  10 1561.21   57.16
  -2   1  10 1556.84   57.21
   2   1  10 1553.16   56.76
  -2   1  10 1611.33   56.93
   2   1  10 1674.11   57.16
  -2   1  10 1480.62   57.46
   2   1  10 1635.89   57.55
   2  -1  10 1540.63   56.63
  -2  -1  10 1623.09   56.90
  -2   1 -11   79.92    3.75
   2   1 -11   78.08    3.94
  -2   1 -11   82.51    3.81
   2   1  11   82.75    4.61
   2   1  11   78.50    4.66
  -2   1  11   73.11    4.74
   2   1  11   80.25    4.66
   2   1  11   84.14    3.91
  -2   1  11   72.24    5.08
   2   1  11   83.73    5.17
   2   1  11   81.84    5.12
  -2   1  11   78.56    5.05
  -2  -1  11   83.53    5.24
   2  -1  11   81.32    5.18
  -2   1  11   75.99    4.74
   2   1  11   80.66    4.60
  -2   1  11   88.18    5.34
   2   1  11   84.38    5.21
   2   1  11   78.86    3.86
   2   1  11   85.29    4.18
  -2   1  11   78.33    4.76
  -2   1 -11   80.76    3.92
   2   1  11   82.68    4.27
   2   1 -11   77.67    3.91
  -2   1  11   83.79    4.50
  -2   1  11   73.18    4.44
  -2   1  11   74.58    4.04
   2   1  11   91.51    4.47
   2   1  11   73.81    4.02
   2   1  11   83.09    4.38
   2   1  11   73.72    4.96
  -2   1  11   82.22    5.20
   2  -1  11   78.80    3.85
  -2  -1  11   81.46    4.09
   2   1 -12  494.90   17.98
  -2   1 -12  507.90   17.83
  -2   1 -12  491.08   17.79
   2   1  12  443.89   18.60
   2   1  12  412.96   18.44
  -2   1  12  421.57   18.63
   2   1  12  467.64   18.54
   2   1  12  451.90   17.83
  -2   1  12  478.67   18.97
   2   1  12  465.03   18.89
   2   1  12  454.88   18.87
  -2   1  12  465.20   18.96
   2  -1  12  487.65   19.15
  -2  -1  12  509.73   19.24
   2   1  12  479.14   18.67
  -2   1  12  454.55   18.70
   2   1  12  514.98   19.27
  -2   1  12  493.57   19.30
   2   1  12  452.82   18.07
   2   1  12  457.97   17.83
   2   1 -12  449.84   17.82
  -2   1  12  475.33   18.76
  -2   1 -12  441.50   17.88
   2   1  12  463.85   18.27
  -2   1  12  461.96   18.03
  -2   1  12  463.31   18.41
  -2   1  12  424.91   18.31
   2   1  12  450.26   18.28
   2   1  12  469.18   18.01
   2   1  12  498.60   18.43
   2   1  12  471.28   18.95
  -2   1  12  515.80   19.26
  -2  -1  12  508.27   18.12
   2  -1  12  464.42   17.80
   2   1 -13   30.42    2.38
  -2   1 -13   27.76    2.19
   2   1  13   32.85    3.35
   2   1  13   29.47    3.12
  -2   1  13   33.85    3.41
   2   1  13   34.29    3.33
   2   1  13   33.98    2.40
  -2   1  13   34.65    3.77
   2   1  13   36.29    3.80
  -2  -1  13   42.90    4.01
   2  -1  13   35.41    3.68
  -2   1  13   32.78    3.19
   2   1  13   34.84    3.27
  -2   1  13   38.02    3.97
   2   1  13   41.29    2.82
   2   1  13   34.73    3.96
   2   1  13   33.16    2.36
  -2   1 -13   33.76    2.35
  -2   1  13   36.38    3.42
   2   1  13   31.39    2.94
   2   1 -13   32.63    2.38
   2   1  13   36.32    2.99
  -2   1  13   29.25    2.85
   2   1  13   34.11    2.83
   2   1  13   34.61    2.65
  -2   1  13   35.63    3.85
   2   1  13   37.14    3.71
   2  -1  13   34.21    2.25
  -2  -1  13   36.80    2.57
   2   1 -14  194.91    7.73
  -2   1 -14  180.40    7.47
   2   1  14  175.43    8.50
   2   1  14  174.80    8.42
   2   1  14  186.92    8.80
  -2   1  14  190.51    8.91
   2   1  14  178.64    7.60
   2   1  14  180.45    8.56
  -2   1  14  179.47    8.54
   2   1  14  195.85    9.28
  -2   1  14  201.51    9.31
   2   1  14  174.93    7.85
   2   1  14  162.39    7.47
  -2   1  14  187.06    8.65
   2   1  14  168.56    8.06
  -2   1 -14  166.45    7.55
  -2   1  14  166.67    8.14
   2   1  14  159.80    7.95
   2   1  14  166.94    8.11
   2   1  14  174.89    8.13
   2   1  14  184.82    7.84
   2   1  14  204.08    9.13
  -2   1  14  181.09    8.97
   2  -1  14  182.39    7.44
  -2  -1  14  180.33    7.69
  -2   1  15   48.81    3.91
   2   1  15   42.61    3.77
   2   1  15   39.02    3.12
   2   1  15   43.58    2.81
   2   1  15   42.90    3.42
   2   1  15   39.41    3.19
  -2   1  15   36.11    3.28
   2   1  15   45.51    3.54
   2   1  15   39.92    3.75
   2   1  15   37.12    2.99
   2   1  15   40.95    3.74
  -2   1  15   45.87    3.89
  -2   1  15   40.72    3.29
  -2  -1  15   36.19    3.93
   2  -1  15   43.40    3.97
  -2   1 -15   44.34    2.66
   2   1 -15   51.13    2.91
   2  -1  15   39.74    2.60
  -2  -1  15   46.75    2.89
   2   1 -16 1369.68   52.78
  -2   1 -16 1379.49   52.60
  -2   1  16 1605.32   54.22
  -2   1  16 1399.83   53.37
   2   1  16 1554.61   54.09
  -2  -1  16 1483.68   54.15
   2  -1  16 1383.32   53.98
  -2   1  16 1448.55   53.91
   2   1  16 1492.22   53.94
   2   1  16 1461.97   54.46
  -2   1  16 1579.54   54.77
   2   1  16 1431.03   53.59
   2   1  16 1331.97   53.51
   2   1  16 1374.74   53.05
  -2   1  16 1426.78   54.51
   2   1  16 1377.19   54.11
   2   1  16 1459.06   54.51
  -2   1  16 1449.64   54.36
   2  -1  16 1409.97   52.56
  -2  -1  16 1415.56   52.82
   2   1  17  140.10    7.99
   2   1  17  148.17    7.92
  -2   1  17  152.28    8.03
   2   1  17  150.87    6.94
   2  -1  17  134.73    7.91
  -2  -1  17  159.76    8.19
   2   1  17  159.36    6.93
   2   1  17  165.98    8.67
  -2   1  17  151.38    8.59
   2  -1  17  149.30    6.91
   2   1  17  152.26    7.71
  -2   1 -17  155.06    6.96
   2   1  17  139.58    7.50
   2   1  17  152.74    7.23
   2   1  17  157.89    8.34
  -2   1  17  151.39    7.99
   2   1  17  176.28    8.23
   2  -1  17  164.98    8.63
   2   1  17  173.63    8.78
  -2   1  17  166.05    8.84
  -2  -1  17  166.36    8.54
   2   1 -17  143.67    6.86
   2   1  18 1158.21   43.71
  -2   1  18 1149.96   44.19
  -2   1  18 1093.73   43.88
   2   1  18 1124.55   44.54
   2   1  18 1227.40   44.61
  -2   1  18 1266.21   44.71
   2   1  18 1132.29   43.31
  -2   1  18 1101.61   43.16
  -2   1  18 1217.88   44.59
   2   1  18 1175.47   44.80
   2   1  18 1179.86   44.51
   2   1  18 1283.64   45.37
  -2   1  18 1128.40   45.03
   2   1  18 1187.98   43.80
   2   1  18 1226.60   43.33
  -2   1 -18 1110.82   43.26
   2   1  18 1161.43   44.24
   2   1  18 1119.01   44.08
   2   1  18 1170.50   43.68
   2  -1  18 1168.38   44.92
  -2  -1  18 1104.11   44.83
  -2   1  18 1198.77   45.23
   2   1  18 1207.79   45.22
  -2   1 -18 1112.23   43.08
  -2   1  19    2.04    2.35
   2   1  19    2.61    2.64
  -2   1  19   -0.43    2.29
  -2  -1  19    1.91    2.30
   2  -1  19    2.10    2.22
   2   1  19    2.85    1.48
  -2   1  19    2.02    1.61
   2   1  19    3.27    2.15
   2   1  19   -0.54    3.04
  -2   1  19   -0.27    2.92
  -2   1 -19    0.38    1.49
   2   1  19    1.31    2.74
  -2   1  19    1.31    2.41
   2   1  19    1.28    1.84
   2   1  19    2.58    2.67
   2   1  19    1.87    1.67
  -2   1  19    2.20    1.50
  -2  -1  19    2.61    2.68
   2  -1  19    3.50    2.64
   2   1  19    2.78    2.07
   2   1  19    1.25    2.31
   2   1 -19    2.36    1.42
  -2   1 -19    0.53    1.35
   2   1  19    1.89    3.13
  -2   1  19    4.09    3.10
   2  -1  19    2.23    2.81
  -2  -1  19    4.01    3.05
   2   1  20   26.44    4.04
  -2   1  20   14.84    3.70
  -2  -1  20   19.87    3.91
   2  -1  20   19.71    3.71
   2   1  20   26.18    3.57
  -2   1  20   19.83    3.45
   2   1  20   19.04    2.56
  -2   1  20   20.90    2.27
   2   1  20   21.99    2.53
   2  -1  20   20.90    3.44
  -2  -1  20   23.91    3.56
   2   1  20   21.53    2.82
   2   1  20   20.04    3.17
   2   1  20   24.36    3.45
  -2   1  20   18.70    3.40
   2  -1  20   22.15    3.00
  -2  -1  20   23.08    3.09
  -2   1  20   21.31    2.49
   2   1  20   15.73    3.68
   2   1  20   20.05    2.87
  -2   1  20   24.08    3.09
   2   1  20   20.95    2.25
  -2   1  20   27.07    4.18
  -2   1  21  396.41   16.01
   2   1  21  410.81   18.04
  -2   1  21  377.47   17.86
  -2   1  21  399.23   16.81
   2   1  21  394.43   16.57
   2   1  21  388.90   15.92
   2  -1  21  393.59   17.41
  -2  -1  21  388.90   17.72
  -2  -1  21  353.76   17.21
   2   1  21  423.67   18.17
   2  -1  21  388.72   17.64
  -2   1  21  379.67   17.88
   2   1  21  380.42   17.05
   2   1  21  392.22   16.54
  -2   1  21  399.83   15.89
  -2  -1  21  403.44   16.98
   2  -1  21  396.00   16.92
  -2   1  21  398.43   17.33
   2   1  21  411.35   17.37
  -2   1  21  416.84   17.42
   2   1  21  409.89   17.37
  -2   1  22   18.01    2.30
   2   1  22   19.86    2.63
  -2   1  22   19.54    3.02
   2   1  22   15.48    2.87
  -2   1  22   22.05    4.07
   2   1  22   23.27    4.15
   2   1 -22   20.19    2.28
   2   1  22   16.86    3.85
  -2   1  22   21.46    4.12
  -2  -1  22   20.15    3.99
   2  -1  22   17.74    3.65
   2   1  22   20.49    3.40
   2   1  22   24.25    3.11
   2  -1  22   26.73    3.85
  -2  -1  22   18.33    3.63
  -2   1  22   20.84    2.35
   2   1  22   21.85    3.51
  -2   1  22   21.42    3.49
   2  -1  22   25.09    3.27
  -2   1  22   19.44    3.69
  -2  -1  22   19.65    3.17
   2   1  22   19.35    3.45
   2   1 -23   12.28    2.06
   2   1  23   13.46    3.78
  -2   1  23   15.02    3.87
   2   1  23   12.58    2.85
   2  -1  23   10.41    2.40
   2  -1  23   10.71    3.23
  -2  -1  23   17.09    3.73
   2   1  23   12.27    3.17
  -2   1  23    9.64    3.00
  -2  -1  23   12.29    3.76
  -2   1  23   11.79    2.00
   2  -1  23   15.10    3.57
   2   1  23   14.35    2.69
   2   1  23   16.37    4.04
  -2   1  23   13.55    3.70
  -2   1  23   15.71    2.93
   2   1  23    9.98    2.27
   2  -1  24   74.99    5.99
  -2  -1  24   74.06    5.98
   2  -1  24   63.15    5.69
  -2  -1  24   72.82    5.85
   2   1  24   71.56    6.14
  -2   1  24   72.80    6.21
   2  -1  24   75.76    4.72
  -2   1  24   79.46    5.07
   2   1  24   74.27    5.01
   2   1  24   68.95    5.45
  -2   1  24   69.02    5.49
   2   1  24   75.76    5.11
  -2   1  24   60.08    5.38
  -2  -1  24   73.07    5.35
   2  -1  24   65.90    5.22
   2   1  24   67.76    5.50
   2   1  24   78.40    6.33
  -2   1  24   79.96    6.49
  -2  -1  24   81.24    6.10
  -2   1  24   76.14    5.22
   2  -1  24   66.59    5.80
   2   1  24   65.95    4.48
   2  -1  25  179.34   10.06
  -2  -1  25  186.40   10.04
   2  -1  25  181.29    9.70
   2   1  25  177.96   10.24
  -2  -1  25  190.47    9.82
  -2   1  25  181.87   10.23
   2  -1  25  179.18    8.52
   2   1  25  167.13    8.80
  -2   1  25  171.12    8.71
  -2   1  25  174.53    9.52
   2   1  25  170.20    9.47
  -2   1  25  174.18    8.79
   2   1  25  172.78    8.82
  -2  -1  25  177.80    9.24
  -2   1  25  167.52    9.41
   2   1  25  175.25    9.50
   2  -1  25  179.73    9.26
   2  -1  25  186.10   10.08
  -2  -1  25  178.72    8.66
   2   1  25  184.26    8.48
  -2  -1  25  200.45   10.22
  -2   1  25  181.29    9.03
  -2  -1  26   36.75    4.34
  -2  -1  26   41.72    4.74
   2  -1  26   42.04    4.69
   2  -1  26   46.11    4.42
  -2   1  26   34.24    3.38
   2  -1  26   32.44    3.10
   2   1  26   30.90    3.43
   2   1  26   31.03    3.45
   2   1  26   32.76    3.92
  -2   1  26   29.88    3.98
   2  -1  26   38.44    3.88
  -2  -1  26   36.85    3.97
   2  -1  26   28.57    4.13
  -2   1  26   35.38    3.61
  -2  -1  26   38.97    4.56
  -2  -1  26   28.96    3.22
   2   1  27    1.46    3.19
  -2   1  27    8.79    3.38
   2  -1  27    4.40    2.46
  -2  -1  27    6.37    2.61
   2   1  27    3.87    2.73
  -2   1  27    7.74    3.05
   2   1  27   -0.25    2.64
  -2  -1  27    3.25    2.59
  -2   1  27    1.74    2.78
   2  -1  27    6.94    2.56
  -2  -1  27    3.95    2.00
   2   1  27    2.92    2.11
  -2   1  27    6.21    2.55
  -2  -1  28  837.20   33.42
   2   1  28  850.40   33.68
  -2   1  28  887.80   33.86
   2  -1  28  829.71   33.37
  -2  -1  28  793.67   32.62
   2   1  28  784.81   32.85
  -2   1  28  823.53   32.94
   2  -1  28  835.00   32.73
  -2   1  28  801.87   32.20
   2   1  28  824.88   32.28
   2  -1  28  840.30   32.02
  -2  -1  28  840.07   32.14
   2   1  28  834.17   33.01
   2  -1  28  799.41   32.61
  -2  -1  28  841.25   32.74
  -2   1  28  865.61   33.14
   2  -1  28  867.15   33.47
  -2  -1  28  912.22   33.61
  -2   1  28  849.25   32.02
  -2  -1  28  817.06   31.97
   2   1  29    4.48    2.90
  -2   1  29   10.26    3.39
   2  -1  29    4.16    2.85
  -2  -1  29   10.65    3.08
   2   1  29    9.26    2.24
   2  -1  29    8.15    1.87
  -2  -1  29    6.28    1.93
  -2   1  29    8.85    2.32
   2   1  29    3.24    2.40
  -2  -1  29   10.80    2.62
   2  -1  29    7.67    2.44
   2  -1  29    7.56    2.45
   2   1  29    6.94    2.61
  -2   1  29    8.22    2.76
  -2  -1  29    6.20    2.34
   2   1  29   11.15    2.23
  -2  -1  29    8.06    3.01
  -2   1  29    5.33    2.08
  -2  -1  29    6.84    1.83
   2  -1  29   11.04    3.01
  -2   1  29    7.59    1.80
  -2   1  30  147.00    7.84
   2   1  30  140.78    7.76
   2  -1  30  139.53    7.48
  -2  -1  30  152.73    7.68
  -2   1  30  135.62    6.67
   2   1  30  141.31    6.70
  -2  -1  30  142.19    6.56
   2  -1  30  134.85    6.34
  -2  -1  30  138.84    7.52
   2  -1  30  142.26    7.60
  -2   1  30  130.47    6.19
   2   1  30  123.50    6.37
  -2   1  30  133.85    6.68
  -2  -1  30  132.94    6.23
   2  -1  30  126.81    6.87
  -2  -1  30  132.98    6.94
  -2   1  30  134.42    7.18
   2  -1  30  133.26    6.94
   2   1  30  121.82    7.04
  -2  -1  30  136.96    7.00
   2   1 -31    3.83    1.13
   2  -1  31    4.15    2.28
   2   1  31    5.21    2.32
  -2   1  31    3.18    2.44
  -2  -1  31    3.98    2.19
   2  -1  31    2.14    1.93
  -2  -1  31    4.10    1.88
   2  -1  31    3.33    1.32
  -2   1  31    4.19    1.69
  -2  -1  31    2.28    1.56
   2   1  31    1.59    1.91
   2  -1  31    3.19    1.80
  -2   1  31    4.31    2.05
  -2  -1  31    3.45    1.90
   2   1  31    2.02    1.45
  -2   1  31    4.20    1.65
  -2   1  32    0.10    1.34
  -2  -1  32    1.14    1.24
   2   1  32   -0.50    0.97
  -2   1  32    0.57    1.35
   2  -1  32    0.82    1.54
  -2  -1  32   -0.35    1.56
  -2   1  32   -1.05    1.91
   2  -1  32    0.84    1.82
  -2  -1  32   -0.28    1.83
   2   1  32    0.15    1.91
  -2   1  33    1.66    1.03
   2   2   0 1828.24   68.64
  -2   2   0 1896.23   68.57
   2   2   0 1823.09   68.55
  -2   2   0 1947.03   68.22
   2   2   0 1879.89   68.70
  -2   2   0 1907.40   68.92
   2   2   0 1933.92   68.94
   2   2   0 1818.24   68.15
  -2   2   0 1806.06   68.09
  -2   2   0 1856.86   68.08
   2   2   0 1906.98   68.01
   2   2   0 1858.55   68.67
   2  -2   0 1839.67   68.19
  -2   2   0 1954.66   68.13
  -2   2  -1  549.88   20.25
   2   2   1  565.47   20.82
   2   2   1  555.03   20.48
  -2   2   1  537.93   20.15
  -2   2  -1  566.20   20.23
  -2   2   1  545.45   20.23
   2   2   1  547.52   20.21
   2   2  -1  559.57   20.35
  -2   2   1  523.41   20.24
   2   2   1  551.04   20.38
  -2   2  -1  501.24   19.99
   2   2   1  557.82   20.19
  -2   2  -1  527.53   20.13
   2   2   1  544.18   19.97
  -2   2  -1  520.62   20.67
  -2   2   1  550.78   20.72
   2   2  -1  528.72   20.68
   2   2   1  535.94   20.69
  -2   2  -1  581.61   20.41
  -2   2   1  586.41   20.29
   2   2   1  579.76   21.17
   2   2   1  559.77   20.91
  -2   2   1  555.91   21.16
   2   2  -1  559.15   21.06
   2   2  -1  556.34   20.80
   2   2  -1  556.50   20.85
   2   2   1  556.27   20.75
  -2   2  -1  556.39   20.26
   2  -2   1  543.65   20.36
  -2   2   1  562.19   20.22
   2  -2  -1  559.41   20.26
   2   2   2   67.90    3.55
  -2   2  -2   64.16    2.71
   2   2   2   61.25    3.13
  -2   2   2   56.29    2.70
  -2   2   2   53.80    2.69
   2   2   2   54.65    2.60
   2   2  -2   52.91    2.94
   2   2   2   57.44    2.95
  -2   2   2   56.47    2.84
   2   2   2   59.04    2.74
  -2   2   2   62.05    3.41
   2   2  -2   61.54    3.40
  -2   2  -2   63.90    3.49
   2   2   2   62.78    3.46
   2   2   2   61.58    2.34
  -2   2   2   58.47    3.41
   2   2   2   62.38    3.44
  -2   2  -2   62.46    3.04
  -2   2   2   61.64    2.68
  -2   2   2   60.83    4.12
   2   2   2   64.91    3.93
   2   2  -2   55.41    3.30
  -2   2   2   59.95    3.99
   2   2   2   53.68    3.67
   2   2   2   62.31    3.32
  -2   2   2   65.58    3.30
   2   2  -2   53.37    3.51
   2   2   2   59.82    3.34
   2  -2  -2   58.02    2.68
   2  -2   2   56.54    2.93
  -2   2  -2   54.22    2.79
   2  -2  -3  169.47    6.57
   2  -2   3  164.48    6.93
   2   2   3  173.53    7.36
  -2   2  -3  145.93    6.56
   2   2   3  168.57    7.02
  -2   2  -3  176.21    6.81
   2   2  -3  171.29    6.91
   2   2   3  167.26    7.24
  -2   2   3  193.63    7.32
   2   2   3  194.55    7.38
  -2   2   3  186.44    7.32
   2   2   3  173.02    7.29
  -2   2   3  182.22    7.31
  -2   2  -3  180.54    6.99
  -2   2   3  158.62    7.33
  -2   2   3  171.07    6.55
   2   2   3  182.99    7.78
   2   2   3  167.16    7.51
   2   2  -3  168.10    7.13
  -2   2   3  177.22    7.92
  -2   2   3  174.22    7.86
   2   2  -3  178.46    7.08
   2   2   3  186.55    7.20
  -2   2   3  168.42    6.54
  -2   2   3  177.30    7.24
   2   2   3  147.26    6.78
  -2   2   3  163.65    7.56
   2   2  -3  171.49    7.40
   2   2   3  173.97    7.67
   2   2   3  183.18    7.22
   2   2   3  170.87    6.92
  -2   2   3  172.56    6.77
   2   2   3  170.77    6.78
   2  -2  -4  483.28   18.59
   2  -2   4  500.59   19.08
   2   2   4  530.11   19.40
   2   2   4  513.23   19.12
   2   2  -4  495.28   19.03
  -2   2  -4  480.87   18.90
  -2   2   4  559.13   19.40
   2   2   4  564.56   19.47
  -2   2   4  528.75   19.39
   2   2   4  553.92   19.42
  -2   2  -4  522.38   19.10
  -2   2   4  513.62   18.57
  -2   2   4  486.42   19.41
   2   2  -4  489.02   19.00
   2   2   4  507.02   19.75
  -2   2   4  498.15   19.86
  -2   2   4  511.64   19.91
   2   2   4  509.51   19.63
  -2   2   4  489.61   18.70
   2   2   4  494.55   19.20
  -2   2   4  535.03   19.32
   2   2   4  538.49   19.00
  -2   2   4  508.85   19.22
   2   2   4  496.98   19.16
   2   2   4  495.93   19.65
   2   2  -4  473.03   19.40
  -2   2   4  511.49   19.67
   2   2   4  477.37   19.02
  -2   2   4  511.02   18.94
   2   2   4  505.78   18.90
   2   2  -5  202.72    8.78
  -2   2  -5  216.34    8.65
   2   2   5  234.20    9.20
   2   2   5  230.90    9.23
  -2   2   5  221.50    9.19
  -2   2   5  231.21    9.14
   2   2   5  227.82    9.18
  -2   2   5  239.28    9.18
   2   2   5  229.62    8.70
  -2   2   5  223.56    8.70
   2   2   5  226.67    8.83
  -2   2   5  231.28    9.25
  -2   2  -5  233.26    8.87
   2   2   5  217.34    9.59
   2   2   5  212.59    9.35
  -2   2   5  225.23    9.71
   2   2  -5  210.56    8.62
  -2   2   5  217.91    9.72
   2   2   5  206.66    8.64
   2   2   5  223.13    9.01
  -2   2   5  212.34    8.45
   2   2   5  227.92    9.14
  -2   2   5  233.98    9.07
   2   2   5  221.18    8.89
   2   2   5  211.14    9.41
  -2   2   5  201.41    9.36
   2   2   5  201.87    8.90
   2   2   5  219.19    8.80
   2  -2   5  216.88    8.85
  -2   2  -6  158.22    6.33
  -2   2  -6  159.68    6.35
   2   2  -6  151.27    6.46
   2   2   6  149.12    6.72
  -2   2   6  163.32    6.71
   2   2   6  148.32    6.55
   2   2   6  158.29    6.80
  -2   2   6  140.53    6.67
   2   2   6  139.83    6.50
   2   2   6  151.12    6.43
  -2   2   6  154.97    6.36
   2   2   6  162.63    6.32
  -2   2   6  148.03    6.83
   2  -2  -6  141.40    5.65
  -2   2  -6  157.72    6.48
  -2   2   6  158.85    6.85
   2   2   6  148.43    7.22
  -2   2   6  151.59    7.37
   2   2   6  155.07    7.07
  -2   2   6  148.68    7.33
   2   2   6  151.25    6.29
  -2   2   6  150.21    6.09
   2   2   6  157.24    6.45
  -2   2   6  163.29    7.17
   2   2   6  149.97    7.08
   2   2   6  159.41    6.31
  -2  -2   6  149.60    6.68
   2  -2   6  160.02    6.50
  -2   2   7  372.46   14.40
   2   2   7  374.22   14.52
   2   2   7  379.52   14.29
   2   2  -7  344.38   13.89
   2  -2   7  375.24   14.22
  -2  -2   7  357.70   14.39
   2   2   7  350.28   14.32
   2   2   7  363.43   14.06
  -2   2   7  371.05   14.13
   2   2   7  351.81   14.16
  -2   2   7  355.91   14.48
  -2   2   7  367.49   14.61
  -2   2  -7  373.13   14.23
   2   2  -7  378.97   14.28
   2   2   7  365.34   14.75
  -2   2   7  369.86   15.02
   2   2   7  435.14   15.13
  -2   2   7  360.97   15.01
   2   2   7  360.97   14.88
  -2   2   7  395.60   14.37
   2   2   7  356.08   14.15
   2   2   7  358.38   14.81
  -2   2   7  336.81   14.71
  -2   2  -7  365.95   14.03
  -2   2  -7  371.19   14.09
   2   2  -7  361.36   14.17
  -2   2  -8  286.11   11.27
   2   2  -8  283.68   11.45
  -2   2  -8  304.83   11.35
   2   2   8  302.66   11.80
  -2   2   8  315.12   11.76
   2   2   8  299.63   11.56
   2   2  -8  267.21   11.03
   2   2   8  311.59   12.00
  -2   2   8  284.46   11.83
   2   2   8  286.88   11.82
  -2   2   8  263.13   11.77
  -2   2   8  278.87   11.38
   2   2   8  279.06   11.31
   2   2   8  276.62   11.61
  -2   2   8  297.50   11.94
  -2   2  -8  284.36   11.44
  -2   2   8  301.18   11.78
   2   2  -8  279.95   11.49
   2   2   8  280.87   12.03
   2   2   8  277.67   12.10
  -2   2   8  283.32   12.35
   2   2   8  294.75   12.25
  -2   2   8  283.48   12.27
   2   2   8  301.08   11.43
  -2   2   8  288.32   11.54
   2   2   8  268.69   12.05
  -2   2   8  276.69   12.09
  -2  -2   8  291.64   11.71
   2  -2   8  291.84   11.48
  -2   2  -9  105.69    4.72
  -2   2  -9  101.21    4.66
   2   2  -9   96.36    4.82
   2   2   9   94.98    5.18
  -2   2   9   92.57    5.22
  -2   2   9  108.57    5.12
   2   2   9  115.83    5.32
  -2   2   9   96.16    5.35
   2   2   9  101.90    5.01
   2   2   9   99.88    5.26
  -2   2   9   96.52    5.41
   2   2   9  105.31    5.38
   2   2  -9   92.65    4.35
  -2   2   9  105.42    5.44
   2   2   9   90.14    5.15
  -2   2   9   95.53    5.23
   2   2   9  109.97    5.52
   2   2   9  109.36    4.78
   2   2   9  102.26    5.03
  -2   2   9  102.60    4.85
  -2   2   9  100.81    5.13
  -2   2  -9   98.06    4.89
  -2   2   9  102.48    5.41
   2   2  -9  103.59    4.91
  -2   2   9  111.67    5.84
   2   2   9  104.81    5.60
  -2   2   9   96.95    5.73
   2   2   9   99.30    5.47
   2   2   9  111.13    5.70
   2   2   9  105.14    4.74
   2   2   9  107.19    4.84
  -2   2   9  104.19    4.95
  -2   2   9   95.10    5.66
   2   2   9   96.94    5.62
   2  -2   9   96.64    4.79
  -2  -2   9  102.20    5.10
  -2   2 -10  369.46   14.01
   2   2 -10  364.90   14.11
  -2   2 -10  359.14   13.94
  -2   2  10  354.29   14.64
   2   2  10  372.97   14.71
   2   2  10  374.38   14.03
  -2   2  10  353.20   14.11
  -2   2 -10  357.09   14.14
   2   2  10  346.69   14.08
  -2   2  10  365.54   14.43
   2   2 -10  351.54   14.15
  -2   2  10  336.22   14.62
   2   2  10  357.71   14.84
   2   2  10  356.04   14.83
   2   2  10  354.18   14.76
  -2   2  10  356.91   15.05
  -2   2  10  367.09   15.08
   2   2  10  350.07   13.99
   2   2  10  354.65   14.09
  -2   2  10  361.83   14.22
  -2   2  10  343.45   14.60
   2   2  10  353.81   14.42
  -2   2  10  358.67   14.33
   2   2  10  327.11   14.50
  -2   2  10  364.93   14.76
   2   2  10  364.78   14.25
  -2   2  10  383.59   14.80
   2   2  10  368.88   14.76
   2   2  10  372.11   14.83
  -2   2  10  351.50   14.98
   2   2  10  334.57   14.88
  -2  -2  10  361.89   14.35
   2  -2  10  363.66   14.10
  -2   2 -11   40.59    2.67
   2   2 -11   34.74    2.73
  -2   2 -11   38.89    2.53
   2   2  11   40.51    3.41
  -2   2  11   39.18    3.46
  -2   2  11   36.65    2.78
   2   2  11   36.19    2.66
   2   2  11   35.57    2.58
  -2   2  11   41.50    3.43
  -2   2 -11   34.61    2.71
  -2   2  11   37.96    3.15
   2   2 -11   39.74    2.80
  -2   2  11   40.21    3.62
   2   2  11   40.94    3.52
   2   2  11   33.15    3.42
  -2   2  11   38.60    3.31
   2   2  11   46.38    3.60
  -2   2  11   42.75    3.87
  -2   2  11   36.60    2.88
   2   2  11   39.12    2.68
   2   2  11   34.55    2.73
  -2   2  11   40.70    3.41
  -2   2  11   37.98    2.96
   2   2  11   36.27    3.35
   2   2  11   40.74    3.17
   2   2  11   39.76    3.78
  -2   2  11   38.62    3.63
  -2   2  11   39.53    3.64
   2   2  11   41.14    2.94
   2   2  11   34.96    3.58
   2   2  11   31.18    3.63
  -2   2  11   32.66    3.87
   2  -2  11   36.66    2.71
  -2  -2  11   38.26    2.96
   2   2  12    0.13    1.85
   2   2  12    2.11    2.68
  -2   2  12    0.52    2.69
   2   2  12    2.12    2.24
  -2   2  12    3.04    2.35
   2   2  12    1.03    1.71
   2   2  12    1.76    1.47
  -2   2  12   -0.88    1.65
  -2   2  12    2.49    1.90
  -2   2  12    1.40    2.26
   2   2  12    1.53    1.34
   2   2  12    0.69    1.83
  -2   2  12    2.08    2.49
   2   2  12    0.98    2.27
  -2   2  12    0.53    2.55
   2   2  12    1.85    1.59
   2   2  12    2.26    2.25
  -2   2  12    3.06    1.84
  -2   2 -12    0.87    1.44
   2   2 -12    2.90    1.59
  -2   2 -12    0.44    1.33
  -2  -2  12    0.59    1.72
   2  -2  12    1.17    1.42
   2   2 -13  690.53   26.58
  -2   2  13  739.84   27.75
   2   2  13  691.48   27.52
   2   2  13  725.62   27.81
  -2   2  13  725.87   27.82
   2  -2  13  709.96   27.90
  -2   2  13  710.83   27.67
   2   2  13  708.52   27.63
  -2   2  13  672.22   26.73
   2   2  13  682.25   26.79
  -2   2 -13  667.96   26.62
  -2   2  13  692.15   27.38
   2   2  13  723.86   27.18
   2   2  13  679.57   27.45
  -2   2  13  651.44   27.51
   2   2  13  712.41   27.49
  -2   2  13  678.22   27.51
  -2   2  13  721.93   26.93
   2   2  13  681.42   27.96
  -2   2  13  692.88   28.12
   2  -2  13  719.35   26.57
  -2  -2  13  710.39   26.84
   2   2 -14   23.95    2.35
   2   2  14   18.39    3.21
  -2   2  14   26.49    3.51
   2   2  14   26.81    3.70
   2   2  14   15.02    2.09
  -2   2  14   21.90    3.67
   2  -2  14   22.37    3.65
  -2  -2  14   21.95    3.80
   2   2  14   23.10    2.98
   2   2  14   22.54    3.34
  -2   2  14   29.63    3.71
  -2   2  14   25.13    2.57
  -2   2 -14   25.32    2.46
   2   2  14   18.98    2.81
   2   2  14   18.41    2.97
  -2   2  14   26.18    3.37
   2   2  14   24.04    3.12
  -2   2  14   26.90    3.56
   2   2  14   20.09    3.09
  -2   2  14   21.70    4.02
   2   2  14   23.76    3.86
   2  -2  14   21.99    2.19
  -2  -2  14   23.04    2.53
   2   2  15 1299.19   52.41
   2   2  15 1438.19   51.87
   2   2  15 1378.44   52.19
   2   2  15 1436.65   52.20
  -2   2  15 1429.74   52.75
   2   2  15 1363.82   51.17
  -2   2  15 1381.83   52.75
   2   2  15 1417.48   52.81
   2   2  15 1402.25   52.83
  -2   2  15 1415.78   52.86
   2  -2  15 1400.83   52.86
  -2  -2  15 1448.20   53.00
  -2   2  15 1453.30   52.84
   2   2  15 1395.48   52.66
   2   2  15 1333.27   51.15
  -2   2 -15 1376.29   51.36
   2   2  15 1285.30   52.14
   2   2  15 1322.94   52.18
  -2   2  15 1337.38   52.34
   2   2  15 1351.75   51.41
  -2   2  15 1440.49   53.39
   2   2  15 1412.58   53.17
  -2   2 -15 1343.49   51.05
   2   2  16   20.67    3.21
   2   2  16   20.88    3.65
  -2   2  16   26.12    3.79
   2   2  16   24.62    2.87
  -2   2  16   18.92    3.83
  -2   2  16   23.32    4.17
   2   2  16   18.36    3.90
   2   2  16   28.17    4.12
   2   2  16   21.49    2.38
  -2  -2  16   17.30    3.93
   2  -2  16   20.98    3.83
   2   2  16   24.11    3.85
   2   2  16   15.27    3.10
  -2   2  16   20.24    3.74
   2   2  16   19.38    2.71
   2   2  16   15.90    2.22
  -2   2  16   18.83    2.64
  -2   2 -16   19.52    2.38
  -2   2  16   16.29    3.36
   2   2  16   18.00    3.16
   2   2  16   18.06    3.33
   2   2  16   22.64    2.61
   2   2  16   18.86    4.14
  -2   2  16   26.50    4.57
  -2   2 -16   24.45    2.23
   2   2 -16   18.95    2.34
   2   2 -17    3.44    1.76
  -2   2 -17    2.24    1.62
   2   2  17    3.34    2.68
  -2   2  17    6.31    3.21
   2   2  17    5.56    2.31
   2   2  17    2.73    2.71
   2   2  17   10.04    3.41
   2   2  17    3.44    1.76
  -2   2  17    5.80    3.34
   2  -2  17   -0.25    3.19
  -2  -2  17    5.20    3.19
   2   2  17    5.32    2.88
  -2   2  17    5.65    3.28
   2   2  17    5.05    2.93
   2   2  17    3.20    1.63
   2   2  17    2.68    2.10
  -2   2  17    2.99    2.05
  -2   2 -17    3.40    1.80
   2   2  17    6.75    2.54
  -2   2  17    2.76    2.73
   2   2  17    6.35    2.59
   2   2  17    1.82    2.42
   2   2  17    4.87    2.03
  -2   2  17    7.31    2.86
   2   2  17    3.17    2.92
   2   2  17    3.57    3.38
  -2   2  17    6.81    3.64
   2  -2  17    1.57    1.53
  -2  -2  17    5.60    1.87
   2   2 -18  176.32    8.08
  -2   2 -18  172.03    7.93
  -2   2  18  167.56    8.71
   2   2  18  170.30    9.28
   2   2  18  163.43    9.27
  -2   2  18  174.19    9.57
   2   2  18  173.74    8.76
   2   2  18  195.97    9.77
  -2   2  18  205.58    9.89
   2   2  18  182.76    8.72
   2   2  18  188.44    9.77
   2   2  18  173.92    8.08
  -2  -2  18  177.23    9.72
   2  -2  18  202.59    9.91
  -2   2  18  180.94    9.70
   2   2  18  173.86    9.50
  -2   2  18  173.31    8.57
   2   2  18  188.68    8.16
  -2   2  18  171.32    9.40
   2   2  18  176.96    9.06
  -2   2 -18  162.84    8.09
   2   2  18  165.07    9.10
  -2   2  18  167.65    9.11
   2   2  18  167.45    9.38
  -2   2  18  166.42    8.23
   2   2  18  180.78    8.43
  -2   2  18  183.90   10.38
   2   2  18  199.71   10.42
   2  -2  18  170.73    7.88
  -2  -2  18  171.26    8.14
   2   2 -19   77.64    4.58
  -2   2 -19   80.06    4.48
   2   2  19   77.92    5.96
   2   2  19   79.47    5.94
  -2   2  19   72.42    5.32
   2   2  19   74.48    5.08
  -2   2  19   73.51    6.11
  -2   2  19   82.55    5.43
  -2   2  19   72.37    4.48
   2   2  19   76.74    5.08
   2   2  19   76.74    4.57
  -2  -2  19   74.68    5.93
   2  -2  19   66.17    5.67
  -2   2  19   85.46    6.26
   2   2  19   75.03    6.07
   2   2  19   80.97    5.94
   2   2  19   72.26    4.79
  -2   2  19   71.05    4.55
   2   2  19   71.97    4.54
  -2   2  19   84.63    5.22
   2   2  19   88.34    5.74
  -2   2 -19   75.00    4.62
   2   2  19   75.49    5.60
   2   2  19   84.11    6.18
  -2   2  19   73.58    4.69
   2   2  19   81.13    5.10
   2   2  19   83.35    6.73
  -2   2  19   80.10    6.51
  -2  -2  19   75.38    4.57
   2  -2  19   79.91    4.35
   2   2  20    2.73    2.96
  -2   2  20    2.46    3.03
  -2   2  20    3.59    2.56
   2   2  20    4.00    2.38
   2   2  20    3.23    2.97
   2   2  20    4.36    1.96
  -2   2  20    2.66    1.68
  -2  -2  20    4.46    3.20
   2  -2  20    1.55    2.94
   2   2  20    6.17    2.96
  -2   2  20    2.79    2.41
  -2   2  20    2.53    3.00
   2   2  20    4.63    3.07
  -2   2  20    2.81    1.88
   2   2  20    5.37    2.55
  -2   2  20    2.20    2.40
   2   2  20    5.16    2.09
   2   2  20    2.81    2.13
  -2   2 -20    4.60    2.03
   2   2  20    6.91    2.96
   2   2  20    6.93    3.58
  -2   2  20    6.37    3.79
   2   2  20    5.13    2.34
  -2   2  20    2.92    2.02
   2   2  20    4.08    3.17
   2   2 -20    6.23    1.86
  -2   2 -20    2.13    1.71
   2  -2  20    2.65    1.61
  -2  -2  20    3.34    1.81
   2   2  21  206.67   10.80
   2   2  21  204.54   11.00
  -2   2  21  208.53   10.86
  -2   2  21  202.83    9.40
  -2   2  21  216.69   10.11
   2   2  21  198.05    9.63
   2   2  21  208.25    9.37
  -2   2 -21  200.12    9.34
   2   2  21  187.78   10.79
  -2   2  21  194.75    9.55
   2   2  21  219.29    9.97
   2   2 -21  204.04    9.23
   2   2 -21  200.79    9.29
  -2   2 -21  219.93    9.21
  -2   2  21  202.26    9.22
   2   2  21  212.36    9.34
   2   2  21  219.41   10.14
   2  -2  21  187.17   10.68
   2   2  21  191.29   11.20
  -2   2  21  218.59   11.69
  -2  -2  21  206.46   10.96
   2   2  21  199.89   10.05
  -2   2  21  189.00   10.52
  -2   2  21  199.80   10.45
   2   2  21  212.83   10.89
   2   2  21  203.05   10.73
  -2   2  21  212.73   10.33
   2   2  22  184.91   10.39
  -2   2  22  193.86   10.49
   2   2  22  198.20    9.86
  -2   2  22  186.44   10.04
   2   2  22  172.82   10.35
   2   2  22  212.88   10.00
   2   2  22  205.88    9.16
  -2   2  22  199.10    9.03
   2   2 -22  207.32    9.18
   2   2 -22  199.88    9.01
  -2   2  22  186.97   10.20
  -2   2  22  214.60   10.09
   2   2  22  218.05    9.30
   2   2  22  194.41    9.52
  -2   2  22  200.05    9.20
  -2   2 -22  179.68    9.03
   2   2  22  198.31   10.74
  -2   2  22  199.74    9.52
   2   2  22  209.04    9.77
  -2   2 -22  203.90    8.95
  -2   2  22  196.36   11.19
  -2  -2  22  225.16   10.85
   2  -2  22  201.72   10.59
   2   2  22  209.11   11.25
   2   2  23   42.42    3.77
  -2   2  23   46.48    4.24
  -2   2  23   46.88    3.58
  -2   2  23   43.94    5.26
  -2  -2  23   50.92    4.90
   2   2  23   44.54    5.26
  -2  -2  23   52.05    4.92
   2  -2  23   48.01    4.83
   2  -2  23   43.30    4.93
  -2   2 -23   48.44    3.33
  -2   2  23   51.02    4.05
   2   2  23   43.21    4.96
   2   2  23   48.36    4.19
   2   2 -23   50.44    3.60
  -2   2  23   46.45    3.40
   2   2  23   50.16    4.33
  -2   2  23   45.03    4.75
  -2   2  23   39.03    4.39
   2  -2  23   43.96    4.18
  -2  -2  23   48.77    4.26
   2   2  23   52.34    4.95
   2   2  23   41.83    4.21
  -2   2  23   49.60    4.96
  -2   2  23   50.54    4.43
   2   2  23   36.22    4.55
   2   2  24   56.48    5.27
  -2   2  24   62.45    5.43
  -2  -2  24   62.48    4.82
   2  -2  24   64.37    4.85
   2   2  24   73.25    4.60
  -2   2  24   69.01    5.01
  -2   2  24   58.87    4.01
   2  -2  24   67.53    5.51
   2   2  24   70.57    6.13
  -2  -2  24   80.79    5.53
  -2  -2  24   70.72    5.67
  -2   2  24   67.87    6.06
   2  -2  24   63.22    5.70
   2   2  24   58.11    5.33
  -2   2  24   56.73    4.46
   2   2  24   68.91    4.88
   2   2 -24   59.93    3.94
  -2   2  24   58.57    3.90
   2   2  24   54.12    4.68
   2   2  24   55.84    4.80
  -2   2  24   60.28    4.77
  -2   2 -24   62.39    3.81
  -2   2  25  379.82   16.51
  -2   2  25  394.69   15.57
   2   2  25  376.37   16.40
   2   2 -25  382.25   15.55
  -2  -2  25  398.77   17.34
   2  -2  25  414.33   17.26
   2  -2  25  401.50   17.44
  -2  -2  25  391.97   17.07
  -2   2  25  395.58   15.68
  -2   2  25  391.92   16.56
   2   2  25  392.32   16.09
   2  -2  25  408.20   17.54
  -2  -2  25  388.05   17.32
   2   2  25  350.48   16.95
   2  -2  25  342.57   16.30
  -2  -2  25  348.55   16.27
  -2   2  25  363.70   17.08
   2   2  25  372.54   16.32
  -2   2  25  396.01   16.32
   2   2  26    2.45    3.22
  -2   2  26    1.53    3.30
   2  -2  26    4.97    3.15
  -2  -2  26    4.45    3.05
   2   2  26    2.57    2.23
  -2   2  26    2.46    2.48
   2   2  26    2.83    2.75
  -2   2  26    1.54    2.81
   2  -2  26    3.90    2.31
  -2  -2  26    0.20    2.16
  -2   2  27   29.56    3.47
   2   2  27   37.79    3.63
  -2   2  27   42.41    3.65
  -2  -2  27   40.54    4.34
   2   2  27   36.97    3.13
  -2   2  27   36.46    3.38
   2  -2  27   43.02    4.28
   2   2  27   34.15    3.89
   2  -2  27   34.19    3.56
  -2  -2  27   35.65    3.69
  -2   2  27   34.79    4.03
   2   2  27   36.57    4.56
  -2  -2  27   38.03    4.32
  -2  -2  27   41.08    4.11
   2  -2  27   41.01    4.29
  -2   2  27   42.82    4.87
   2  -2  27   41.77    4.23
  -2  -2  28   15.85    2.22
  -2   2  28   16.37    2.44
  -2   2  28   17.77    3.56
   2  -2  28   19.78    3.10
  -2  -2  28   16.47    3.23
   2  -2  28   13.11    3.23
  -2  -2  28   14.65    3.11
   2   2  28   15.41    3.49
   2  -2  28   11.64    3.08
  -2  -2  28   11.39    3.17
  -2   2  28   19.31    2.84
   2   2  28   14.47    2.58
   2   2  28   15.69    2.27
  -2   2  28   13.02    2.42
   2  -2  28   13.96    2.57
   2   2  28   15.03    2.98
  -2  -2  28   16.17    2.66
  -2   2  28   15.70    3.18
   2  -2  29   26.23    2.94
  -2  -2  29   26.28    3.04
  -2   2  29   31.37    3.08
   2   2  29   31.85    2.96
   2  -2  29   31.07    3.57
  -2  -2  29   28.20    3.59
  -2  -2  29   31.88    3.44
   2   2  29   30.91    3.91
  -2   2  29   30.30    3.86
   2   2  29   33.13    2.55
  -2  -2  29   33.10    3.59
  -2   2  29   29.68    2.69
   2  -2  29   30.57    3.63
   2  -2  29   25.50    2.83
  -2   2  29   26.90    3.24
   2   2  29   24.27    3.19
  -2  -2  29   32.08    3.11
  -2  -2  29   31.32    2.56
  -2   2  29   30.75    2.85
   2  -2  30   18.15    2.50
  -2  -2  30   20.35    2.55
  -2   2  30   18.55    2.17
  -2  -2  30   14.43    1.85
  -2  -2  30   16.35    2.73
   2  -2  30   15.18    2.71
   2   2  30   14.73    3.04
  -2   2  30   17.39    3.05
  -2   2  30   17.66    2.47
   2  -2  30   21.40    2.91
   2   2  30   14.21    2.15
  -2  -2  30   20.50    2.96
  -2   2  30   17.19    2.03
   2   2  30   13.55    2.56
  -2  -2  30   15.11    2.21
  -2   2  30   15.65    2.60
   2  -2  30   13.98    2.33
  -2   2  31  505.51   20.04
   2   2  31  507.20   20.03
  -2  -2  31  519.16   19.84
   2  -2  31  509.07   19.81
   2   2  31  489.13   19.10
  -2   2  31  511.02   19.30
  -2  -2  31  491.73   19.38
   2  -2  31  462.15   19.33
  -2  -2  31  547.23   19.96
  -2   2  31  498.62   18.91
   2  -2  31  523.85   19.90
  -2  -2  31  451.73   18.78
  -2   2  32    6.60    1.40
   2   2  32    6.52    1.20
  -2  -2  32    9.07    1.81
   2   3   0 4597.45  164.49
  -2   3   0 4574.49  164.74
   2   3   0 4661.56  165.68
   2   3   0 4525.32  165.79
  -2   3   0 4405.71  165.40
   2   3   0 4475.05  165.44
  -2   3   0 4415.41  164.61
   2   3   0 4666.88  164.58
   2   3   0 4482.83  164.69
  -2   3   0 4630.69  164.87
  -2   3   0 4517.55  164.94
  -2  -3   0 4588.95  165.07
   2  -3   0 4503.95  164.79
  -2   3   0 4496.78  164.66
  -2   3   1   29.12    2.12
  -2   3  -1   28.12    1.97
   2   3   1   34.03    1.87
  -2   3   1   31.06    1.90
   2   3   1   29.32    2.91
  -2   3   1   35.00    2.88
   2   3  -1   30.96    2.92
  -2   3  -1   33.55    2.88
   2   3   1   32.82    2.92
  -2   3   1   36.52    2.99
  -2   3  -1   33.15    2.26
  -2   3   1   32.06    2.11
   2   3   1   34.34    3.11
   2   3  -1   40.28    3.38
   2   3   1   36.53    3.61
   2   3  -1   32.62    2.99
  -2   3   1   29.97    3.36
   2   3   1   31.93    1.95
   2   3   1   34.07    1.78
   2   3  -1   34.08    2.15
  -2   3  -1   29.39    1.96
   2   3  -1   32.95    1.97
  -2   3   1   28.25    1.88
  -2   3  -1   31.63    2.05
  -2  -3   1   32.79    2.59
  -2  -3  -1   29.56    2.42
   2  -3  -1   33.00    2.11
   2  -3   1   30.88    2.23
  -2   3   1   33.95    2.43
   2   3   1   34.05    3.17
  -2   3  -1   31.93    2.32
   2   3   2  635.39   23.82
  -2   3   2  650.18   23.80
  -2   3   2  618.17   23.60
   2   3   2  630.91   23.54
   2   3  -2  626.32   24.46
  -2   3   2  615.12   24.37
   2   3   2  658.91   24.49
   2   3   2  611.38   24.38
  -2   3   2  617.96   24.40
  -2   3  -2  667.19   24.52
  -2   3  -2  648.94   23.94
  -2   3   2  620.22   23.60
   2   3   2  639.38   25.12
   2   3  -2  627.39   24.55
   2   3  -2  618.16   24.40
   2   3   2  635.27   24.92
   2   3   2  625.83   24.74
  -2   3   2  647.34   24.97
   2   3   2  619.50   24.21
  -2   3   2  687.68   24.34
   2   3   2  652.28   23.47
   2   3  -2  644.92   23.78
  -2   3  -2  631.66   23.60
  -2   3   2  625.30   23.60
   2  -3   2  628.15   23.88
  -2  -3   2  624.85   24.12
  -2  -3  -2  628.86   23.83
  -2   3  -2  648.82   23.67
   2  -3  -2  616.40   23.56
   2   3   2  607.94   24.42
  -2   3   2  645.33   24.05
   2   3   3   27.12    2.95
  -2   3   3   23.67    2.28
  -2   3   3   29.27    2.54
   2   3   3   29.13    2.28
  -2   3   3   27.79    1.95
   2   3  -3   25.88    2.08
  -2   3  -3   27.57    1.85
  -2   3   3   25.45    2.62
   2   3   3   28.18    2.73
   2   3   3   24.09    2.75
  -2   3   3   25.96    2.65
   2   3  -3   22.14    2.70
  -2   3  -3   25.23    2.73
   2   3   3   25.17    2.67
  -2   3   3   31.49    2.83
  -2   3  -3   27.18    2.27
   2   3   3   25.57    3.56
   2   3  -3   24.77    2.58
  -2   3   3   24.37    3.38
   2   3   3   26.46    3.16
   2   3   3   28.76    3.58
  -2   3   3   25.04    3.58
   2   3   3   25.55    2.11
   2   3   3   30.93    2.57
  -2   3   3   29.06    2.65
  -2  -3   3   26.43    2.47
   2  -3   3   30.76    2.20
  -2   3  -3   23.91    1.88
   2  -3  -3   27.21    1.69
  -2  -3  -3   24.32    1.93
  -2   3   3   24.43    2.06
   2   3   3   26.99    1.83
   2   3   3   24.77    2.07
   2  -3   4    1.71    1.57
  -2  -3   4    0.52    1.73
  -2   3   4    0.32    1.82
   2   3   4    1.73    2.04
  -2   3   4    2.97    1.72
   2   3   4    0.83    1.39
  -2   3   4    1.51    1.76
   2   3  -4    0.87    1.30
  -2   3  -4    0.55    1.18
  -2   3   4    2.50    2.07
   2   3   4    1.57    1.94
  -2   3  -4    3.94    2.21
  -2   3   4    0.36    1.82
   2   3  -4    2.76    1.99
   2   3   4    1.96    1.91
  -2   3   4    0.77    2.22
  -2   3  -4    1.80    1.53
  -2   3   4    3.23    2.78
   2   3   4    3.79    2.79
   2   3  -4    1.73    1.74
   2   3   4    1.10    2.40
   2   3   4    2.36    2.70
  -2   3   4    0.55    1.76
   2   3   4    3.19    1.92
  -2   3   4   -0.18    2.80
   2   3   4    3.08    1.72
   2   3   4    0.08    1.35
  -2   3   4    0.35    1.20
   2   3   4    0.64    1.45
   2   3   4    1.75    1.16
   2   3   5  319.67   13.15
  -2   3   5  325.61   12.93
   2   3   5  311.45   12.67
  -2   3   5  323.20   12.46
   2   3  -5  315.06   12.55
  -2   3  -5  330.03   12.41
   2   3   5  329.26   13.16
  -2   3   5  324.93   13.10
  -2   3  -5  318.97   13.26
   2   3  -5  312.05   13.22
  -2   3   5  329.95   13.18
   2   3   5  340.26   13.19
  -2   3   5  317.08   13.28
  -2   3  -5  312.88   12.70
  -2   3   5  326.09   13.87
   2   3   5  300.15   13.87
   2   3   5  317.17   13.65
   2   3   5  337.83   13.88
  -2   3   5  308.09   13.98
  -2   3   5  303.18   12.81
   2   3   5  300.80   12.49
  -2   3   5  329.76   13.07
   2   3   5  304.90   12.94
   2  -3   5  314.15   12.67
  -2  -3   5  319.28   12.96
   2   3   5  290.61   12.71
   2   3   5  309.15   12.56
   2   3   5  301.11   12.28
  -2   3   6 1251.28   45.04
   2   3   6 1211.72   45.21
  -2   3   6 1175.48   44.57
   2   3   6 1241.60   44.86
   2   3  -6 1224.49   44.68
  -2   3  -6 1180.28   44.52
   2   3   6 1242.07   45.27
  -2   3   6 1078.14   45.03
  -2   3   6 1245.95   45.28
  -2   3  -6 1168.75   45.31
   2   3  -6 1153.08   45.30
  -2   3  -6 1234.86   44.84
  -2   3   6 1252.63   45.35
   2   3   6 1223.79   45.89
  -2   3   6 1206.20   45.99
   2   3   6 1228.49   45.81
  -2   3   6 1235.82   45.97
  -2   3   6 1272.47   45.03
   2   3   6 1087.72   44.53
   2   3   6 1123.14   44.99
  -2   3   6 1337.38   45.27
   2  -3   6 1229.62   44.77
  -2  -3   6 1183.75   44.99
   2   3   6 1286.64   45.05
   2   3   6 1213.11   44.70
   2   3   6 1182.39   44.44
   2   3   7   80.91    4.73
  -2   3   7   71.91    4.56
   2   3   7   70.74    4.21
   2   3   7   73.12    4.05
   2   3   7   77.68    3.82
  -2   3   7   72.34    4.67
  -2   3   7   76.66    4.70
   2   3   7   68.53    5.07
   2   3   7   63.01    5.18
  -2   3   7   85.29    5.45
  -2   3   7   71.30    5.29
  -2   3   7   82.49    4.41
   2   3   7   75.83    3.93
   2   3   7   62.35    4.50
  -2   3   7   77.72    4.41
   2   3   7   80.27    4.24
  -2   3   7   70.14    3.92
  -2   3  -7   73.11    3.82
   2   3  -7   70.68    3.99
  -2  -3   7   74.83    4.41
   2  -3   7   76.73    4.14
   2   3   8   48.20    3.67
  -2   3   8   47.85    3.53
   2   3   8   42.27    3.02
   2   3   8   42.86    2.79
   2   3   8   46.29    3.25
  -2   3   8   40.67    3.57
  -2   3   8   44.80    3.57
   2   3   8   47.95    4.13
  -2   3   8   39.65    4.27
  -2   3   8   42.89    4.32
   2   3   8   43.39    4.23
  -2   3   8   47.41    3.24
  -2   3   8   43.24    2.57
   2   3   8   45.47    2.87
  -2   3   8   41.77    3.48
   2   3   8   43.02    3.55
  -2   3   8   39.00    2.86
   2   3   8   41.62    3.20
  -2   3  -8   44.86    2.86
   2   3  -8   48.34    3.06
  -2  -3   8   44.93    3.35
   2  -3   8   44.38    3.05
   2   3  -9    1.07    1.60
   2   3   9    1.69    1.44
   2   3   9    0.37    1.69
  -2   3   9    3.05    1.60
  -2   3   9   -0.97    2.19
  -2   3   9    3.43    2.08
  -2   3  -9    3.35    1.71
   2   3   9    3.64    2.81
   2   3   9    2.04    2.62
  -2   3   9   -0.21    2.81
   2   3   9    1.74    1.42
   2   3   9    1.68    2.76
  -2   3   9    1.08    1.15
  -2   3   9    2.38    2.98
   2   3   9    1.26    2.24
  -2   3   9    1.88    2.17
  -2   3   9    0.61    1.75
   2   3   9    0.39    2.53
   2   3   9    1.17    1.78
  -2   3   9    2.99    2.59
   2  -3   9    1.90    1.62
  -2  -3   9    0.53    1.91
   2   3 -10 1260.95   46.90
  -2   3  10 1326.03   47.71
   2   3  10 1276.98   47.68
   2   3  10 1155.00   47.51
  -2   3  10 1197.84   47.59
  -2   3  10 1226.14   46.92
  -2   3  10 1269.55   47.70
   2   3  10 1285.80   47.29
  -2   3  10 1294.89   47.46
  -2   3 -10 1268.85   47.09
  -2   3  10 1279.32   48.29
   2   3  10 1233.14   48.19
   2   3  10 1294.15   48.32
  -2   3  10 1253.41   48.32
   2   3  10 1277.79   48.30
  -2   3  10 1184.21   46.54
  -2   3  10 1315.32   47.11
   2   3  10 1273.57   46.75
   2   3  10 1330.73   47.18
   2   3  10 1297.61   47.53
  -2   3  10 1319.82   47.59
   2   3  10 1196.70   48.04
  -2   3  10 1207.36   48.10
  -2  -3  10 1213.34   47.15
   2  -3  10 1262.23   46.96
  -2   3  11    6.76    2.69
  -2   3  11    5.40    2.87
   2   3  11    6.25    2.62
   2   3  11   10.87    2.71
   2   3  11    9.11    1.83
  -2   3  11    9.24    2.09
   2   3  11    9.61    2.16
   2   3  11    8.51    2.17
  -2   3 -11   11.62    2.20
  -2   3  11    9.69    2.53
   2   3  11    7.21    3.17
   2   3  11    7.51    1.80
  -2   3  11    8.68    1.75
  -2   3  11    9.77    2.41
   2   3  11   10.35    2.68
   2   3  11   13.47    2.94
  -2   3  11    9.93    2.74
  -2   3  11    6.81    2.16
  -2   3  11    7.37    2.64
   2   3  11    8.90    2.76
   2   3  11    7.49    3.15
  -2   3  11    9.97    3.25
  -2   3 -11   11.42    1.98
   2   3 -12  524.24   20.73
  -2   3 -12  528.91   20.55
  -2   3  12  483.21   21.58
   2   3  12  497.08   21.60
   2   3  12  517.84   20.84
   2   3  12  538.70   20.59
  -2   3 -12  523.52   20.89
   2   3  12  549.63   21.04
  -2   3  12  557.77   21.75
   2   3  12  529.86   22.17
   2   3  12  515.51   22.13
  -2   3  12  547.08   20.95
   2   3  12  545.85   20.68
   2   3  12  531.41   20.79
   2   3  12  516.23   21.39
   2   3  12  551.82   21.80
  -2   3  12  545.45   21.78
   2   3  12  538.09   21.64
  -2   3  12  540.96   21.67
   2   3  12  521.61   22.21
  -2   3  12  520.26   22.27
   2  -3  12  520.55   20.75
  -2  -3  12  507.46   20.96
  -2   3 -13   70.90    4.10
   2   3 -13   68.38    4.34
  -2   3  13   70.74    5.45
   2   3  13   70.33    5.38
  -2   3  13   72.23    4.55
   2   3  13   70.94    4.10
   2   3  13   75.94    4.50
  -2   3  13   69.84    5.08
   2   3  13   74.24    5.04
  -2   3 -13   71.85    4.53
   2   3  13   63.22    5.47
   2   3  13   78.20    5.57
   2   3  13   67.59    5.68
  -2   3  13   63.15    5.36
  -2   3  13   73.70    5.75
   2   3  13   66.65    4.22
   2   3  13   67.73    4.26
  -2   3  13   66.55    4.51
   2   3  13   70.02    4.93
   2   3  13   70.04    5.37
   2   3  13   69.89    5.32
  -2   3  13   79.38    5.48
  -2   3  13   75.78    5.45
   2   3  13   67.68    4.59
   2   3  13   80.87    6.08
  -2   3  13   65.89    5.77
  -2  -3  13   68.77    4.51
   2  -3  13   72.28    4.35
   2   3 -14   35.76    3.14
  -2   3 -14   37.24    2.89
   2   3  14   42.01    4.16
   2   3  14   36.20    3.85
   2   3  14   30.13    3.59
  -2   3  14   37.57    4.40
   2   3  14   33.55    2.89
   2   3  14   32.87    4.24
   2   3  14   30.92    3.21
   2   3  14   27.76    4.00
  -2   3  14   36.37    4.24
   2   3  14   29.28    4.06
  -2   3  14   37.02    4.25
  -2   3  14   30.64    3.16
   2   3  14   34.46    3.17
   2   3  14   29.16    2.71
   2   3  14   29.80    3.67
  -2   3  14   36.47    3.87
  -2   3 -14   29.96    3.00
   2   3  14   27.64    4.01
  -2   3  14   32.69    4.03
   2   3  14   35.47    4.10
   2   3  14   32.52    2.98
  -2   3  14   34.75    3.34
   2   3  14   31.14    4.19
  -2   3  14   32.19    4.37
  -2   3  14   37.79    2.96
  -2   3  14   29.41    4.68
   2   3  14   33.86    4.77
   2  -3  14   31.63    2.96
  -2  -3  14   40.32    3.38
   2   3 -15   15.78    2.48
  -2   3 -15   18.62    2.39
   2   3  15   17.33    3.42
   2   3  15   14.16    3.02
  -2   3  15   18.15    3.97
   2   3  15   18.27    4.08
   2   3  15   12.58    3.76
   2   3  15   17.87    2.45
  -2   3  15   14.27    3.79
  -2  -3  15   14.40    4.00
   2  -3  15   14.68    3.81
   2   3  15   15.96    3.59
  -2   3  15   16.45    3.81
   2   3  15   14.29    3.20
   2   3  15   17.34    2.87
   2   3  15   16.11    2.29
  -2   3  15   17.61    2.67
   2   3  15   15.87    2.64
   2   3  15   17.43    3.19
  -2   3  15   16.89    3.37
  -2   3 -15   19.29    2.57
   2   3  15   20.06    3.91
   2   3  15   17.95    3.49
   2   3  15   14.26    2.45
  -2   3  15   12.28    2.35
  -2   3  15   20.42    2.89
   2   3  15   14.47    3.86
  -2   3  15   17.46    4.00
  -2   3  15   13.68    4.57
   2   3  15   14.69    4.26
   2  -3  15   14.19    2.40
  -2  -3  15   15.58    2.56
  -2   3 -16  553.53   21.92
   2   3 -16  569.78   22.17
   2   3  16  614.14   23.67
   2   3  16  578.92   23.09
   2   3  16  552.42   23.16
   2   3  16  565.82   23.93
   2   3  16  564.01   22.06
   2   3  16  543.96   22.58
  -2   3  16  566.51   23.96
  -2   3  16  575.97   23.96
   2   3  16  559.86   23.84
   2  -3  16  541.98   23.80
  -2  -3  16  525.36   23.74
   2   3  16  564.52   23.85
  -2   3  16  573.05   24.01
  -2   3  16  569.14   22.53
   2   3  16  555.00   22.03
   2   3  16  562.18   22.45
  -2   3  16  545.45   23.39
   2   3  16  570.45   23.21
  -2   3 -16  537.70   22.27
   2   3  16  551.54   23.76
   2   3  16  529.83   23.54
   2   3  16  572.83   24.10
  -2   3  16  558.76   23.90
  -2   3  16  538.06   22.14
   2   3  16  553.04   22.28
  -2   3  16  554.15   24.66
   2   3  16  563.54   24.49
   2  -3  16  596.36   22.24
  -2  -3  16  550.34   22.39
  -2   3 -17   18.30    2.51
   2   3 -17   18.69    2.68
   2   3 -17   24.95    2.88
   2   3  17   24.35    3.48
   2   3  17   20.80    3.63
  -2   3  17   24.75    4.51
   2   3  17   20.54    2.73
  -2   3  17   22.95    4.40
   2   3  17   28.06    4.71
   2   3  17   18.27    4.27
  -2  -3  17   23.24    4.47
   2  -3  17   22.25    4.53
   2   3  17   19.07    4.07
  -2   3  17   28.76    4.40
   2   3  17   18.25    3.67
   2   3  17   21.58    2.63
   2   3  17   21.60    3.12
  -2   3  17   19.31    2.89
   2   3  17   19.63    2.99
  -2   3 -17   16.25    2.70
  -2   3  17   19.89    3.77
   2   3  17   26.15    3.73
   2   3  17   24.10    3.94
   2   3  17   18.84    3.89
   2   3  17   21.29    4.27
   2   3  17   22.33    2.96
  -2   3  17   19.27    2.75
  -2   3  17   15.83    3.77
   2   3  17   21.41    4.65
  -2   3  17   22.35    4.87
   2  -3  17   19.83    2.65
  -2  -3  17   18.20    2.80
   2   3 -18 1028.78   38.92
  -2   3 -18  998.88   38.64
   2   3 -18 1014.99   38.91
   2   3  18  959.51   40.12
   2   3  18 1019.98   39.92
   2   3  18 1040.33   40.41
  -2   3  18 1072.91   39.98
  -2   3  18 1089.25   41.03
   2   3  18 1029.17   39.51
   2   3  18 1051.05   40.79
   2   3  18 1054.92   38.91
  -2   3  18 1058.55   40.91
   2  -3  18 1023.98   40.80
  -2  -3  18 1046.30   40.89
  -2   3  18 1044.91   41.05
   2   3  18 1043.74   40.98
  -2   3  18  996.82   38.90
   2   3  18 1018.60   39.25
  -2   3  18 1030.36   39.45
   2   3  18 1013.73   38.80
  -2   3  18 1047.68   40.47
  -2   3 -18 1005.38   39.11
   2   3  18 1042.80   40.18
   2   3  18 1006.58   40.66
  -2   3  18  946.70   40.48
   2   3  18  952.69   40.80
   2   3  18  963.73   40.31
   2   3  18 1025.77   39.14
  -2   3  18 1000.13   39.05
   2   3  18 1056.16   41.77
  -2   3  18 1019.59   41.77
   2  -3  18 1034.64   38.87
  -2  -3  18 1005.64   39.07
   2   3 -19    4.69    2.06
  -2   3 -19    4.58    1.92
   2   3 -19    6.16    2.18
  -2   3  19    4.88    3.08
   2   3  19    2.24    2.89
   2   3  19    6.03    3.44
   2   3  19    3.85    3.75
  -2   3  19    5.44    3.67
  -2   3  19    6.33    2.10
   2   3  19    6.21    2.21
   2  -3  19    1.82    3.41
  -2  -3  19    4.87    3.69
  -2   3  19    4.66    3.40
   2   3  19    3.27    3.41
  -2   3  19    5.02    2.88
   2   3  19    9.54    3.34
   2   3  19    3.61    2.11
  -2   3  19    3.36    2.12
   2   3  19    2.55    2.49
  -2   3  19    4.37    2.43
   2   3  19    6.94    2.43
   2   3  19    5.30    3.01
  -2   3 -19    6.05    2.29
  -2   3  19    4.31    3.37
   2   3  19    3.99    3.06
   2   3  19    1.45    2.85
   2   3  19    4.07    2.14
  -2   3  19    4.22    2.30
  -2   3  19    3.12    3.36
   2   3  19    6.49    3.89
   2   3  19    0.38    4.17
  -2   3  19    1.98    4.12
   2  -3  19    4.95    1.93
  -2  -3  19    2.60    2.17
   2   3 -20   11.18    2.32
   2   3 -20    8.39    2.40
  -2   3 -20   13.29    2.28
   2   3  20    2.56    2.79
  -2   3  20    5.97    2.92
   2   3  20    8.33    3.68
  -2   3  20    9.76    3.07
   2   3  20    6.96    3.49
  -2   3  20    4.12    3.43
  -2   3  20    7.99    2.23
   2   3  20    9.95    2.24
   2  -3  20    8.23    3.79
  -2  -3  20   13.31    3.79
   2   3  20    5.83    3.64
  -2   3  20    4.72    3.04
   2   3  20    9.60    2.28
  -2   3  20    6.12    2.25
  -2   3  20    5.99    2.74
   2   3  20    6.68    2.50
   2   3  20    5.88    2.96
  -2   3 -20    5.54    2.37
   2   3  20    6.29    3.23
   2   3  20    6.92    3.20
   2   3  20    5.22    3.21
   2   3  20    8.20    2.55
  -2   3  20    6.20    3.22
   2   3  20    7.31    3.76
  -2   3  20    7.51    2.40
  -2   3  20   14.22    4.98
   2   3  20    7.32    4.44
   2  -3  20    8.61    2.08
  -2  -3  20   11.72    2.44
   2   3 -21  191.25    9.10
   2   3 -21  219.64    9.23
   2   3  21  186.20   10.04
  -2   3  21  193.76   10.23
  -2   3  21  181.63   10.07
  -2   3  21  204.94   10.22
   2   3  21  193.04   10.65
   2   3  21  210.61   10.01
  -2   3  21  198.31    9.77
  -2   3  21  192.54    9.07
   2   3  21  195.50    9.11
  -2  -3  21  199.48   10.54
   2  -3  21  202.97   10.61
   2   3  21  181.93   10.63
   2   3  21  194.50   10.67
  -2   3  21  189.04   10.76
   2   3  21  184.93    9.45
   2   3  21  199.93    9.14
  -2   3  21  187.59    9.17
   2   3  21  200.68   10.40
  -2   3 -21  187.80    9.24
  -2   3  21  184.14   10.51
   2   3  21  199.68   11.22
   2   3  21  182.79    9.38
  -2   3  21  195.22    9.33
  -2   3  21  202.90   11.71
   2   3  21  214.85   11.74
   2  -3  21  202.77    8.96
  -2   3 -21  191.85    8.88
  -2  -3  21  196.52    9.11
  -2   3  22    3.41    2.90
   2   3  22   11.11    3.34
  -2   3  22    5.80    2.92
   2   3  22   -0.30    3.42
   2   3  22    9.72    2.25
  -2   3  22    9.70    2.27
   2  -3  22    7.82    3.16
  -2  -3  22    7.87    3.20
  -2   3  22    7.50    3.40
   2   3  22    7.17    3.41
  -2   3  22    7.25    3.16
   2   3  22    2.81    3.26
   2   3  22    8.44    2.63
  -2   3  22    5.66    2.24
   2   3  22    7.74    2.82
  -2   3  22    5.48    2.64
   2   3  22    6.08    3.13
   2  -3  22    7.47    1.82
  -2  -3  22    6.81    1.98
  -2   3  22    5.26    2.25
   2   3  22    2.07    3.51
  -2   3 -22    9.35    2.04
   2   3 -22    9.81    2.19
   2  -3  22    6.04    3.47
   2   3  22    5.92    3.67
  -2  -3  22    9.65    3.67
  -2   3  22    4.11    4.14
  -2   3  23   25.91    3.93
   2   3  23   25.94    4.32
  -2   3  23   22.93    4.19
  -2   3  23   30.86    3.10
   2   3  23   30.92    3.52
  -2   3  23   28.70    3.47
   2  -3  23   31.41    4.60
  -2  -3  23   36.52    4.47
  -2   3 -23   33.82    2.93
  -2  -3  23   33.39    2.89
   2  -3  23   34.24    2.87
  -2   3  23   24.30    3.23
   2   3  23   19.91    4.34
  -2   3  23   31.91    3.86
   2   3  23   36.66    3.25
   2   3  23   37.75    3.87
  -2   3  23   28.59    3.01
   2   3 -23   33.47    3.15
  -2  -3  23   30.78    4.14
   2  -3  23   32.18    4.19
   2   3  23   27.87    4.33
  -2   3  23   23.93    3.93
  -2   3  23   31.84    3.97
   2   3  23   25.03    3.86
   2   3  24  294.21   14.39
   2  -3  24  278.38   13.43
  -2  -3  24  296.00   13.43
  -2  -3  24  277.62   13.45
   2  -3  24  292.50   13.31
  -2   3  24  293.72   14.32
   2   3  24  233.51   13.39
  -2   3  24  296.80   12.68
   2   3  24  277.21   12.35
   2   3  24  274.77   12.67
  -2   3  24  293.14   12.83
  -2  -3  24  268.93   12.65
  -2   3  24  279.12   13.59
   2  -3  24  280.42   12.73
   2   3  24  266.87   13.49
   2  -3  25   21.11    3.12
  -2  -3  25   18.15    2.92
   2   3  25   25.77    2.95
  -2   3  25   22.25    2.60
   2   3  25   30.35    4.49
   2  -3  25   18.16    3.60
  -2  -3  25   19.01    3.61
  -2   3  25   28.12    4.39
  -2   3 -25   27.54    2.48
   2   3  25   19.15    3.91
  -2   3  25   19.23    2.70
  -2   3  25   23.68    2.51
   2   3 -25   24.51    2.41
   2   3  25   18.79    3.25
  -2   3  25   21.47    3.35
  -2   3  26    0.63    1.55
   2   3  26   -0.55    2.16
  -2   3  26    1.30    2.30
   2   3  26    0.62    1.91
  -2   3  26    0.67    1.97
   2   3  26    2.26    3.44
  -2  -3  26    0.23    2.52
   2  -3  26    1.16    2.65
  -2   3  26   -2.54    3.07
  -2   3 -26    2.96    1.45
   2   3 -26    0.12    1.44
  -2   3  26    0.76    1.77
  -2   3  26    2.87    1.65
  -2   3  26    2.29    2.43
   2   3  26   -1.45    2.37
   2  -3  26    3.79    2.04
  -2  -3  26    5.18    2.23
  -2  -3  26   -0.87    2.43
   2  -3  26    2.15    2.63
  -2   3  27    3.77    2.49
   2   3 -27    2.77    1.40
   2  -3  27    2.74    2.79
  -2  -3  27    2.74    2.64
  -2   3  27    4.21    2.28
   2   3  27    3.78    2.20
   2   3  27    3.16    1.97
  -2   3  27    1.65    1.92
  -2  -3  27    3.63    1.90
   2  -3  27    1.33    1.96
   2  -3  27    2.74    2.41
   2  -3  27    6.03    2.75
  -2  -3  27    2.74    2.42
   2   3  27    7.60    3.22
  -2   3  27    2.78    2.95
  -2  -3  27    2.55    2.27
   2   3  28  446.49   17.09
  -2   3  28  426.98   17.16
   2  -3  28  425.64   17.87
  -2  -3  28  453.90   18.02
   2   3 -28  414.83   16.57
  -2   3  28  360.27   17.30
   2   3  28  428.59   17.34
  -2   3  28  454.30   17.51
   2  -3  28  411.17   17.33
  -2  -3  28  422.41   17.35
   2   3  28  419.28   18.32
   2  -3  28  461.33   18.02
   2  -3  28  455.73   17.81
  -2  -3  28  449.84   17.82
  -2   3  28  424.19   18.32
  -2  -3  28  454.12   18.01
   2  -3  29    7.28    2.24
  -2  -3  29    7.46    2.30
  -2   3  29    7.73    1.67
  -2   3  29    9.88    2.10
   2   3  29    8.73    1.93
   2   3 -29    7.65    1.22
  -2  -3  29   10.43    2.37
   2   3  29    6.56    2.62
   2  -3  29    5.14    2.10
  -2   3  29    6.56    2.59
   2  -3  29    8.01    1.98
  -2  -3  29    4.55    1.82
  -2   3  30   80.72    4.20
   2  -3  30   94.51    4.89
  -2  -3  30   95.44    5.00
  -2   3  30   88.54    4.50
   2   3  30   91.36    4.46
  -2  -3  30   77.17    4.40
   2  -3  30   86.37    4.53
   2  -3  30   96.00    4.93
  -2  -3  30   81.08    4.79
  -2   3  31    1.93    1.13
   2  -3  31    3.14    1.42
  -2  -3  31    2.98    1.40
  -2   3 -31    3.73    0.92
  -2   4   0  176.74    8.60
   2   4   0  188.98    8.72
  -2   4   0  164.55    8.49
   2   4   0  151.71    8.36
  -2  -4   0  180.40    7.81
   2  -4   0  181.70    7.57
  -2   4   0  193.85    8.55
   2   4   0  166.40    8.30
   2   4   0  178.32    8.92
  -2   4   1  254.93   11.91
   2   4   1  280.13   12.08
  -2   4  -1  294.23   12.30
   2   4  -1  280.65   12.16
   2   4  -1  297.51   12.28
   2   4   1  269.00   12.07
   2   4   1  253.08   11.95
  -2   4  -1  270.82   12.19
  -2   4   1  288.34   12.18
  -2   4   1  277.03   12.10
   2   4   1  275.09   11.57
   2   4   1  261.87   12.39
   2   4   1  260.32   12.62
   2   4  -1  273.17   12.31
   2   4   1  261.24   11.76
  -2   4   1  267.84   11.81
   2   4  -1  278.11   10.92
   2  -4   1  271.78   11.09
   2  -4  -1  264.34   10.87
  -2  -4   1  279.53   11.39
  -2  -4  -1  269.06   11.15
   2   4   2    6.44    2.44
  -2   4   2    7.38    2.53
   2   4   2    4.37    2.31
  -2   4  -2    5.26    2.47
   2   4  -2    5.23    2.54
  -2   4  -2    7.39    2.56
   2   4   2    1.39    2.21
  -2   4   2    3.64    2.23
  -2   4   2    1.38    2.20
   2   4   2    5.55    2.02
   2   4  -2    6.75    2.62
   2   4   2    5.44    2.79
   2   4   2    5.86    3.37
  -2   4   2    6.73    2.50
   2   4   2    5.19    2.44
   2   4  -2    6.65    1.56
   2   4   2    6.37    1.88
  -2   4  -2    3.96    1.88
   2  -4   2    6.45    1.65
  -2  -4   2    5.14    1.93
   2   4  -3 1370.16   51.79
  -2   4  -3 1330.11   51.67
   2   4   3 1472.05   51.75
   2   4   3 1252.92   51.40
  -2   4   3 1380.24   51.59
  -2   4  -3 1445.45   50.98
   2  -4   3 1346.36   50.74
  -2  -4   3 1332.84   51.00
   2   4   3 1223.74   50.73
   2   4   3 1408.62   51.41
  -2   4   3 1445.29   51.23
  -2   4   3 1327.40   51.32
   2   4  -3 1409.52   50.62
   2   4  -3 1364.71   50.41
   2   4   3 1452.06   51.67
  -2   4   3 1370.16   51.51
  -2   4  -3 1345.56   50.86
  -2   4   3 1412.24   51.27
  -2   4   3 1355.24   51.22
  -2   4  -4   11.27    2.00
   2   4   4   15.47    2.69
  -2   4   4   10.97    2.46
   2   4   4   10.19    2.53
  -2   4   4   11.66    2.59
  -2   4  -4   10.33    1.59
   2   4  -4   12.48    1.78
   2   4   4   14.13    2.05
  -2   4   4    9.74    2.32
   2   4   4    8.47    2.72
  -2   4   4   11.77    2.27
   2   4  -4   12.24    2.70
   2   4   4   12.48    2.59
  -2   4  -4   15.86    2.77
  -2   4   4   13.40    2.61
   2   4  -5  190.07    9.75
  -2   4  -5  201.32    9.89
  -2   4   5  197.36    9.72
  -2   4  -5  216.36    9.19
  -2   4   5  203.01   10.58
   2   4   5  210.39    9.63
  -2   4   5  198.80    9.30
  -2   4   5  209.24    9.60
   2   4   5  221.97    9.08
  -2   4   5  216.36    9.47
   2   4   5  205.27    9.89
  -2   4  -5  200.35    8.52
  -2   4  -5  209.21    8.70
   2   4   5  199.96    9.69
  -2   4   5  205.61    9.71
  -2   4   5  190.06    9.62
   2  -4   6   24.59    2.53
  -2   4  -6   24.01    2.32
  -2  -4   6   23.61    2.82
   2   4   6   17.56    2.97
  -2   4   6   20.41    2.98
   2   4   6   26.37    3.13
  -2   4   6   22.57    3.02
  -2   4  -6   22.64    3.37
   2   4  -6   17.26    3.25
  -2   4  -6   25.48    2.66
  -2   4   6   18.85    3.18
  -2   4   6   23.39    4.05
   2   4   6   22.93    3.77
   2   4   6   25.84    4.39
  -2   4   6   24.59    2.85
  -2   4   6   23.82    3.12
   2   4   6   25.88    2.51
   2   4   6   21.54    3.00
  -2   4   6   25.49    2.88
   2   4   6   25.02    3.38
  -2   4   6   21.63    2.78
   2   4  -6   26.75    2.21
  -2   4  -6   20.74    1.96
   2   4   6   19.56    2.61
   2   4   6   24.89    2.40
  -2   4   7  281.98   12.45
   2   4   7  279.01   12.86
  -2   4   7  271.96   12.42
   2   4  -7  297.97   12.00
   2   4  -7  280.04   11.76
  -2   4   7  296.93   12.78
   2   4   7  260.11   12.58
   2   4   7  267.46   12.65
  -2   4   7  282.71   12.67
   2   4  -7  286.43   13.02
  -2   4  -7  297.98   13.01
  -2   4   7  286.74   12.85
  -2   4   7  281.17   12.74
  -2   4  -7  289.30   12.20
  -2   4   7  269.24   13.68
   2   4   7  283.94   13.64
  -2   4   7  283.80   13.80
   2   4   7  290.31   13.85
  -2   4   7  290.58   12.36
   2   4   7  279.43   11.92
   2  -4   7  300.99   12.12
  -2  -4   7  279.08   12.36
  -2   4  -7  311.03   11.87
   2   4   7  294.30   12.01
   2   4   7  290.70   11.63
   2   4   7  289.44   12.38
  -2   4   8  100.55    6.05
   2   4   8   99.71    6.42
  -2   4   8  105.05    6.04
   2   4   8  105.54    5.87
   2   4  -8  111.41    5.66
   2   4  -8  112.66    5.44
   2   4   8   91.39    6.24
  -2   4   8  106.17    6.36
  -2   4  -8   98.96    6.36
   2   4  -8   98.76    6.53
  -2   4   8  100.09    6.25
  -2   4  -8   93.16    5.67
  -2   4   8   96.45    6.21
   2   4   8  100.89    7.32
  -2   4   8   96.83    7.39
   2   4   8  107.49    7.20
  -2   4   8  110.26    7.33
  -2   4   8   95.48    5.75
   2   4   8  109.48    5.46
  -2  -4   8  107.26    5.95
  -2   4  -8  113.02    5.38
   2  -4   8  107.60    5.65
   2   4   8   95.69    5.54
   2   4   8  109.83    6.07
  -2   4   8  107.71    5.45
   2   4   8  101.52    5.14
  -2   4   9   10.67    2.68
  -2   4   9   15.31    3.00
   2   4   9   12.69    3.05
  -2   4   9   12.27    2.41
   2   4   9    9.63    2.01
  -2   4  -9    9.75    2.00
   2   4  -9   11.15    2.12
   2   4  -9   11.82    2.16
   2   4   9    8.97    2.74
  -2   4   9   11.98    3.02
   2   4  -9   15.14    3.17
  -2   4  -9   11.36    2.98
  -2   4  -9    8.52    2.41
  -2   4   9   16.72    3.14
   2   4   9   13.49    2.72
  -2   4   9   10.81    2.78
  -2   4   9   10.54    3.86
   2   4   9   13.48    3.63
  -2   4   9   12.58    3.69
   2   4   9   14.25    4.17
  -2  -4   9   11.52    2.57
   2  -4   9   10.78    2.25
   2   4   9   10.98    1.89
   2   4   9   11.06    2.27
   2   4   9   11.83    2.30
  -2   4   9   11.70    2.12
  -2   4  10  211.83   10.00
   2   4  10  204.51   10.36
  -2   4  10  207.47    9.85
   2   4  10  203.83    9.60
   2   4  10  208.40   10.09
  -2   4  10  201.15    9.30
   2   4 -10  210.82    9.29
   2   4 -10  208.26    9.17
   2   4  10  182.81    9.95
  -2   4  10  217.96   10.44
   2   4 -10  183.17   10.24
  -2   4 -10  210.31   10.45
  -2   4  10  217.69   10.43
  -2   4  10  206.14   10.06
  -2   4 -10  205.68    9.54
   2   4  10  207.33    9.98
  -2   4  10  207.85   11.32
   2   4  10  202.98   11.10
   2   4  10  190.04   11.22
   2   4  10  205.74    9.18
  -2   4  10  210.93    9.55
   2  -4  10  211.38    9.44
  -2   4 -10  216.14    9.22
  -2  -4  10  217.28    9.79
   2   4  10  200.26    9.36
  -2   4  10  211.29    9.32
   2   4  10  206.51    9.06
  -2   4  11   95.71    6.11
   2   4  11  108.51    6.61
   2   4  11   91.24    5.57
   2   4  11   95.96    6.32
  -2   4  11   94.22    6.31
   2   4  11  100.47    6.39
  -2   4  11  104.25    6.38
  -2   4  11   89.20    5.50
   2   4 -11   98.27    5.30
   2   4 -11  101.70    5.47
   2   4  11   88.08    6.24
  -2   4  11  100.81    6.51
   2   4 -11  103.16    6.75
  -2   4 -11   98.24    6.63
  -2   4  11   95.56    6.15
   2   4  11   90.28    5.91
  -2   4  11  109.63    6.55
  -2   4 -11   94.58    5.66
  -2   4  11  101.84    7.31
   2   4  11   92.01    7.19
   2   4  11  105.87    7.30
  -2   4  11   97.35    5.62
   2   4  11  101.39    5.45
   2   4  11  100.70    5.58
  -2   4  11   96.62    5.42
   2   4  11  103.20    5.23
   2  -4  11   98.70    5.52
  -2  -4  11  100.15    5.90
  -2   4 -11  103.69    5.34
  -2   4  12    1.46    1.92
   2   4  12    0.95    1.75
   2   4  12    0.54    2.05
  -2   4  12    0.53    2.02
   2   4  12    2.13    2.05
   2   4 -12   -0.27    2.85
  -2   4 -12    1.36    2.81
  -2   4 -12    1.61    1.99
   2   4  12    2.61    2.26
  -2   4  12    2.64    2.60
  -2   4  12    1.73    2.79
   2   4  12    0.24    2.78
   2   4  12    1.91    3.38
   2   4  12    4.00    2.03
  -2   4  12    2.90    2.10
  -2   4  12    1.65    3.91
   2   4  12    1.68    3.88
  -2   4  12    1.94    2.49
   2   4  12    0.73    2.98
  -2   4  12    6.15    3.00
   2   4  12    1.70    2.83
  -2   4  12    2.20    2.95
   2   4  12    2.84    3.05
  -2   4 -12    5.77    2.08
   2   4 -12    1.83    2.09
   2   4 -12    2.57    1.87
  -2  -4  12    0.92    2.19
   2  -4  12    3.50    2.04
   2   4  13  562.36   22.80
  -2   4  13  548.08   22.52
  -2   4  13  543.82   22.68
   2   4  13  591.32   22.49
  -2   4 -13  510.88   23.98
   2   4 -13  502.49   23.91
   2   4  13  580.00   23.79
  -2   4  13  555.07   23.43
  -2   4  13  610.27   24.21
   2   4  13  558.39   23.09
  -2   4 -13  574.13   23.08
  -2   4  13  593.92   25.12
   2   4  13  590.64   25.12
   2   4  13  603.58   24.91
   2   4  13  592.28   22.69
  -2   4  13  585.55   22.94
   2   4  13  592.01   23.91
  -2   4  13  555.98   23.41
  -2   4  13  549.15   22.93
   2   4  13  566.62   24.05
  -2   4  13  603.68   24.18
   2   4  13  553.68   22.43
   2   4  13  572.26   23.02
  -2   4  13  585.75   23.99
   2   4  13  608.67   24.11
   2   4 -13  593.78   22.74
   2   4 -13  560.46   22.51
   2  -4  13  577.56   22.71
  -2  -4  13  587.53   23.09
  -2   4 -13  575.74   22.47
   2   4 -14   33.43    3.22
   2   4 -14   37.48    3.31
  -2   4  14   32.16    3.17
   2   4  14   29.99    3.46
   2   4  14   36.10    3.47
  -2   4  14   32.05    3.31
   2   4  14   37.75    3.20
  -2   4 -14   30.51    4.43
   2   4 -14   34.70    4.50
  -2   4 -14   31.69    3.69
   2   4  14   30.93    4.09
   2   4  14   33.11    3.59
  -2   4  14   34.87    3.89
  -2   4  14   41.50    4.61
   2   4  14   39.88    5.03
  -2   4  14   39.17    3.64
  -2   4  14   36.82    5.20
   2   4  14   32.00    5.18
   2   4  14   34.73    4.25
  -2   4  14   36.16    4.01
   2   4  14   34.91    4.30
   2   4  14   30.61    4.08
   2   4  14   32.76    4.55
  -2   4  14   42.51    5.14
   2   4  14   30.35    2.97
   2   4  14   36.65    4.79
  -2   4  14   33.74    3.54
  -2   4  14   38.92    4.90
  -2   4  14   31.09    5.17
   2   4  14   30.78    5.02
  -2  -4  14   34.90    3.65
   2  -4  14   36.18    3.33
  -2   4 -14   36.12    3.14
   2   4 -15 1011.23   37.93
   2   4 -15 1002.83   37.82
  -2   4  15 1024.88   38.96
   2   4  15 1011.75   38.99
   2   4  15 1016.30   39.16
   2   4  15  982.23   39.20
  -2   4  15 1044.83   39.79
   2   4  15  972.96   37.67
  -2   4  15  973.83   38.41
   2   4  15 1049.22   39.82
  -2   4  15  992.12   39.55
   2   4  15 1048.73   39.73
   2   4  15  956.21   38.24
  -2   4  15  984.12   37.88
   2   4  15  994.86   38.12
  -2   4  15  990.48   38.08
   2   4  15  969.42   37.67
  -2   4 -15  947.01   39.71
   2   4 -15  931.34   39.63
   2   4  15  990.64   39.11
  -2   4  15 1022.06   39.36
  -2   4 -15  970.49   38.24
   2   4  15 1004.70   40.49
  -2   4  15  976.03   40.23
   2   4  15 1001.13   40.12
  -2   4  15 1016.08   38.36
  -2   4  15  891.20   40.34
   2   4  15  933.14   40.37
  -2   4 -15  964.07   37.62
  -2  -4  15 1013.38   38.28
   2  -4  15  992.89   37.89
  -2   4 -16   38.59    3.31
   2  -4  16   38.93    3.52
  -2  -4  16   38.92    3.90
   2   4 -16   39.67    3.46
   2   4 -16   39.85    3.46
   2   4  16   40.92    4.65
  -2   4  16   31.88    4.02
   2   4  16   32.89    4.41
   2   4  16   35.08    3.24
  -2   4  16   36.75    3.85
   2   4  16   31.17    3.70
   2   4  16   31.52    5.08
   2   4  16   34.59    5.01
  -2   4  16   39.49    5.16
  -2   4  16   37.84    5.35
  -2  -4  16   40.93    5.39
   2  -4  16   42.12    5.47
   2   4  16   30.80    4.16
   2   4 -16   34.69    4.63
  -2   4 -16   42.55    5.04
  -2   4  16   35.01    4.46
   2   4  16   33.48    4.38
  -2   4 -16   35.55    3.59
   2   4  16   30.28    4.85
   2   4  16   38.14    5.68
  -2   4  16   29.04    5.21
  -2   4  16   27.41    5.64
   2   4  16   38.30    5.63
  -2   4  16   37.85    3.40
  -2   4  16   38.76    3.54
   2   4  16   31.69    3.47
   2   4  16   35.02    3.24
   2   4 -17    1.68    2.14
  -2   4 -17   -0.16    1.77
   2   4 -17   -1.04    1.94
  -2   4  17    3.14    3.11
   2   4  17    1.99    3.14
   2   4  17    1.71    3.27
   2   4  17    1.12    1.99
   2   4  17   -0.97    3.80
   2   4  17    3.29    3.73
  -2   4  17    0.66    3.85
  -2   4  17    0.65    3.82
   2  -4  17    2.77    3.84
  -2  -4  17    1.39    3.84
   2   4  17    3.28    3.07
   2  -4  17    2.88    1.93
  -2  -4  17   -0.19    2.32
   2   4  17    1.12    2.85
  -2   4 -17   -0.41    2.16
  -2   4  17    2.06    3.37
   2   4  17    0.34    3.52
  -2   4  17    3.59    4.09
   2   4  17    1.13    4.02
   2   4  17   -0.41    4.15
  -2   4  17    0.43    4.47
   2   4  17   -0.32    1.80
  -2   4  17   -0.70    2.25
   2   4  17   -0.21    2.37
  -2   4  17    2.24    2.45
   2   4  17   -0.19    2.26
  -2   4  17    0.39    2.22
   2   4 -18   62.29    4.21
  -2   4  18   49.31    4.93
   2   4  18   46.64    5.21
   2   4  18   51.06    5.22
   2   4  18   54.12    5.24
   2   4  18   55.00    5.80
  -2   4  18   45.31    4.41
  -2   4  18   63.22    5.97
   2   4  18   50.82    5.67
   2   4  18   55.46    4.51
  -2   4  18   54.79    5.87
   2   4  18   53.54    3.92
  -2  -4  18   58.90    6.16
   2  -4  18   64.65    6.20
  -2   4  18   57.71    4.41
   2   4  18   58.07    4.49
   2   4  18   54.69    4.05
  -2   4  18   49.76    4.01
  -2   4 -18   44.48    5.61
   2   4 -18   48.23    5.73
  -2   4  18   46.76    5.25
   2   4  18   57.40    5.29
   2   4  18   57.74    5.77
  -2   4  18   45.97    5.82
   2   4  18   48.75    5.97
   2   4  18   53.82    6.71
  -2   4  18   46.33    6.56
  -2   4 -18   57.35    3.91
  -2  -4  18   68.03    4.49
   2  -4  18   55.28    4.09
   2  -4  19   11.35    2.31
  -2  -4  19    5.98    2.41
  -2   4 -19    8.97    2.33
   2   4 -19    8.94    2.22
   2   4  19   13.15    3.93
  -2   4  19   18.23    3.55
   2   4  19    7.48    3.41
  -2   4  19   10.85    3.43
  -2   4  19    7.78    2.28
   2   4  19   13.48    2.41
  -2   4  19   12.65    4.15
   2   4  19    9.40    3.82
   2  -4  19    6.63    3.84
  -2  -4  19    8.37    3.99
   2   4  19   16.51    3.72
  -2   4  19    9.44    3.26
   2   4 -19    5.10    3.48
  -2   4 -19    9.78    3.94
   2   4  19    9.86    3.24
  -2   4  19    8.73    3.52
   2   4  19    7.94    3.71
   2   4  19    8.20    4.60
   2   4  19    5.78    4.08
  -2   4  19   10.66    4.44
   2   4  19    8.90    2.24
  -2   4  19    6.08    2.28
   2   4  19    9.41    2.85
   2   4  19    6.71    2.48
  -2   4  19    8.13    2.69
  -2   4  19    4.42    2.25
  -2   4 -20   24.12    2.75
  -2  -4  20   15.45    2.76
   2  -4  20   19.91    2.66
   2   4 -20   22.28    2.95
   2   4  20    6.31    3.76
   2   4  20    8.55    3.50
  -2   4  20   10.12    3.42
  -2   4  20   10.44    3.35
   2   4  20   21.83    4.35
  -2   4  20   18.77    4.20
  -2   4  20   14.50    2.60
   2   4  20   16.44    2.64
  -2  -4  20   15.03    4.28
   2  -4  20   11.99    4.20
  -2   4  20    7.95    3.17
   2   4  20   12.01    3.80
  -2   4 -20   10.05    3.99
   2   4 -20    8.16    3.79
  -2   4  20   14.93    3.92
   2   4  20   15.40    3.66
   2   4  20   13.34    3.56
   2   4  20   12.43    4.63
   2   4  20   12.00    4.92
  -2   4  20   13.13    4.83
  -2   4  20   17.88    2.78
   2   4  20   15.03    3.10
  -2   4  20   13.06    3.20
  -2   4  20   14.57    3.12
   2   4  20   16.45    2.98
   2   4 -21  368.42   15.02
  -2   4  21  334.98   15.97
  -2   4  21  359.65   16.22
  -2   4  21  345.02   16.07
   2   4  21  377.46   16.59
   2   4  21  388.19   16.90
  -2   4  21  349.65   15.56
   2   4  21  354.88   15.56
   2   4  21  364.37   14.94
  -2   4  21  353.50   14.89
   2   4  21  358.45   16.30
   2   4  21  351.70   17.23
   2   4  21  381.09   16.73
  -2   4 -21  359.47   14.83
   2  -4  21  371.07   14.89
  -2  -4  21  348.59   14.93
   2   4  21  371.74   15.41
  -2   4  21  358.28   15.38
  -2   4  21  352.55   15.00
  -2   4 -21  335.03   16.59
   2   4 -21  337.96   16.56
  -2  -4  22   57.64    5.00
   2  -4  22   53.26    4.86
   2   4  22   45.29    4.10
   2   4 -22   51.75    4.91
  -2   4 -22   42.27    4.81
  -2   4  23   -0.73    2.83
   2   4  23    1.51    2.84
   2   4  23   -0.27    3.20
  -2   4  23    1.94    2.79
   2   4  23    1.10    1.74
  -2   4  23    2.44    1.82
   2   4  23    3.98    3.27
  -2   4  23    0.48    2.76
   2   4 -23   -2.07    2.78
  -2   4 -23    1.05    2.74
  -2  -4  23    3.12    2.89
   2  -4  23    4.40    3.07
  -2  -4  23   -1.05    1.67
   2  -4  23    0.24    1.50
   2   4  23    0.62    3.47
   2   4 -23    0.84    1.72
  -2   4 -23    3.66    1.76
  -2   4  23    3.59    1.87
  -2   4  23   -0.88    2.17
   2   4  23    1.20    2.09
  -2   4  23    1.89    2.37
  -2   4  24    2.72    2.83
  -2   4  24    2.92    2.77
   2   4  24    3.24    2.77
  -2   4  24    4.33    1.71
  -2  -4  24    7.45    2.86
   2  -4  24    4.96    2.80
  -2   4  24    3.60    2.88
  -2  -4  24    1.95    2.09
   2  -4  24    5.39    2.23
  -2   4 -24    3.98    2.79
   2   4 -24    4.63    2.65
  -2  -4  24    2.09    2.67
   2  -4  24    5.78    2.89
   2  -4  24    4.24    1.54
  -2  -4  24    1.57    1.48
   2   4  24    5.55    3.30
  -2   4 -24    6.90    1.73
   2   4 -24    4.84    1.90
  -2   4  24    5.89    1.96
  -2   4  24    3.46    2.08
   2   4  24    8.50    2.54
   2   4  24    3.33    2.20
  -2   4  24    5.37    2.25
   2  -4  25  219.89   10.51
  -2  -4  25  212.39   10.41
   2   4 -25  203.05   10.86
  -2   4 -25  204.56   10.94
   2  -4  25  274.57   11.26
  -2  -4  25  287.58   11.48
   2  -4  25  235.58   11.19
  -2  -4  25  247.13   11.25
   2   4  25  213.29   11.34
   2   4  25  221.62   11.12
  -2   4  25  234.08   11.21
  -2   4  25  221.80   10.98
  -2   4  25  242.56   10.65
  -2   4  25  236.81   10.01
   2   4  25  252.77   10.72
  -2   4  25  253.04   10.62
  -2   4  25  254.90   10.22
   2   4  25  251.04   10.54
   2   4 -25  253.78   10.13
   2   4 -26    3.38    2.22
  -2   4 -26    7.50    2.49
  -2   4  26    6.84    2.73
  -2  -4  26    8.10    2.47
   2  -4  26    6.45    2.45
  -2  -4  26    6.87    2.37
   2  -4  26    4.14    2.36
   2   4 -26    9.23    1.71
   2  -4  26    6.20    1.99
  -2  -4  26    4.61    1.88
   2   4  26    5.83    2.13
  -2   4  26    6.10    2.14
  -2   4  26    8.66    2.15
  -2   4  27    5.06    2.27
   2   4 -27    5.00    1.29
  -2   4 -27    7.62    1.44
  -2  -4  27    3.87    2.01
   2  -4  27    5.88    2.13
   2   4  27    6.41    1.91
   2  -4  27    8.06    2.26
  -2  -4  27    7.38    2.23
  -2   4  27    6.85    1.73
  -2   4  27    6.63    1.85
  -2   4  28    3.83    1.88
  -2   4 -28    0.55    1.03
   2   4 -28   -0.13    0.93
   2  -4  28    1.23    1.69
  -2  -4  28   -0.13    1.68
  -2   4  28    1.74    1.33
  -2   4  28    1.80    1.29
  -2  -4  28    2.47    1.66
   2  -4  28    1.03    1.55
  -2   4 -29    2.52    0.89
  -2  -4  29    3.45    1.35
  -2  -4  29    0.94    1.33
  -2   4  29    2.19    1.05
  -2   5   0  101.28    6.55
   2   5   0   96.35    6.60
   2   5   0   93.89    5.47
  -2   5   0  105.25    6.06
  -2   5   0   85.39    6.07
   2   5   0   98.90    6.19
   2   5   0   91.59    6.23
   2   5   0   86.99    6.25
  -2   5   0  101.01    6.40
  -2   5   0   94.60    6.24
  -2   5   0   97.42    5.45
   2   5   0   97.30    5.54
  -2   5   0   89.65    6.27
   2   5   0   88.28    6.24
  -2   5   1  251.39   12.11
  -2   5  -1  251.32   12.05
   2   5   1  263.31   12.60
   2   5  -1  258.92   11.18
  -2   5  -1  232.05   11.65
  -2   5   1  261.26   11.51
  -2   5   1  258.94   11.83
   2   5  -1  260.45   11.83
   2   5   1  240.63   10.96
   2   5   1  249.30   11.72
   2   5   1  236.30   11.94
   2   5  -1  246.87   12.08
  -2   5   1  271.34   12.26
  -2   5  -1  246.29   12.05
   2   5  -1  228.34   11.98
  -2   5  -1  231.52   11.98
  -2   5   1  252.61   11.18
   2   5  -1  251.98   11.11
   2   5   1  262.72   11.27
   2   5  -1  252.52   12.09
  -2   5  -1  250.79   11.98
   2   5   1  264.60   12.10
  -2   5   1  232.15   11.79
  -2   5  -2  203.86   10.42
  -2   5   2  199.35   10.35
   2   5   2  215.42   10.50
  -2   5  -2  202.59   10.43
  -2   5   2  209.18   10.65
  -2   5   2  205.56    9.97
   2   5   2  216.53   11.19
   2   5   2  200.25   10.24
   2   5   2  220.42    9.62
  -2   5   2  222.26   10.02
  -2   5  -2  215.29   10.36
  -2   5   2  200.37   10.23
   2   5  -2  209.87   10.27
  -2   5  -2  205.65   10.64
   2   5  -2  189.36   10.40
  -2   5   2  187.23   10.26
  -2   5  -2  200.68   10.57
   2   5   2  180.25   10.14
   2   5  -2  183.54   10.40
  -2   5   2  202.45    9.64
   2   5   2  213.37    9.80
   2   5  -2  216.08    9.61
  -2  -5   2  215.49    9.44
   2  -5   2  219.41    9.16
  -2   5   3  283.65   13.27
   2   5   3  291.97   13.36
   2   5  -3  304.85   13.67
  -2   5  -3  300.01   13.64
  -2   5  -3  251.49   13.28
   2   5  -3  259.00   13.33
   2   5   3  275.64   13.21
  -2   5   3  250.81   13.01
  -2   5  -3  291.64   13.33
  -2   5   3  327.52   13.76
  -2   5   3  298.21   13.14
   2   5   3  296.54   14.06
   2   5   3  273.93   13.07
  -2   5   3  275.20   13.09
   2   5  -3  289.75   13.12
   2   5   3  287.67   12.35
  -2   5  -3  290.76   13.20
  -2   5   3  295.33   12.84
  -2   5   3  296.94   12.78
   2  -5   3  280.34   12.04
  -2  -5   3  287.83   12.28
   2   5   3  310.77   12.82
   2   5   4    8.50    2.82
   2   5   4    5.62    2.90
  -2   5   4    7.26    2.78
  -2   5   4    6.74    3.08
   2   5  -4    9.17    3.08
  -2   5  -4    5.84    2.81
   2   5  -4    5.38    2.99
  -2   5  -4    8.93    3.21
  -2   5  -4    4.34    2.87
  -2   5   4    6.16    2.94
   2   5   4    8.75    3.65
  -2   5   4    7.31    2.68
  -2   5   4    6.55    2.93
   2   5   4    6.27    2.81
  -2   5   4    5.49    2.30
   2   5   4    5.78    2.08
  -2   5   4    6.87    2.60
   2   5   4    6.82    2.42
   2  -5   4    5.05    1.95
  -2  -5   4    1.93    1.96
  -2   5   5   30.33    4.10
   2   5   5   33.51    4.13
  -2   5   5   32.05    4.31
   2   5   5   31.08    4.00
  -2   5   5   35.42    4.32
  -2   5  -5   34.16    4.10
  -2   5   5   34.47    4.87
   2   5   5   34.03    5.18
  -2   5   5   40.09    4.54
  -2   5   5   35.61    3.77
   2   5   5   33.69    3.39
   2   5  -5   29.79    4.54
  -2   5  -5   26.54    4.27
   2   5  -5   26.89    4.26
  -2   5  -5   26.75    4.32
  -2   5   5   32.48    3.86
   2   5   5   37.51    3.95
  -2  -5   5   42.85    4.08
   2  -5   5   46.84    3.79
  -2   5   6  156.92    8.66
   2   5   6  154.32    8.67
   2   5   6  163.55    8.73
  -2   5   6  151.82    8.56
   2   5  -6  151.69    8.91
  -2   5  -6  162.72    9.04
   2   5  -6  136.10    8.72
  -2   5  -6  167.99    9.12
  -2   5  -6  165.43    8.61
  -2   5   6  165.88    8.78
  -2   5   6  161.53    8.89
   2   5   6  173.51   10.30
   2   5   6  150.30    9.57
  -2   5   6  161.62    8.22
   2   5   6  170.25    7.85
  -2   5   6  170.62    8.63
  -2   5   6  167.20    8.43
   2  -5   6  152.89    7.72
  -2  -5   6  153.99    8.03
  -2   5  -6  173.20    7.52
   2   5   6  171.41    8.32
   2   5   7    8.31    3.09
  -2   5   7    9.65    3.08
   2   5  -7    6.69    3.19
  -2   5  -7   10.08    3.15
   2   5   7    7.40    3.14
  -2   5   7    6.58    3.01
  -2   5  -7    5.81    2.73
  -2   5   7    7.27    3.24
   2   5   7    7.44    4.03
   2   5   7    7.26    4.48
  -2   5   7    6.37    2.98
  -2   5   7    8.64    2.71
   2   5   7    7.66    2.22
  -2  -5   7    9.83    2.65
   2  -5   7    9.87    2.33
   2   5  -7    7.24    1.96
  -2   5  -7   11.86    2.34
  -2   5  -8    6.14    1.89
   2   5  -8    4.87    1.78
   2   5   8    7.99    2.89
  -2   5   8    4.95    2.71
   2   5  -8    4.98    3.02
  -2   5  -8    7.64    3.02
   2   5   8    3.32    2.94
  -2   5   8    5.75    2.98
  -2   5   8    8.55    3.06
  -2   5  -8    7.13    2.45
   2   5   8    4.50    3.95
   2   5   8    7.47    4.37
   2   5   8    7.27    3.34
  -2   5   8    4.41    2.76
   2   5   8    5.69    1.89
  -2   5   8    6.79    2.43
   2  -5   8    8.20    2.15
  -2  -5   8    4.20    2.35
  -2   5   8    8.36    1.85
   2   5  -9   36.83    3.03
   2   5   9   38.38    4.23
  -2   5   9   29.81    4.06
  -2   5  -9   35.71    4.23
   2   5  -9   32.18    4.23
  -2   5   9   34.79    4.46
   2   5   9   32.52    4.29
  -2   5   9   35.76    4.23
   2   5   9   34.35    5.09
   2   5   9   34.47    3.04
  -2   5   9   31.40    3.43
   2   5   9   30.68    5.37
  -2   5   9   35.90    4.26
   2   5   9   28.52    4.45
  -2   5  -9   36.99    3.08
   2  -5   9   34.43    3.23
  -2  -5   9   29.87    3.52
  -2   5   9   35.26    3.00
   2   5 -10  238.50   10.46
   2   5  10  242.64   11.95
  -2   5  10  248.03   11.94
   2   5 -10  233.30   12.11
  -2   5 -10  225.69   12.11
   2   5  10  248.67   12.14
  -2   5  10  241.53   11.83
   2   5  10  237.94   11.70
  -2   5  10  257.29   12.09
   2   5  10  255.24   13.52
   2   5  10  253.89   13.30
   2   5  10  240.07   10.61
  -2   5  10  222.73   11.73
   2   5  10  253.83   12.36
   2   5  10  235.17   10.40
   2   5  10  225.97   11.77
  -2   5  10  224.96   11.72
  -2   5  10  227.86   11.69
   2   5  10  240.73   11.81
   2  -5  10  245.51   10.88
  -2   5 -10  257.66   10.61
  -2  -5  10  232.51   11.04
  -2   5  10  240.85   10.45
  -2   5  11   12.25    2.38
  -2   5  11   11.24    3.42
  -2   5  11   15.51    3.58
   2   5  11   16.56    3.47
   2   5  11   13.86    3.56
   2   5  11   16.16    4.72
   2   5  11   13.57    5.10
   2   5  11   12.33    4.02
  -2   5  11   14.50    3.65
   2   5  11   12.22    3.41
  -2   5  11   19.51    3.99
   2   5  11   20.38    3.94
   2   5  11   16.58    2.43
   2   5  11   14.96    3.85
  -2   5  11   19.79    4.00
  -2  -5  11   16.77    3.14
   2  -5  11   18.68    3.04
  -2   5 -11   16.18    2.53
   2   5 -11   21.72    2.73
  -2   5  12   76.54    5.00
  -2   5  12   71.53    4.72
  -2   5  12   98.38    6.33
   2   5  12   78.34    6.26
   2   5  12   84.65    5.83
  -2   5  12   78.56    6.12
   2   5  12   75.84    7.54
   2   5  12   89.22    7.34
  -2   5  12   74.84    5.16
   2   5  12   91.15    6.19
  -2   5  12   75.80    6.04
   2   5  12   77.68    6.36
   2   5  12   78.30    4.70
   2   5  12   86.31    6.34
  -2   5  12   87.02    6.39
   2   5  12   76.03    6.11
  -2   5  12   82.37    6.26
  -2  -5  12   88.87    5.48
   2  -5  12   88.55    5.13
  -2   5 -12   80.36    4.82
   2   5 -12   82.95    4.81
  -2   5 -13   11.21    2.37
   2   5 -13   10.32    2.21
   2   5  13    8.70    3.14
   2   5 -13   10.39    3.59
  -2   5 -13   10.05    3.75
   2   5  13    9.04    3.67
  -2   5  13    9.40    3.11
  -2   5  13    9.11    3.46
   2   5  13    6.22    2.89
   2   5  13   13.09    4.43
   2   5  13    9.87    2.18
  -2   5  13    8.77    2.53
   2   5  13    8.91    4.81
  -2   5  13    5.90    3.30
   2   5  13    5.07    3.24
   2   5  13    6.26    3.29
   2   5  13   10.68    2.17
   2   5  13    9.59    3.85
  -2   5  13    5.78    3.67
   2   5  13   13.04    3.91
  -2   5  13    8.73    3.60
  -2  -5  13    8.05    2.82
   2  -5  13   11.10    2.61
  -2   5  13    5.77    2.16
  -2   5  13    7.66    2.30
   2   5 -14   28.20    2.85
  -2   5 -14   27.90    2.71
   2   5  14   31.63    4.04
  -2   5 -14   21.75    4.32
   2   5 -14   23.98    4.51
  -2   5  14   27.81    4.03
   2   5  14   22.49    3.27
   2   5  14   30.99    4.07
   2   5  14   24.67    4.85
   2   5  14   31.42    5.29
  -2   5  14   28.70    3.27
   2   5  14   29.39    4.14
   2   5  14   27.56    4.25
  -2   5  14   25.87    4.07
   2   5  14   27.55    4.35
  -2   5  14   22.38    4.21
  -2   5  14   22.60    4.11
   2   5  14   22.68    2.66
   2   5  14   30.47    4.34
  -2   5 -14   29.00    2.90
   2  -5  14   27.63    3.08
  -2  -5  14   28.83    3.34
  -2   5  14   24.04    2.84
   2   5  14   25.27    3.31
  -2   5  14   26.67    3.06
  -2   5 -15    8.40    1.89
  -2   5 -15   10.69    2.23
   2   5 -15   12.66    2.20
   2   5  15   11.14    3.32
   2   5 -15    8.78    3.96
  -2   5 -15    1.71    3.29
  -2   5  15    8.34    3.45
   2   5  15   11.07    3.46
   2   5  15    7.41    4.17
  -2   5  15    9.58    2.61
   2   5  15    2.78    4.19
   2   5  15   10.21    3.54
  -2   5  15    9.69    3.53
   2   5  15   11.67    3.81
   2   5  15    9.36    2.18
  -2   5  15    5.90    3.64
   2   5  15   11.53    3.83
   2   5  15    5.48    3.67
  -2   5  15    6.68    3.76
   2  -5  15    8.11    2.31
  -2  -5  15    6.81    2.41
  -2   5  15   11.65    2.31
   2   5  15    5.78    2.47
  -2   5  15   12.82    2.56
  -2   5  16  274.94   12.33
  -2   5  16  283.63   12.06
   2   5  16  280.19   13.53
  -2   5  16  286.05   13.68
   2   5  16  254.02   14.46
   2   5  16  285.20   14.43
   2   5  16  254.50   13.48
   2   5  16  276.73   13.48
  -2   5  16  269.56   13.39
   2   5  16  285.76   13.31
   2   5  16  294.00   14.13
  -2   5  16  265.63   13.83
   2   5  16  271.28   12.54
   2   5  16  283.24   11.94
   2   5 -16  252.40   13.84
  -2   5 -16  250.66   13.84
   2   5 -16  279.12   12.02
  -2   5 -16  283.84   11.86
  -2   5 -16  291.64   12.04
  -2  -5  16  281.55   12.42
   2  -5  16  282.61   12.19
  -2   5  17   38.27    3.37
  -2   5 -17   42.72    5.17
   2   5 -17   45.18    5.31
  -2   5  17   39.20    4.73
   2   5  17   36.37    4.51
   2   5  17   52.62    6.22
  -2   5  17   39.54    4.72
   2   5  17   45.99    4.73
   2   5  17   44.00    4.85
   2   5  17   36.48    4.84
  -2   5  17   38.67    4.26
  -2   5  17   40.82    3.49
   2   5  17   35.63    4.79
  -2   5  17   45.73    5.14
   2   5  17   44.17    3.98
   2   5  17   41.16    3.29
  -2   5 -17   39.27    3.24
  -2  -5  17   47.31    3.74
  -2   5 -17   44.70    3.37
   2  -5  17   42.32    3.51
   2   5 -17   39.30    3.37
  -2   5  18  238.43   12.16
   2   5  18  245.48   12.07
   2  -5  18  246.56   10.72
  -2  -5  18  240.20   10.92
   2  -5  18  262.46   12.83
  -2  -5  18  241.92   12.72
   2   5 -18  231.22   12.40
  -2   5 -18  224.50   12.42
   2   5  18  245.54   13.14
  -2   5  18  243.09   12.38
   2   5  18  256.51   12.49
   2   5 -19    4.40    3.19
  -2   5 -19   -2.10    3.27
  -2   5  19    0.25    2.76
   2   5  19    2.15    3.23
  -2   5  19    1.31    3.06
   2   5  19   -0.83    3.07
  -2   5  19    5.51    3.52
   2   5  19    0.41    1.71
   2   5  19    0.26    3.06
  -2   5  19   -0.86    1.83
   2  -5  19   -0.28    3.24
  -2  -5  19   -1.45    3.41
   2   5 -19   -0.29    1.79
  -2   5 -19    1.05    1.59
  -2   5 -19    3.88    1.95
  -2   5  19    0.46    2.69
   2   5  19    2.58    3.04
  -2   5  19    0.15    1.77
  -2   5  19    1.37    1.95
  -2   5  20   23.98    3.63
   2   5  20   18.19    3.85
  -2   5  20   18.37    3.66
   2   5  20   20.32    3.85
  -2   5  20   28.08    2.71
   2   5  20   30.46    4.05
  -2   5  20   22.82    3.80
   2   5  20   26.18    2.56
  -2  -5  20   25.42    4.07
   2  -5  20   23.36    3.72
   2   5  20   20.34    3.65
  -2   5  20   21.80    3.65
   2   5 -20   22.46    3.82
  -2   5 -20   19.94    3.88
   2   5  20   25.21    3.86
   2   5 -20   29.79    2.73
   2  -5  20   29.27    2.72
  -2   5 -20   29.06    2.72
  -2  -5  20   23.34    2.74
   2   5  20   21.25    4.54
  -2   5 -20   22.18    2.39
  -2   5  20   27.01    2.76
  -2   5  20   21.18    2.82
   2   5 -21  192.65   10.35
  -2   5 -21  187.21   10.27
   2   5  21  205.92   10.32
   2   5  21  194.76   10.51
  -2   5  21  192.49   10.09
  -2   5  21  197.78   10.35
  -2   5  21  207.88   10.32
  -2   5  21  214.52    9.21
   2   5  21  213.44    9.11
   2  -5  21  228.01   10.47
  -2  -5  21  200.82   10.34
   2   5  21  211.74   10.62
  -2   5  21  212.48    9.48
  -2   5  21  219.55    9.28
   2  -5  21  213.96    9.18
  -2  -5  21  219.22    9.32
   2   5 -21  213.24    9.19
   2   5 -22   15.46    3.01
  -2   5 -22   10.17    2.75
   2  -5  22   14.04    1.93
  -2  -5  22   11.46    2.00
   2   5 -22   20.68    2.27
   2  -5  22   10.18    2.83
  -2  -5  22   16.10    3.30
   2  -5  22   14.64    2.88
  -2  -5  22   14.04    2.93
  -2   5  22   12.63    2.96
   2   5  22   16.77    3.41
  -2   5  22   17.81    2.11
  -2   5  22   15.31    3.17
  -2   5  22   16.54    3.38
   2   5  22   12.62    3.38
  -2   5  22   16.40    2.35
  -2   5  23    3.90    2.64
  -2   5  23    3.50    2.75
  -2   5  23    6.51    1.70
   2   5 -23    1.80    2.32
  -2   5 -23    4.53    2.29
  -2  -5  23    5.85    1.68
   2  -5  23    8.04    1.63
   2  -5  23    2.35    2.37
  -2  -5  23    4.95    2.45
   2  -5  23    3.84    2.28
  -2  -5  23   12.35    2.76
  -2   5  23    7.54    1.86
  -2   5  23    4.32    2.47
   2   5 -23    8.28    1.81
   2  -5  24    2.51    1.93
  -2  -5  24    1.58    1.90
  -2   5  24    3.57    1.35
   2  -5  24    2.05    1.14
  -2   5  24    1.20    2.29
  -2   5  24    1.77    2.31
   2   5 -24    1.05    1.26
  -2  -5  25  111.40    5.50
   2  -5  25  111.09    5.44
   2   5 -25  109.75    4.93
  -2   5  25   99.84    5.79
   2  -5  26   19.08    2.01
  -2  -5  26   20.62    2.06
  -2  -5  26   19.49    1.95
   2  -5  26   20.94    1.95
  -2   6   0   81.22    5.92
   2   6   0   67.89    5.67
  -2   6   0   80.25    6.10
   2   6   0   73.47    5.87
  -2   6   0   80.71    6.07
  -2   6   0   78.55    5.96
   2   6   0   82.15    5.93
  -2   6   0   74.31    5.44
  -2   6  -1   72.54    5.73
   2   6  -1   74.49    5.89
   2   6   1   66.36    5.71
  -2   6  -1   67.40    5.55
  -2   6   1   62.20    5.49
   2   6   1   76.95    5.88
  -2   6   1   75.96    5.85
   2   6  -1   72.32    5.71
  -2   6  -1   73.63    5.77
  -2   6   1   74.14    5.94
  -2   6   1   73.76    5.28
  -2   6   1   80.86    5.87
  -2   6  -1   74.08    5.26
   2   6  -1   75.88    5.62
   2   6   1   82.14    5.72
  -2   6  -1   68.36    5.42
  -2   6   2   10.25    3.13
   2   6   2   16.75    3.39
   2   6  -2   11.03    3.27
  -2   6  -2   13.39    3.28
   2   6  -2   16.43    2.56
  -2   6  -2   12.44    3.07
  -2   6   2   12.47    3.06
   2   6  -2    9.88    3.22
  -2   6  -2   10.92    3.31
   2   6   2   18.05    3.80
  -2   6   2   14.21    3.41
   2   6  -2    8.91    3.20
  -2   6  -2   13.11    3.44
   2   6   2   10.23    3.26
  -2   6   2    9.64    3.24
   2   6   2   16.85    3.76
  -2   6  -2   17.86    3.69
  -2   6   2    9.76    3.69
   2   6  -3  428.49   19.01
   2   6  -3  399.16   18.78
  -2   6  -3  413.96   18.91
   2   6  -3  417.49   18.90
  -2   6   3  448.34   19.00
   2   6   3  418.64   18.84
  -2   6  -3  413.02   18.83
  -2   6   3  464.28   19.10
   2   6   3  444.40   19.05
   2   6   3  442.19   19.21
  -2   6   3  426.57   19.06
  -2   6  -3  423.07   18.72
  -2   6   3  422.01   18.17
   2   6  -3  437.71   18.76
  -2   6  -3  450.23   18.46
  -2   6  -3  446.12   18.81
   2   6  -3  446.21   17.86
   2   6  -4    2.95    2.81
  -2   6  -4    2.22    2.69
  -2   6  -4    2.60    2.53
  -2   6   4   -0.20    2.31
   2   6  -4    2.47    1.96
   2   6  -4    0.28    2.81
   2   6  -4    3.62    3.04
  -2   6  -4    1.65    2.73
  -2   6  -4    0.83    2.89
  -2   6  -4    4.30    2.90
   2   6   4    4.80    3.11
  -2   6   4    4.52    2.89
   2   6  -4    5.18    3.12
   2   6   4    0.80    2.80
  -2   6   4   -0.80    2.70
   2   6   4    3.96    3.05
  -2   6   4    3.00    3.08
  -2   6  -4    0.99    2.67
  -2   6   4    0.48    2.33
  -2   6  -5   17.74    3.31
   2   6   5   16.60    3.77
  -2   6   5   12.04    3.02
  -2   6   5   14.13    3.51
  -2   6  -5    9.38    3.08
   2   6  -5   13.73    3.37
   2  -6   5   12.43    2.01
  -2  -6   5   13.40    2.20
   2   6  -5   12.42    3.36
   2   6  -5   21.28    3.88
  -2   6  -5   12.19    3.17
  -2   6  -5   17.60    3.51
   2   6   5   19.12    3.60
  -2   6   5   10.60    3.27
   2   6  -5   14.79    3.65
  -2   6  -5   17.51    3.60
  -2   6   5   12.63    2.78
   2   6  -5   12.88    2.43
  -2   6  -5   11.09    2.86
   2   6   6    0.55    3.18
  -2   6   6    2.01    2.71
  -2   6   6    3.52    3.40
  -2   6  -6    1.61    2.53
  -2   6  -6    5.20    3.04
   2   6  -6    4.41    2.88
  -2  -6   6    5.96    2.03
   2  -6   6    5.46    2.02
   2   6  -6    1.42    2.79
  -2   6  -6    5.35    3.16
   2   6  -6    3.11    3.16
  -2   6  -6    2.79    3.01
   2   6   6    4.26    2.89
  -2   6   6    3.45    2.88
   2   6  -6    3.86    3.03
  -2   6  -6    3.25    2.79
  -2   6   6    0.39    2.27
   2   6  -6    4.41    2.03
   2   6  -7   54.35    4.24
  -2   6  -7   74.67    5.51
   2   6  -7   59.35    5.15
  -2   6   7   66.34    4.70
   2  -6   7   71.24    4.23
  -2  -6   7   64.49    4.33
  -2   6  -7   63.09    5.52
   2   6  -7   66.72    5.69
  -2   6  -7   66.52    5.66
   2   6  -7   68.17    5.64
   2   6   7   62.80    5.51
  -2   6   7   68.18    5.50
  -2   6  -7   54.74    5.16
   2   6  -7   60.56    5.37
   2   6   7   68.22    5.50
  -2   6   7   64.26    5.53
   2   6   7   61.74    5.57
  -2   6  -7   57.99    4.82
  -2   6   7   66.25    5.44
  -2   6   8   90.05    6.37
  -2   6   8   89.85    6.48
   2   6   8   83.86    6.34
   2   6   8   85.29    6.39
   2   6  -8   87.94    6.11
  -2   6  -8   84.08    6.33
  -2   6   8   80.28    5.30
  -2  -6   8   85.54    5.22
   2  -6   8   91.59    5.06
   2   6  -8   72.24    6.31
  -2   6  -8   71.14    6.15
   2   6   8   87.29    6.35
  -2   6   8   73.28    6.03
   2   6   8   90.02    6.34
  -2   6   8   94.30    6.45
  -2   6   9    1.58    3.09
  -2   6   9    4.19    3.26
   2   6   9    3.36    2.89
   2   6   9    3.85    2.94
   2   6  -9    1.24    3.10
  -2   6  -9    3.06    3.06
  -2   6   9    3.99    2.31
  -2  -6   9    3.82    2.22
   2  -6   9    1.92    1.97
  -2   6  -9    0.86    3.11
   2   6  -9    0.58    3.03
  -2   6   9   -2.99    3.08
   2   6   9    3.27    3.01
   2   6   9    1.98    2.49
  -2   6   9    3.90    2.91
   2   6   9    3.62    2.95
  -2  -6  10   69.93    4.46
   2  -6  10   68.60    4.32
   2   6 -10   52.15    5.33
  -2   6 -10   52.35    5.50
  -2   6  10   56.52    4.42
   2   6 -10   57.21    5.28
  -2   6 -10   56.72    5.39
   2   6  10   61.32    5.52
  -2   6  10   61.76    5.38
  -2   6  10   70.34    5.61
   2   6  10   58.92    5.20
   2   6  10   64.11    5.50
  -2   6  10   69.95    5.53
  -2  -6  11   26.14    3.02
   2  -6  11   32.79    2.95
   2   6 -11   28.18    4.09
  -2   6 -11   26.97    4.04
  -2   6  11   24.38    2.96
  -2   6 -11   29.20    4.43
  -2   6 -11   28.45    4.23
   2   6 -11   27.84    4.11
   2   6 -11   29.50    4.21
   2   6  11   30.50    4.17
  -2   6  11   33.99    4.40
   2   6  11   38.42    4.25
  -2   6  11   34.82    4.24
   2   6  11   31.58    3.80
  -2   6  11   33.01    4.18
   2   6  12    9.96    3.35
   2   6  12    5.52    2.85
  -2   6  12    5.16    3.48
  -2   6  12    8.15    3.44
   2   6  12    4.94    1.60
   2   6  12    5.24    3.08
   2   6 -12    6.02    2.99
  -2   6  12    9.48    2.24
  -2   6 -12   12.45    3.55
   2   6 -12   -0.30    3.20
   2   6 -12    4.13    3.39
  -2   6 -12    0.29    3.10
   2   6 -12    2.46    1.66
   2   6  12    6.95    2.86
   2   6  13  178.20    8.94
   2   6 -13  180.03    8.11
  -2   6  13  181.40    8.55
  -2   6  13  178.29    9.69
  -2   6  13  177.33    9.65
   2   6  13  170.45    9.57
   2   6  13  175.43    9.69
   2   6  13  176.62    7.83
  -2   6 -13  151.11    9.64
  -2   6 -13  181.89    9.97
   2   6 -13  159.75    9.74
   2   6 -13  185.05   10.12
   2   6  13  187.97    9.46
   2   6  13  185.18    9.27
  -2   6  13  168.13    9.78
  -2   6  14   69.81    5.29
   2   6  14   55.90    5.15
   2  -6  14   57.84    5.80
  -2  -6  14   60.83    5.71
   2   6 -14   58.01    3.80
   2  -6  14   58.31    3.84
  -2  -6  14   59.13    4.01
   2   6  14   60.34    5.25
  -2   6  14   53.71    5.26
  -2   6  14   62.50    3.86
   2   6  14   56.90    3.50
   2   6  14   58.42    5.37
  -2   6  14   61.08    5.48
   2   6 -14   58.33    5.37
  -2   6 -14   48.51    5.31
   2   6 -14   57.72    5.42
  -2   6 -14   48.77    5.19
  -2   6  14   56.11    4.98
  -2   6  14   57.87    5.63
   2   6  14   51.00    4.74
   2   6  14   60.15    5.02
  -2   6  15  315.48   14.04
   2   6  15  305.61   14.08
  -2  -6  15  298.36   14.47
   2  -6  15  284.45   14.27
   2   6 -15  296.98   12.51
  -2  -6  15  317.99   12.86
   2  -6  15  312.90   12.66
   2   6  15  301.93   14.20
  -2   6  15  296.56   14.15
  -2   6  15  305.22   12.57
  -2   6  15  310.58   14.24
   2   6  15  291.54   12.27
   2   6  15  308.58   14.18
  -2   6 -15  290.86   14.27
  -2   6 -15  296.19   14.32
   2   6 -15  306.50   14.32
   2   6 -15  269.82   14.05
  -2   6  15  322.68   13.94
   2   6  15  285.68   13.68
  -2   6  15  309.00   14.40
  -2   6  15  326.01   13.86
   2   6  15  296.40   13.63
  -2   6  16   61.70    5.13
   2   6  16   60.99    5.00
   2  -6  16   62.40    3.77
   2   6 -16   56.99    3.60
  -2  -6  16   61.83    3.94
  -2  -6  16   62.83    5.43
   2  -6  16   61.30    5.39
  -2   6  16   57.52    5.08
  -2   6  16   55.06    3.62
   2   6  16   53.63    3.36
   2   6  16   51.93    4.99
   2   6  16   54.38    4.91
  -2   6  16   60.11    5.12
   2   6  16   56.60    4.82
  -2   6  16   64.73    4.98
   2   6  16   53.49    4.78
  -2   6  16   53.71    4.47
  -2   6  16   56.33    5.26
   2   6 -16   51.11    4.87
   2   6 -16   47.78    4.86
  -2   6 -16   45.16    4.91
  -2   6 -16   54.62    5.01
  -2   6 -17    1.92    2.79
   2   6 -17    3.53    2.71
  -2   6 -17    5.02    2.92
   2   6 -17    5.87    2.94
   2   6  17    6.71    3.07
  -2   6  17    8.70    3.07
   2  -6  17    2.63    1.74
  -2  -6  17    4.09    1.94
  -2  -6  17    6.68    3.23
   2  -6  17    5.16    3.14
  -2   6  17    3.52    2.58
   2   6  17    4.91    2.82
   2   6  17    5.58    1.47
   2   6  17    7.00    3.15
  -2   6  17    3.03    3.03
  -2   6  17    6.33    1.75
  -2   6  17    3.48    2.87
  -2   6  17    5.36    2.84
   2   6  17    7.48    3.04
   2   6 -17    4.56    1.67
  -2   6 -18    5.52    2.74
  -2   6 -18    6.81    2.74
   2   6 -18    3.14    2.57
   2   6 -18    3.13    2.62
   2   6  18   10.78    3.05
  -2  -6  18    7.25    1.98
   2  -6  18    7.24    1.82
   2  -6  18    7.50    2.83
  -2  -6  18   11.38    3.06
  -2   6  18    6.33    2.70
   2   6  18    7.15    2.66
   2   6  18    5.76    2.88
  -2   6  18    8.10    2.92
  -2   6  18    9.62    1.79
  -2   6  18    6.04    2.85
   2   6  18    1.80    2.74
   2   6 -18    9.82    1.70
   2   6 -19    0.54    2.31
  -2   6 -19    2.94    2.29
   2   6  19    2.71    2.51
  -2   6  19   -0.18    2.50
  -2   6  19    1.59    1.40
   2  -6  19   -0.85    2.22
  -2  -6  19    1.40    2.44
   2   6 -19    0.09    1.24
   2  -6  19    1.13    1.43
  -2  -6  19    0.61    1.58
  -2   6  19    4.69    2.46
   2   6  19    5.14    2.58
  -2   6  20   10.96    2.58
   2  -6  20   15.43    2.46
   2  -6  20   13.51    1.76
  -2  -6  20   12.54    2.40
  -2  -6  20   16.45    1.90
  -2   6  20   15.63    1.77
   2   6 -20    8.83    2.38
  -2   6 -20    9.54    2.27
  -2   6  20   16.00    2.82
   2   6 -21  110.54    5.70
  -2   6 -21   98.57    5.58
  -2  -6  21  116.52    5.13
   2  -6  21  124.14    5.14
   2  -6  21  111.18    5.64
  -2   6  21  120.62    5.10
  -2   6  21  114.27    6.00
  -2   6  21  112.46    5.89
   2  -6  22   12.71    1.74
  -2  -6  22   14.94    1.87
  -2  -6  22   17.33    1.44
  -2   7   0  451.37   19.36
   2   7   0  445.64   19.29
  -2   7   0  473.47   19.29
   2   7   0  480.96   19.58
  -2   7   0  449.55   18.56
   2   7   1    7.24    2.49
   2   7   1    7.68    3.09
  -2   7   1    6.21    2.76
  -2   7  -1    7.22    2.66
   2   7  -1    8.59    3.12
   2   7  -1    9.85    2.85
  -2   7  -1    5.38    2.85
   2   7   1    7.21    2.84
  -2   7   1    7.54    2.88
   2   7  -1    7.61    2.93
  -2   7  -1    5.55    2.78
  -2   7   1    6.15    2.26
  -2   7  -1    6.69    2.23
   2   7   2   55.77    4.75
  -2   7   2   61.76    4.91
   2   7  -2   59.96    4.82
  -2   7  -2   68.96    4.94
   2   7  -2   57.57    4.86
  -2   7  -2   61.91    4.89
  -2   7  -2   64.83    4.74
   2   7   2   58.28    4.52
  -2   7   2   70.46    5.10
   2   7   2   74.99    5.29
   2   7  -2   65.98    5.22
  -2   7  -2   60.07    4.26
  -2   7   2   59.21    4.16
  -2   7   3   23.08    3.45
  -2   7  -3   30.97    3.41
   2   7   3   21.13    3.42
   2   7   3   21.67    3.11
   2   7  -3   20.30    3.53
   2   7  -3   25.42    3.47
  -2   7  -3   15.01    3.19
   2   7   3   21.22    3.38
  -2   7   3   28.82    3.68
   2   7  -3   28.73    3.54
  -2   7  -3   20.23    3.29
  -2   7  -3   22.22    2.97
  -2   7   3   24.00    2.71
  -2   7  -3   25.58    3.38
  -2   7  -4    5.38    2.41
   2   7   4    5.29    2.52
   2   7  -4    4.08    2.80
  -2   7   4    5.86    2.88
   2   7   4    3.45    2.77
   2   7  -4    1.54    2.50
  -2   7  -4    3.22    2.71
   2   7   4    1.09    2.62
  -2   7   4    2.17    2.61
   2   7  -4    1.53    2.67
  -2   7  -4    3.19    2.72
   2   7   4    4.95    2.83
  -2   7  -4    1.02    2.15
  -2   7   4    3.20    2.66
  -2   7   4    0.58    1.90
  -2   7  -4    3.64    2.71
   2   7  -4    1.78    2.52
  -2   7  -5   22.23    3.01
   2   7  -5   23.19    3.57
  -2   7   5   21.59    3.68
   2   7   5   22.94    3.63
   2   7   5   25.85    3.42
   2   7  -5   18.21    3.41
  -2   7  -5   16.92    3.40
   2   7   5   21.43    3.53
  -2   7   5   21.75    3.71
   2   7  -5   17.79    3.27
  -2   7  -5   17.16    3.35
  -2   7   5   28.64    3.77
   2   7   5   27.74    3.67
   2   7   5   25.28    3.61
  -2   7   5   26.35    3.65
  -2   7   5   23.19    2.79
  -2   7  -5   25.58    3.22
  -2   7  -5   22.82    3.45
   2   7  -5   23.98    3.44
  -2   7   6  126.52    6.93
   2   7  -6  114.78    6.61
  -2   7  -6  106.12    6.05
   2   7   6  118.86    6.70
   2   7   6  131.58    7.03
  -2   7   6  121.92    6.84
   2   7   6  112.62    6.72
  -2   7   6  123.28    6.90
   2   7   6  117.68    6.77
  -2   7   6  113.71    5.93
  -2   7  -6  129.21    6.90
   2   7  -6   98.64    6.39
  -2   7  -6  115.27    6.36
   2   7   6  117.88    6.95
  -2   7   6  114.17    6.93
  -2   7  -6  114.34    6.83
   2   7  -6  114.98    6.87
  -2   7  -6  118.27    6.91
   2   7  -6  118.97    6.91
  -2   7  -7    1.26    2.54
   2   7  -7   -1.50    2.39
  -2   7  -7    0.60    2.38
   2   7  -7    3.48    2.52
  -2   7   7    2.28    1.73
  -2   7   7    0.49    2.14
  -2   7   7    4.68    3.00
   2   7  -7    2.57    2.34
   2   7   7    1.19    2.62
   2   7   7    1.37    2.51
  -2   7  -7    1.07    2.43
   2   7  -7   -1.08    2.42
   2   7   7    4.94    2.89
  -2   7   7    3.54    2.76
  -2   7  -7    1.22    2.23
   2   7   7    6.60    2.84
  -2   7   7    2.83    2.86
  -2   7  -8   16.42    3.16
   2   7  -8   15.95    3.02
  -2   7   8   17.90    2.20
  -2   7  -8   15.78    3.08
   2   7  -8   14.52    2.85
   2   7   8   14.92    3.06
   2   7   8   17.98    3.06
  -2   7   8   14.67    2.49
   2   7  -8   15.00    2.64
   2   7   8   13.16    3.09
  -2   7   8   16.21    3.28
  -2   7   8   16.21    3.18
   2   7   8   17.04    3.07
  -2   7  -8   13.81    2.60
   2   7  -8   23.64    3.29
  -2   7  -8   16.07    3.08
  -2   7   8   12.23    2.45
  -2   7  -9   16.51    3.12
   2   7  -9   16.15    3.22
   2   7   9   16.21    2.90
  -2   7   9   14.71    2.67
   2   7   9   16.56    2.92
   2   7  -9   12.78    2.39
  -2  -7   9   13.84    1.85
   2  -7   9   15.79    1.71
   2   7  -9   14.19    2.69
  -2   7   9   14.96    2.19
  -2   7  -9   19.80    3.10
  -2   7   9   16.57    3.16
   2   7   9   15.77    3.17
  -2   7  -9    9.23    2.43
   2   7   9   19.20    3.22
  -2   7   9   15.99    3.18
  -2   7  -9   12.46    2.89
   2   7  -9   12.53    2.86
  -2   7   9   12.55    2.43
  -2   7 -10  129.89    7.02
   2   7 -10  115.12    6.79
   2   7  10  126.35    6.77
  -2   7  10  118.07    6.33
   2   7  10  130.34    6.64
   2   7 -10   98.02    5.79
  -2  -7  10  116.89    5.59
  -2   7 -10   97.62    6.15
  -2   7  10  127.54    5.89
  -2   7 -10  123.08    6.82
   2   7 -10  118.93    6.59
   2  -7  10  115.48    5.38
   2   7  10  144.19    7.30
  -2   7  10  132.25    7.17
   2   7  10  121.30    6.90
  -2   7  10  125.09    7.05
   2   7 -10  119.14    6.86
  -2   7 -10  118.19    6.85
  -2   7  10  130.72    6.45
  -2   7  10  119.56    6.27
  -2   7 -11    3.94    2.58
   2   7 -11    3.34    2.48
   2   7  11    7.09    2.54
  -2   7  11    5.13    2.24
   2   7  11    4.22    2.24
  -2  -7  11    4.10    1.57
   2  -7  11    4.25    1.43
   2   7 -11    4.31    2.47
  -2   7 -11    7.27    2.77
  -2   7  11    6.37    3.04
   2   7  11    9.40    3.02
  -2   7  11    8.38    3.04
   2   7  11    8.42    2.95
  -2   7  11    1.35    2.13
   2  -7  11    4.84    3.09
  -2  -7  11    3.39    2.94
  -2   7  11    4.03    2.22
   2   7 -11    4.10    2.60
  -2   7 -11    4.04    2.65
   2   7 -12   58.01    4.50
  -2   7 -12   57.33    4.53
  -2  -7  12   56.27    3.39
   2  -7  12   63.48    3.28
   2  -7  12   62.59    4.81
  -2  -7  12   62.40    4.87
   2   7  12   68.41    4.56
   2   7  12   59.87    4.70
  -2   7  12   62.74    4.78
   2   7  12   67.14    4.75
  -2   7  12   62.67    4.77
  -2   7  12   55.48    3.95
  -2   7  12   61.58    4.14
   2   7 -12   69.28    4.68
  -2   7 -12   58.20    4.46
   2   7  12   61.88    3.93
   2   7 -13   15.94    2.77
  -2   7 -13   17.11    2.89
  -2  -7  13   18.25    1.96
  -2  -7  13   22.05    3.27
   2  -7  13   14.43    1.72
   2  -7  13   20.13    3.28
   2   7  13   20.85    2.88
   2   7  13   17.21    2.94
  -2   7  13   24.18    3.22
   2   7  13   23.23    3.09
  -2   7  13   19.60    3.23
  -2   7  13   18.25    2.67
  -2   7  13   17.54    2.54
   2   7  13   16.72    2.30
   2   7 -13   14.51    2.67
  -2   7 -13   14.77    2.72
  -2   7 -14    0.30    2.01
   2   7 -14    1.51    2.02
  -2  -7  14    1.58    1.18
   2  -7  14    1.72    2.09
  -2  -7  14    1.44    2.17
   2   7  14    1.92    2.11
  -2   7  14    2.12    2.29
   2   7  14    3.54    2.24
  -2   7  14    3.20    2.31
  -2   7  14    0.39    1.79
  -2   7  14    1.83    1.89
   2   7 -14    0.45    1.93
  -2   7 -14    2.66    2.00
   2   7 -15    1.42    1.77
  -2   7 -15    0.52    1.61
   2   7  15    2.00    1.98
   2  -7  15    1.94    1.85
  -2  -7  15    1.20    1.93
  -2  -7  15    3.10    1.15
   2   7  15    2.69    1.87
  -2   7  15    4.97    2.06
  -2   7  15    0.59    1.65
  -2   7  15    5.44    1.83
   2   7 -15    3.86    1.86
  -2   7 -15    4.91    1.80
  -2   7  16   84.72    4.30
  -2  -7  16   70.97    3.44
   2   8   0   33.81    2.84
   2   8  -1   17.63    2.23
   2   8   1   15.97    2.30
   2   8   2    3.18    1.89
   2   8  -2    2.49    1.66
   2   8   3   25.71    2.55
   3   0   0    0.12    0.83
   3   0   0   -0.15    1.01
   3   0  -1   13.89    1.12
   3   0   1   12.75    1.10
  -3   0   1   13.44    0.80
   3   0  -1   12.28    1.24
   3   0   1   16.05    1.42
  -3   0  -2   30.74    1.51
   3   0  -2   33.61    1.62
  -3   0   2   33.59    1.49
   3   0  -2   31.29    1.71
   3   0   2   32.67    1.71
   3   0   2   34.66    1.60
  -3   0   2   37.64    1.66
   3   0   2   33.40    2.04
   3   0  -2   32.57    1.81
  -3   0   2   32.10    1.53
   3   0   3   61.41    2.75
   3   0   3   64.09    2.63
  -3   0   3   61.54    2.57
  -3   0   3   55.01    2.73
   3   0   3   52.82    2.78
   3   0  -3   56.59    2.65
   3   0   4  209.11    7.68
  -3   0   4  201.44    7.76
   3   0   4  198.78    7.74
   3   0   4  189.61    7.85
  -3   0   4  201.56    8.00
   3   0   4  193.39    7.67
   3   0   4  191.18    7.80
   3   0   4  205.93    7.71
   3   0  -4  188.12    7.74
   3   0   5  419.19   14.90
   3   0   5  416.13   14.94
  -3   0   5  394.47   15.29
   3   0   5  380.87   15.15
   3   0   5  396.81   14.97
   3   0   5  398.76   14.84
   3   0   5  408.07   14.92
   3   0   5  394.11   14.96
  -3   0  -5  393.46   14.78
   3   0   6  903.21   32.50
   3   0   6  876.38   32.49
   3   0   6  933.27   32.85
   3   0   6  902.90   32.49
  -3   0   6  919.66   32.60
  -3   0   6  937.75   32.95
   3   0   6  841.10   32.37
   3   0   6  905.90   32.45
   3   0   6  885.43   32.48
  -3   0  -6  847.30   32.32
  -3   0  -7  551.60   20.66
   3   0   7  570.72   20.72
   3   0   7  586.67   21.45
   3   0   7  590.83   20.89
   3   0   7  512.02   20.79
  -3   0   7  530.56   20.72
   3   0   7  549.33   21.23
   3   0   7  589.03   20.83
  -3   0   7  575.03   20.95
  -3   0   7  592.29   21.42
   3   0   7  584.46   20.88
   3   0   7  562.25   20.81
   3   0   8    3.60    0.88
   3   0   8    3.34    2.28
  -3   0   8    3.12    2.32
   3   0   8    2.79    1.85
  -3   0   8    2.76    2.00
  -3   0   8    3.36    1.29
  -3   0   8    2.93    1.00
   3   0   8    2.21    1.15
  -3   0  -8    1.75    0.81
   3   0  -8    2.43    1.19
   3   0   8    3.36    1.24
  -3   0  -8    3.16    1.22
   3   0   9 3624.39  128.10
   3   0   9 3264.32  127.96
   3   0   9 3258.45  128.59
  -3   0   9 3667.36  128.79
  -3   0   9 3632.60  128.17
   3   0   9 3702.50  128.05
  -3   0   9 3493.60  127.93
   3   0  -9 3621.24  128.04
  -3   0  -9 3427.53  127.81
   3   0   9 3534.14  127.85
  -3   0  -9 3677.38  128.03
   3   0  10  752.52   26.95
  -3   0 -10  743.31   26.82
   3   0  10  673.43   26.81
  -3   0  10  731.82   26.84
   3   0  10  743.02   27.53
   3   0 -10  740.98   26.74
  -3   0  10  711.04   26.97
   3   0  10  747.21   26.88
   3   0  10  714.97   26.63
  -3   0 -10  708.04   26.61
   3   0 -10  717.74   26.84
  -3   0 -11    8.91    1.08
   3   0 -11    7.14    1.27
  -3   0 -11    9.30    1.33
   3   0  11    7.38    1.43
  -3   0  11   10.30    2.42
   3   0  11   12.39    2.37
   3   0 -11    7.15    1.17
   3   0  11   12.21    2.32
  -3   0  11    6.06    2.36
  -3   0  11   10.29    1.55
   3   0  11    7.27    1.35
   3   0  11    7.38    1.01
   3   0  11    7.51    1.51
  -3   0  11    8.73    1.45
   3   0  12  397.38   14.96
  -3   0  12  392.48   14.97
  -3   0  12  385.28   14.41
   3   0  12  353.06   14.09
  -3   0  12  410.77   15.50
   3   0  12  381.82   15.31
  -3   0  12  362.88   15.18
   3   0  12  400.84   15.32
  -3   0 -12  378.09   14.31
   3   0  12  385.32   14.47
  -3   0  12  362.83   14.50
   3   0  12  354.91   14.49
   3   0 -12  371.86   14.41
  -3   0 -12  372.91   14.14
  -3   0  13  621.38   22.95
   3   0  13  630.61   22.96
  -3   0 -13  604.02   22.24
   3   0 -13  594.97   22.36
  -3   0 -13  570.55   22.03
   3   0  13  631.38   23.31
   3   0  13  641.72   23.44
  -3   0  13  616.11   23.42
  -3   0  13  566.03   23.17
   3   0  13  562.97   22.00
   3   0  13  577.66   22.47
  -3   0  13  610.72   22.32
   3   0  13  638.54   22.47
  -3   0  13  538.88   22.46
   3   0  14  113.36    6.05
  -3   0  14  116.76    6.12
   3   0  14  107.53    6.08
  -3   0  14  100.65    6.15
   3   0  14  125.04    5.81
  -3   0  14  122.21    5.82
  -3   0  14  110.54    4.91
   3   0 -14  109.81    5.10
  -3   0 -14  101.72    4.73
   3   0  14  132.40    5.29
   3   0  14  114.62    5.31
   3   0  15  248.73   11.49
  -3   0  15  252.68   11.41
   3   0  15  268.23   11.38
  -3   0  15  247.14   11.42
   3   0  15  264.98   11.06
  -3   0  15  275.86   11.07
   3   0 -15  244.38   10.28
  -3   0 -15  247.98   10.29
   3   0  15  269.18   10.62
  -3   0  16  316.80   13.28
   3   0  16  274.06   13.00
   3   0  16  288.26   12.52
  -3   0  16  298.47   12.57
   3   0  16  305.48   12.18
   3   0  17   92.09    5.80
  -3   0  17   98.81    5.95
   3   0  17   93.40    5.63
  -3   0  17   85.47    5.61
   3   0  17   90.47    4.79
   3   0  17   81.30    5.65
  -3   0  17  103.17    6.02
  -3   0  17   88.61    5.23
   3   0  17   84.39    5.15
   3   0  17   92.82    4.80
   3   0  17   83.49    5.05
   3   0  18  190.77    9.31
  -3   0  18  195.68    9.56
  -3   0  18  183.63    9.22
   3   0  18  186.74    9.43
   3   0  18  169.53    9.21
  -3   0  18  179.08    9.41
  -3   0  18  193.34    8.90
   3   0  18  185.91    8.81
   3   0  18  184.38    8.40
  -3   0  19  873.64   33.12
   3   0  19  861.32   32.89
   3   0  19  806.51   32.97
  -3   0  19  896.43   33.03
   3   0  19  808.27   32.97
  -3   0  19  848.08   33.07
   3   0  19  828.37   31.81
   3   0  19  787.46   32.28
  -3   0  19  864.89   32.42
   3   0  19  797.58   31.76
   3   0  19  813.43   32.11
   3   0  20   41.81    3.33
   3   0  20   34.60    3.52
   3   0  20   38.11    4.08
  -3   0  20   47.70    4.44
   3   0  20   43.18    4.48
  -3   0  20   42.81    4.47
   3   0  20   43.34    3.35
  -3   0  20   39.93    4.29
   3   0  20   47.08    4.57
   3   0  20   36.09    3.78
  -3   0  20   38.22    3.73
   3   0  21  393.18   15.99
  -3   0  21  364.77   15.83
   3   0  21  370.79   16.05
  -3   0  21  324.71   15.68
   3   0  21  341.32   14.50
   3   0  21  333.42   15.74
  -3   0  21  346.63   15.90
  -3   0  21  333.99   15.10
   3   0  21  351.17   15.25
   3   0  21  328.93   14.46
   3   0  22  168.63    8.81
  -3   0  22  152.31    8.65
  -3   0  22  165.13    8.95
   3   0  22  144.45    7.37
   3   0  22  164.65    8.98
  -3   0  22  152.11    8.76
  -3   0  22  116.47    7.63
   3   0  22  130.99    7.88
   3   0  22  157.29    7.53
   3   0  23    2.84    2.68
  -3   0  23    2.35    2.66
  -3   0  23    3.52    2.93
   3   0  23    1.61    2.74
   3   0  23   -0.29    3.10
  -3   0  23   -0.58    2.99
   3   0  23    0.52    1.99
   3   0  23    2.81    2.48
  -3   0  23    0.70    2.37
   3   0  23    1.94    2.15
   3   0  24   26.85    3.12
   3   0  24   30.29    4.25
  -3   0  24   27.67    4.32
   3   0  24   25.82    3.03
  -3   0  24   28.68    3.33
   3   0  24   28.65    4.27
  -3   0  24   26.94    4.38
   3   0  24   31.38    3.70
  -3   0  24   25.29    3.61
  -3   0  25  308.24   14.40
   3   0  25  330.40   14.57
   3   0  25  314.98   13.58
  -3   0  25  333.00   15.20
   3   0  25  326.98   15.20
  -3   0  25  298.78   13.86
   3   0  25  334.98   15.27
  -3   0  25  332.50   15.18
   3   0  25  312.00   14.45
  -3   0  25  305.83   14.34
   3   0  25  311.14   13.67
   3   0  26   50.09    5.03
  -3   0  26   50.36    5.20
  -3   0  26   49.79    3.98
   3   0  26   48.29    4.52
  -3   0  26   51.09    4.57
   3   0  26   43.46    3.85
   3   0  27  365.86   16.04
  -3   0  27  361.89   16.05
   3   0  27  404.84   16.94
  -3   0  27  377.23   16.74
  -3   0  27  367.59   15.50
  -3   0  27  355.12   16.03
   3   0  27  338.21   15.92
   3   0  28   20.50    3.74
  -3   0  28   18.30    3.72
  -3   0  28   16.23    2.95
   3   0  28   18.62    3.10
   3   0  28   20.68    3.24
  -3   0  28   21.71    3.21
   3   0  28   16.41    2.49
  -3   0  28   21.69    2.67
   3   0  29  215.58    9.94
  -3   0  29  216.83    9.95
   3   0  29  214.26   10.37
  -3   0  29  207.91   10.34
  -3   0  29  223.30    9.53
   3   0  29  177.34    9.60
  -3   0  29  184.89    9.65
  -3   0  29  198.53    9.26
   3   0  29  211.56    9.32
   3   0  30   25.52    3.00
  -3   0  30   19.97    2.79
   3   0  30   22.14    2.47
  -3   0  30   21.27    2.51
  -3   0  30   27.69    3.47
   3   0  30   24.49    3.35
  -3   0  30   19.06    2.49
  -3   0  30   20.93    2.73
   3   0  30   22.75    2.88
   3   0  31   98.28    5.49
  -3   0  31   97.67    5.46
  -3   0  31   87.92    4.60
  -3   0  31   92.55    4.73
  -3   0  31   78.49    4.84
   3   0  31   85.19    4.93
   3   0  31   79.49    4.88
  -3   0  31   82.95    4.94
  -3   0  32   28.59    2.37
  -3   0  32   27.91    2.25
  -3   0  32   26.47    2.78
   3   0  32   35.37    2.96
  -3   0  33   12.18    1.50
   3   1   0    0.75    1.27
   3   1   0    0.40    0.61
   3   1   0   -0.13    1.23
   3   1   0    0.62    0.97
   3   1   0    0.30    1.09
  -3   1   0    0.23    1.02
  -3   1   0    1.48    1.17
  -3   1   0    1.08    1.31
   3   1   0    0.05    0.82
   3   1   0    1.12    1.33
  -3   1   0    0.51    0.96
  -3   1   1    2.26    1.02
  -3   1  -1    2.06    0.96
   3   1  -1    4.37    1.13
   3   1   1    0.91    1.40
   3   1   1    1.08    0.72
   3   1   1    0.97    0.60
   3   1   1    1.67    1.25
   3   1  -1    2.82    1.26
   3   1   1    1.86    1.09
   3   1   1    1.43    1.02
  -3   1   1    1.77    1.02
   3   1  -1    1.81    1.13
  -3   1  -1    1.52    1.06
  -3   1   1    2.14    1.11
  -3   1   1    0.37    1.08
  -3   1  -1    2.38    1.30
   3   1   1    0.03    1.06
  -3   1   1    1.96    1.26
   3  -1  -1    1.24    0.95
  -3   1   1    3.08    1.53
   3   1   1    2.48    0.84
  -3   1  -1    0.54    1.31
   3   1  -1    0.78    1.34
   3   1   1    0.70    1.01
   3  -1  -1    1.20    0.85
   3  -1   1    4.24    1.00
   3   1   1    0.89    1.22
  -3   1  -2 2080.02   77.83
   3  -1   2 2021.42   77.85
   3   1   2 2269.56   78.00
   3   1   2 2187.48   78.09
   3   1   2 2053.72   78.18
   3   1   2 2111.54   77.78
   3   1   2 2140.84   77.98
   3   1  -2 2173.86   78.02
   3   1   2 2236.22   78.00
  -3   1   2 2215.51   77.86
  -3   1  -2 2211.53   78.01
   3   1   2 2202.24   77.93
  -3   1   2 2122.28   77.90
   3   1   2 2127.80   77.92
   3  -1  -2 2117.71   77.77
   3   1   2 2202.94   77.74
   3   1   2 2287.82   77.95
  -3   1   2 2081.92   77.90
  -3   1   2 2069.24   78.12
  -3   1  -2 2048.96   77.92
  -3   1   2 2090.50   78.05
   3   1  -2 2161.21   77.96
   3   1   2 2103.53   77.65
  -3   1   2 2179.40   77.88
   3   1   2 2295.94   77.89
  -3   1   2 2059.76   78.02
   3   1   2 2103.59   78.02
   3   1   2 2158.45   77.94
  -3   1  -3  159.34    6.55
   3  -1   3  155.36    6.61
   3   1   3  173.67    6.87
   3   1   3  169.36    7.00
   3   1   3  171.60    7.01
   3   1   3  165.15    6.53
   3   1   3  163.40    6.75
  -3   1   3  160.73    6.67
  -3   1   3  167.77    6.50
  -3   1   3  190.67    6.80
   3   1   3  170.38    6.75
  -3   1   3  180.12    6.74
   3   1   3  179.04    6.72
   3   1   3  167.53    6.73
  -3   1   3  169.55    6.74
  -3   1  -3  170.32    6.78
   3  -1  -3  169.22    6.49
   3   1   3  178.74    6.43
  -3   1   3  168.25    6.99
  -3   1   3  169.98    6.99
   3   1  -3  165.80    6.64
  -3   1   3  165.69    6.73
  -3   1   3  171.00    6.68
   3   1   3  166.95    6.39
   3   1   3  160.81    6.86
  -3   1   3  165.45    6.86
   3   1   3  164.13    6.68
  -3   1  -4 2621.38   94.38
   3  -1   4 2575.89   94.43
   3   1  -4 2615.00   94.50
   3   1   4 2547.05   94.68
  -3   1   4 2630.14   94.54
   3   1   4 2580.40   94.65
   3   1   4 2703.84   94.77
   3   1   4 2611.92   94.52
   3   1   4 2671.06   94.38
   3   1   4 2555.65   94.54
  -3   1   4 2717.51   94.53
   3   1   4 2791.12   94.62
  -3   1   4 2574.40   94.54
  -3   1   4 2623.14   94.26
   3   1   4 2371.47   94.49
  -3   1   4 2786.67   94.58
   3  -1  -4 2534.45   94.29
  -3   1  -4 2675.23   94.58
  -3   1   4 2570.67   94.74
  -3   1   4 2455.11   94.72
  -3   1   4 2648.19   94.92
   3   1   4 2636.84   94.27
   3   1   4 2533.18   94.49
  -3   1   4 2394.60   94.49
   3   1   4 2526.56   94.62
  -3   1   4 2734.50   94.68
   3   1   4 2604.95   94.50
   3   1   4 2625.14   94.40
   3  -1  -5   27.33    1.75
   3  -1   5   24.70    1.69
  -3   1  -5   24.24    1.62
   3   1  -5   23.55    1.84
   3   1   5   23.60    1.89
  -3   1   5   26.78    1.97
   3   1   5   20.69    2.21
   3   1   5   23.65    2.34
   3   1   5   25.26    2.19
   3   1   5   19.98    1.60
   3   1   5   23.69    2.06
   3   1   5   23.78    1.91
   3   1   5   23.52    1.99
  -3   1   5   20.63    1.88
   3   1   5   22.38    1.84
  -3   1   5   26.58    1.93
  -3   1   5   22.24    2.11
  -3   1   5   22.12    1.27
   3   1   5   24.78    2.08
  -3   1  -5   23.60    2.01
   3  -1  -5   21.03    1.47
  -3   1   5   25.13    2.34
  -3   1   5   21.25    2.28
  -3   1   5   23.84    2.54
  -3   1   5   23.14    1.96
   3   1   5   24.30    1.55
   3   1   5   22.85    1.81
   3   1   5   18.38    1.89
  -3   1   5   21.06    2.16
   3   1   5   22.28    2.15
   3   1   5   24.24    1.66
   3   1   5   24.20    1.86
   3  -1  -6 3054.55  105.40
   3  -1   6 2938.48  105.56
  -3   1  -6 2932.57  105.50
   3   1  -6 2908.55  105.64
   3   1   6 2929.07  105.79
   3   1   6 2917.60  105.96
   3   1   6 2923.78  105.87
   3   1   6 2909.20  105.70
  -3   1   6 2848.94  105.70
   3   1   6 2981.02  105.53
   3   1   6 2921.69  105.85
   3   1   6 2866.71  105.66
  -3   1   6 2927.57  105.82
   3   1   6 2945.85  105.83
  -3   1   6 2984.24  105.80
  -3   1   6 2768.36  105.68
  -3   1   6 2865.29  105.20
   3   1   6 3033.18  105.75
  -3   1   6 2762.81  105.68
  -3   1  -6 2955.22  105.70
  -3   1   6 3027.09  105.99
  -3   1   6 2973.71  106.02
  -3   1   6 2873.66  106.05
  -3   1   6 2820.37  105.65
   3   1   6 2868.36  105.62
  -3   1   6 2826.09  105.90
   3   1  -6 3000.95  105.86
   3   1   6 2755.42  105.86
   3   1   6 2923.84  105.89
  -3   1   6 2627.73  105.82
   3   1   6 2916.63  105.63
   3   1   6 3129.02  105.73
   3   1   6 2852.88  105.53
   3  -1   7  332.58   12.62
   3  -1  -7  327.27   12.36
  -3   1  -7  321.22   12.55
   3   1  -7  331.20   12.73
  -3   1   7  343.69   12.81
   3   1   7  333.79   13.12
   3   1   7  355.67   12.96
   3   1   7  327.26   13.09
   3   1   7  336.90   12.85
  -3   1   7  342.25   12.91
   3   1   7  334.09   12.60
   3   1   7  344.26   13.12
  -3   1   7  333.74   13.08
  -3   1   7  358.20   13.12
   3   1   7  335.65   13.08
   3   1   7  342.21   12.78
  -3   1   7  340.09   12.80
  -3   1   7  335.08   12.90
   3   1   7  316.58   12.82
  -3   1   7  324.09   12.13
  -3   1  -7  340.05   12.80
  -3   1   7  342.84   13.22
  -3   1   7  330.43   13.15
   3   1   7  344.57   12.75
  -3   1   7  324.58   12.76
   3   1  -7  329.10   12.93
   3   1   7  324.35   13.09
  -3   1   7  338.28   13.18
   3   1   7  306.19   13.07
  -3   1   7  324.74   13.14
   3   1   7  326.59   12.62
   3   1   7  298.71   12.72
   3   1   7  328.62   12.72
   3  -1   8  227.23    8.69
   3  -1  -8  219.47    8.35
  -3   1  -8  219.76    8.62
   3   1  -8  235.87    8.87
   3   1   8  209.44    9.26
  -3   1   8  226.86    8.87
   3   1   8  229.58    9.00
   3   1   8  216.55    9.25
   3   1   8  194.22    8.92
  -3   1   8  200.90    9.01
   3   1   8  207.86    8.67
   3   1   8  214.35    9.38
  -3   1   8  222.48    9.30
   3   1   8  218.01    8.86
   3   1   8  208.78    9.28
  -3   1   8  238.46    9.37
  -3  -1   8  224.25    8.58
  -3   1   8  232.16    8.94
   3  -1   8  229.52    8.53
  -3   1   8  216.08    9.03
   3   1   8  213.64    8.97
  -3   1  -8  222.75    8.85
  -3   1   8  196.80    9.34
  -3   1   8  231.80    9.32
   3   1   8  207.40    8.75
  -3   1   8  223.52    9.32
   3   1  -8  229.29    9.02
   3   1   8  237.73    9.33
   3  -1   8  214.94    8.24
   3   1   8  222.83    9.29
  -3   1   8  230.27    9.39
   3  -1   8  209.44    8.39
   3   1   8  257.49    9.02
   3   1   8  220.00    8.82
   3   1   8  224.29    8.70
   3  -1   9  365.62   14.14
   3   1  -9  365.87   14.26
  -3   1  -9  371.08   14.07
   3   1   9  387.51   14.60
   3   1   9  389.16   14.47
  -3   1   9  417.42   14.71
  -3   1   9  381.71   14.36
   3   1   9  378.73   14.79
   3   1   9  348.42   14.74
   3   1   9  374.02   14.16
   3   1   9  370.45   14.91
  -3   1   9  360.75   14.85
   3   1   9  357.27   14.88
  -3   1   9  383.41   14.88
   3  -1   9  366.44   15.04
  -3  -1   9  376.70   15.04
   3  -1   9  385.56   13.86
  -3  -1   9  373.18   14.03
   3   1   9  348.53   14.46
  -3   1   9  349.78   14.51
  -3   1  -9  372.85   14.30
   3   1   9  366.43   13.93
  -3   1   9  388.48   14.93
  -3   1   9  373.42   14.69
   3   1   9  371.79   14.28
   3   1  -9  372.34   14.41
   3   1   9  397.73   14.90
  -3   1   9  385.24   14.95
   3   1   9  375.38   14.82
  -3   1   9  348.88   14.82
   3   1   9  360.04   14.30
   3  -1   9  352.09   13.87
   3  -1   9  356.80   13.71
   3   1   9  369.95   14.15
  -3   1 -10   27.15    1.90
   3  -1 -10   30.44    1.70
   3   1 -10   30.81    2.27
  -3   1  10   22.44    2.16
   3   1  10   22.79    2.85
   3   1  10   25.13    2.32
   3   1  10   28.00    2.57
  -3   1  10   25.36    2.65
   3   1  10   24.17    2.87
   3   1  10   29.76    3.12
   3   1  10   28.19    2.06
  -3   1  10   26.44    3.07
  -3   1  10   26.60    3.17
   3   1  10   23.30    3.24
  -3  -1  10   26.08    3.19
   3  -1  10   23.88    3.28
  -3  -1  10   29.13    1.90
   3   1  10   32.42    3.04
  -3   1  10   27.88    3.19
   3   1  10   25.94    2.25
   3  -1  10   25.38    1.71
   3   1  10   27.13    2.05
  -3   1 -10   25.43    2.15
  -3   1  10   30.83    3.07
  -3   1  10   25.27    2.58
   3   1  10   24.40    2.13
  -3   1  10   25.77    2.38
   3   1  10   25.33    2.56
  -3   1  10   29.24    2.91
   3   1 -10   25.78    2.31
   3   1  10   29.95    3.04
  -3   1  10   28.14    3.17
   3  -1  10   28.92    1.97
   3  -1  11  148.37    6.38
   3  -1 -11  142.83    6.07
  -3   1 -11  140.65    6.29
   3   1 -11  146.96    6.54
   3   1  11  166.48    6.81
  -3   1  11  153.27    6.58
   3   1  11  138.99    7.18
   3   1  11  163.52    7.12
   3   1  11  160.64    7.30
  -3   1  11  176.14    7.28
   3   1  11  148.92    6.46
  -3   1  11  153.09    7.50
   3   1  11  158.34    7.57
   3   1  11  150.53    7.57
  -3   1  11  147.83    7.45
  -3  -1  11  143.05    6.26
   3  -1  11  148.28    7.51
  -3  -1  11  158.28    7.70
  -3   1  11  163.90    7.13
  -3  -1 -11  155.68    6.04
   3   1  11  174.31    7.14
  -3   1 -11  153.38    6.54
  -3   1  11  154.33    7.35
   3   1  11  148.36    6.71
  -3   1  11  139.20    6.93
   3   1  11  165.83    7.11
  -3   1  11  157.56    6.80
   3   1  11  153.30    6.62
  -3   1  11  164.02    7.46
   3   1  11  140.48    7.18
   3   1 -11  146.35    6.61
   3   1  11  155.26    7.43
   3   1  11  143.46    6.62
   3   1  11  156.89    7.40
  -3   1  11  161.48    7.64
   3  -1  11  145.21    6.19
   3   1  11  149.08    6.42
  -3   1 -12 2663.94   98.88
   3   1 -12 2717.24   99.13
   3   1  12 2725.34   99.82
   3   1  12 2668.33   99.33
   3   1  12 2664.32   99.82
   3   1  12 2777.11   99.71
  -3   1  12 2893.74   99.83
  -3   1  12 2771.08   99.99
   3   1  12 2678.95   99.01
   3   1  12 2689.45  100.00
  -3   1  12 2728.44   99.96
  -3  -1  12 2644.79  100.12
  -3  -1  12 2760.89   98.91
   3  -1  12 2685.37  100.06
   3   1  12 2855.68   99.71
  -3   1  12 3213.89   99.95
   3   1  12 2766.00  100.09
  -3   1  12 2603.09  100.03
   3   1  12 2814.01   99.29
   3  -1  12 2599.20   98.80
   3   1  12 2735.63   99.01
   3   1  12 2546.31   99.29
  -3   1  12 2609.00   99.90
  -3   1  12 2670.35   99.56
   3   1  12 2653.70   99.14
   3   1  12 2763.62   99.66
  -3   1  12 2748.41  100.07
   3   1  12 2734.95   99.86
   3  -1  12 2680.75   98.90
  -3  -1  12 2738.49   99.26
  -3   1 -13  134.71    6.03
   3   1 -13  129.90    6.23
   3   1  13  144.65    7.29
   3   1  13  128.37    7.16
   3   1  13  139.69    6.51
   3   1  13  153.37    7.08
  -3   1  13  159.31    7.13
   3   1  13  146.84    7.28
   3   1  13  141.06    6.21
  -3   1  13  151.01    7.42
  -3  -1  13  132.00    7.27
   3  -1  13  138.52    7.39
   3   1  13  167.14    7.08
  -3   1  13  157.34    7.05
   3   1  13  132.92    6.43
   3   1  13  149.54    7.39
  -3   1  13  150.77    7.53
   3  -1  13  137.65    6.01
   3   1  13  132.12    6.11
  -3   1  13  149.47    7.38
  -3   1 -13  140.33    6.26
   3   1  13  145.30    6.67
  -3   1  13  128.99    6.68
   3   1  13  141.59    6.77
   3   1  13  134.01    6.36
  -3   1  13  156.92    7.44
   3   1  13  134.23    7.09
  -3  -1  13  139.07    6.44
   3  -1  13  136.52    6.04
   3   1 -14   19.02    2.07
  -3   1 -14   19.80    1.77
   3   1  14   23.23    3.09
   3   1  14   20.85    2.37
  -3   1  14   22.86    3.14
   3   1  14   26.95    3.39
   3   1  14   20.38    2.08
   3   1  14   21.27    2.78
  -3   1  14   24.42    2.76
   3   1  14   26.63    3.20
  -3   1  14   24.61    3.33
   3   1  14   22.39    2.38
   3  -1  14   21.89    1.90
   3   1  14   19.77    1.95
   3   1  14   18.51    3.24
   3   1  14   17.93    2.39
   3   1  14   24.85    2.57
   3   1  14   18.06    2.26
  -3   1  14   21.63    2.57
   3   1  14   19.13    2.52
   3   1  14   23.35    3.09
  -3   1  14   23.55    3.31
   3  -1  14   18.20    1.73
  -3  -1  14   20.97    2.13
  -3   1 -15   32.20    2.25
   3   1 -15   33.82    2.57
   3   1  15   28.89    2.72
  -3   1  15   36.47    3.38
   3   1  15   29.48    3.25
   3  -1  15   34.70    3.57
  -3  -1  15   31.19    3.41
   3   1  15   35.17    3.33
  -3   1  15   39.51    3.33
   3   1  15   31.41    2.77
   3   1  15   37.15    3.05
   3   1  15   32.45    3.00
   3   1  15   33.43    3.12
   3   1  15   36.99    3.81
  -3   1  15   35.94    3.89
   3  -1  15   32.74    2.31
  -3  -1  15   29.82    2.57
   3   1 -16  518.93   19.96
   3   1  16  477.56   21.00
  -3   1  16  493.81   20.33
   3   1  16  564.93   20.98
  -3   1  16  588.47   21.11
   3   1  16  493.79   19.88
   3  -1  16  511.94   21.00
  -3  -1  16  526.36   21.13
   3   1  16  514.14   21.18
   3   1  16  459.51   20.57
  -3   1  16  519.03   20.84
   3   1  16  528.03   21.34
  -3   1  16  545.40   21.55
  -3   1 -16  468.64   19.88
   3   1  16  517.05   20.76
   3   1  16  496.66   20.13
   3   1  16  577.74   21.58
  -3   1  16  543.67   21.62
  -3  -1  16  526.51   20.02
   3  -1  16  512.40   19.65
  -3   1  17   28.36    3.37
   3   1  17   28.42    4.05
   3   1  17   31.45    3.48
   3   1  17   28.49    2.97
  -3   1  17   34.77    4.06
   3   1  17   35.06    2.58
   3   1  17   34.62    3.98
  -3   1 -17   29.31    2.57
   3   1  17   25.91    3.14
   3   1  17   30.49    2.93
  -3  -1  17   35.34    3.79
   3   1  17   36.98    2.74
  -3   1  17   28.80    3.75
   3   1  17   33.41    3.93
   3  -1  17   34.42    3.93
  -3  -1  17   31.79    3.89
   3   1  17   33.53    3.95
   3   1  17   31.41    3.37
  -3   1  17   32.98    3.46
   3   1  18   10.91    3.19
   3   1  18   11.63    2.69
  -3   1  18   13.93    2.80
   3   1  18   11.30    2.20
   3   1  18    9.68    1.98
  -3   1  18   13.05    1.90
  -3  -1  18   16.24    3.13
   3  -1  18   15.50    3.15
   3   1  18   12.94    2.73
  -3   1  18   11.35    2.62
   3   1  18   11.14    1.83
   3   1  18   13.48    3.21
   3   1  18   13.88    2.30
  -3   1  18   12.64    3.43
   3   1  18   12.24    2.21
  -3   1 -18   11.67    2.05
   3   1  18   13.27    2.67
   3   1  18   14.12    2.29
   3   1  18   16.23    2.90
   3   1  18   14.08    3.27
  -3   1  18   17.47    3.41
   3  -1  18   13.07    3.20
  -3  -1  18   10.07    2.95
  -3   1 -18   16.16    1.81
   3   1 -18   17.17    2.11
   3   1 -19   58.16    3.57
   3   1  19   54.25    3.91
   3   1  19   64.42    4.62
  -3   1  19   56.48    4.55
  -3   1  19   58.96    3.51
   3  -1  19   45.10    4.11
  -3   1  19   51.23    4.52
  -3  -1  19   49.49    4.10
   3   1  19   56.03    4.46
   3   1  19   54.82    4.95
  -3   1  19   60.97    5.28
   3   1  19   55.23    4.04
   3   1  19   53.80    3.72
  -3   1 -19   55.13    3.53
   3   1  19   42.60    4.12
   3   1  19   59.91    4.51
   3   1  19   53.95    3.94
  -3   1 -19   52.06    3.21
   3  -1  19   53.35    4.82
  -3  -1  19   62.88    5.16
   3  -1  19   55.25    4.70
   3   1  19   59.53    5.02
  -3  -1  19   59.75    4.95
  -3   1  19   46.91    4.88
  -3   1  20   12.08    3.48
   3   1  20    7.73    2.29
   3   1  20    8.23    3.23
   3   1  20    5.47    1.95
   3   1  20   12.16    3.48
  -3   1  20   13.00    3.62
  -3  -1  20    4.13    2.84
   3  -1  20   10.23    3.18
   3   1  20    6.63    2.53
   3   1  20   10.82    2.35
   3  -1  20   10.81    2.06
   3   1  20   11.14    2.77
   3  -1  20   11.19    3.12
  -3  -1  20   12.60    3.07
  -3   1  20    9.14    1.85
  -3   1  20   13.21    2.85
   3   1  20   12.05    3.04
   3   1  20    9.89    2.84
  -3   1  20    5.99    2.71
   3  -1  20    7.90    2.67
  -3  -1  20    7.47    2.44
  -3  -1  21   39.85    4.39
   3   1  21   35.79    4.47
   3  -1  21   35.97    4.16
   3  -1  21   38.40    4.36
  -3   1  21   43.75    4.67
  -3  -1  21   37.98    4.47
   3   1  21   37.36    4.17
   3  -1  21   34.24    3.11
   3   1  21   35.50    3.55
  -3   1  21   43.70    4.19
   3   1  21   33.83    3.99
   3   1  21   33.12    3.46
   3  -1  21   32.69    3.58
   3   1  21   33.85    3.95
  -3  -1  21   34.41    3.56
  -3   1  21   36.41    3.84
  -3   1  21   33.74    2.88
  -3   1  21   33.46    3.65
   3   1  21   34.90    3.26
   3   1  21   46.43    4.80
  -3   1  21   37.40    4.44
  -3  -1  22  870.01   33.89
  -3  -1  22  814.16   33.85
   3   1  22  889.74   34.46
   3  -1  22  912.35   34.23
   3  -1  22  886.34   33.93
  -3   1  22  887.11   34.36
   3   1  22  835.19   33.61
   3  -1  22  827.14   32.45
   3   1  22  853.75   32.84
   3   1  22  832.01   33.51
  -3   1  22  830.35   33.46
   3   1  22  814.80   32.78
   3   1  22  761.79   33.33
   3  -1  22  837.54   33.22
  -3  -1  22  772.70   32.98
  -3   1  22  832.23   33.49
  -3   1  22  819.53   32.19
   3   1  22  884.40   34.45
  -3   1  22  914.31   34.50
   3   1  22  856.15   32.54
  -3   1  22  872.66   33.19
   3  -1  22  895.66   34.21
  -3  -1  22  821.62   33.94
  -3   1  23  154.51    8.83
   3   1  23  133.51    8.43
   3  -1  23  146.29    8.22
  -3  -1  23  136.49    8.13
   3   1  23  127.40    7.83
   3   1  23  131.91    7.91
  -3   1  23  146.85    8.01
   3   1  23  125.19    7.16
   3  -1  23  139.68    7.00
   3   1  23  137.00    7.31
   3   1  23  143.09    8.72
  -3   1  23  136.64    8.61
   3  -1  23  147.15    8.62
  -3   1  23  127.12    7.39
   3   1  23  142.80    7.00
  -3  -1  23  140.73    8.45
  -3   1  23  138.26    6.66
   3   1 -23  135.42    6.62
   3  -1  24  709.57   28.47
  -3  -1  24  752.97   28.62
   3   1  24  748.54   28.88
  -3   1  24  749.68   28.83
   3  -1  24  680.76   28.00
  -3  -1  24  725.03   28.24
   3   1  24  673.67   27.13
   3  -1  24  665.67   26.79
  -3   1  24  706.24   27.50
   3   1  24  650.58   26.67
  -3  -1  24  744.24   28.61
   3  -1  24  695.03   28.40
   3   1  24  675.47   27.12
  -3   1  24  677.75   27.86
   3   1  24  631.80   27.67
  -3   1  24  650.06   27.77
   3  -1  24  659.07   27.42
  -3  -1  24  705.66   27.60
   3   1  24  612.83   27.62
   3  -1  25  170.64    9.12
   3   1  25  174.49    9.57
  -3  -1  25  142.65    8.81
   3  -1  25  164.05    9.19
  -3  -1  25  165.68    9.32
  -3   1  25  160.38    9.39
  -3   1  25  173.94    8.30
   3  -1  25  161.56    7.87
   3   1  25  157.26    8.19
   3  -1  25  159.24    9.08
  -3  -1  25  161.93    9.23
  -3   1  25  165.85    8.51
   3   1  25  159.96    8.17
   3   1  25  169.59    8.88
  -3   1  25  170.98    8.95
   3   1  25  137.04    8.48
  -3   1  25  140.68    8.64
   3  -1  25  167.63    8.61
  -3  -1  25  157.79    8.52
   3  -1  26    3.82    2.48
  -3  -1  26    6.19    2.80
   3  -1  26    7.94    3.13
  -3  -1  26    5.78    2.89
   3   1  26    3.34    2.15
  -3   1  26    5.49    2.39
  -3  -1  26    4.81    2.23
   3   1  26    0.75    2.12
   3  -1  26    5.63    1.99
  -3   1  26    3.71    2.13
  -3   1  26    0.20    2.14
  -3  -1  26    8.36    2.51
   3  -1  26   11.70    2.74
   3   1  26    1.99    2.62
  -3   1  26    8.43    2.95
   3   1  27   37.64    4.61
  -3   1  27   40.81    4.72
  -3  -1  27   35.68    4.33
   3  -1  27   42.11    4.56
  -3   1  27   45.59    3.83
   3   1  27   38.00    4.11
  -3   1  27   50.37    4.41
   3  -1  27   42.65    4.01
  -3  -1  27   33.99    3.74
  -3   1  27   39.37    4.09
   3   1  27   31.64    3.91
   3  -1  27   40.72    3.88
  -3  -1  27   34.22    3.76
   3   1  28   13.98    3.65
  -3   1  28   15.45    3.57
   3  -1  28   18.25    3.36
  -3  -1  28   13.42    3.17
   3   1  28   12.49    2.37
  -3  -1  28   12.31    2.35
   3  -1  28   14.01    3.21
  -3  -1  28   16.45    3.23
   3   1  28   16.17    2.53
   3  -1  28   13.80    2.15
  -3   1  28   12.71    2.43
   3  -1  28   20.54    3.00
  -3  -1  28   16.46    2.89
  -3   1  28   16.07    3.03
   3   1  28   18.47    3.17
   3  -1  28   19.02    2.85
  -3  -1  28   17.32    2.92
   3   1  28   11.92    3.00
  -3   1  28   12.35    2.91
  -3  -1  29    9.24    2.95
   3   1  29    6.88    3.01
  -3   1  29    9.53    3.03
   3  -1  29    8.57    2.91
   3   1  29   10.45    2.20
   3  -1  29   11.63    1.94
  -3   1  29    9.18    2.28
  -3  -1  29   12.41    2.15
  -3   1  29    8.79    2.42
   3   1  29    8.87    2.05
   3  -1  29    9.23    2.87
  -3  -1  29   11.65    3.01
  -3  -1  29    9.67    2.02
  -3   1  29    7.00    1.89
  -3  -1  29   15.61    2.63
   3  -1  29   11.77    2.45
  -3   1  29   12.48    2.75
   3   1  29    7.04    2.61
   3  -1  29   14.27    2.67
  -3  -1  29   14.12    2.59
   3  -1  30  140.35    7.32
  -3  -1  30  139.60    7.26
  -3   1  30  157.06    7.27
   3   1  30  141.20    6.81
  -3  -1  30  145.29    6.97
   3  -1  30  144.31    6.70
  -3   1  30  148.79    7.15
   3   1  30  144.73    7.52
  -3   1  30  161.90    7.72
   3  -1  30  154.74    7.48
  -3  -1  30  152.74    7.41
   3  -1  30  167.61    8.04
  -3   1  30  168.78    8.21
   3   1  30  163.27    8.14
  -3  -1  30  165.75    8.00
   3   1 -30  130.59    6.41
   3  -1  30  163.65    8.00
  -3  -1  30  158.79    7.95
  -3  -1  30  159.51    6.90
  -3   1  30  150.55    6.79
   3   1  31    3.79    2.25
  -3   1  31    1.73    2.28
   3  -1  31   -0.16    2.02
  -3  -1  31   -0.96    1.93
   3  -1  31    2.67    1.73
  -3  -1  31   -0.13    1.67
  -3   1  31    0.78    1.60
  -3  -1  31    0.42    1.44
   3   1 -31   -0.07    1.03
  -3  -1  31    0.61    1.23
   3   1  31    0.53    1.29
  -3   1  31    1.30    1.60
  -3   1  31    1.12    1.07
  -3   1  32    1.17    1.41
  -3  -1  32    2.41    1.32
   3  -1  32    0.96    1.41
  -3  -1  32    1.99    1.39
  -3   1  32    1.68    1.36
   3  -1  32    1.15    1.65
  -3  -1  32    1.02    1.65
   3   1  32   -0.54    1.76
  -3   1  32    1.77    1.75
  -3   1  33    7.16    1.25
  -3   2   0   -0.11    0.87
   3   2   0    0.86    1.54
  -3   2   0    0.42    1.44
  -3   2   0   -0.65    1.31
  -3   2   0    1.15    1.69
   3   2   0    0.82    0.71
   3   2   0    0.50    2.12
   3   2   0    0.08    1.77
  -3   2   0    0.34    1.06
   3   2   0    1.43    1.19
   3  -2   0    1.01    1.08
   3   2   0    1.40    1.91
   3   2   1 1376.32   50.86
  -3   2  -1 1319.74   50.02
   3  -2  -1 1352.18   50.14
   3  -2   1 1361.81   50.25
  -3   2  -1 1432.71   50.23
   3   2  -1 1406.34   50.61
  -3   2   1 1369.59   50.56
  -3   2  -1 1406.72   50.48
  -3   2   1 1339.76   50.54
   3   2   1 1457.83   49.98
  -3   2  -1 1343.03   50.55
   3   2   1 1349.62   50.57
   3   2   1 1451.41   50.63
  -3   2   1 1389.99   50.69
  -3   2  -1 1381.87   50.60
  -3   2   1 1434.88   50.19
   3   2  -1 1401.60   50.91
   3   2   1 1365.02   50.98
   3   2  -1 1339.63   50.60
   3   2   1 1323.59   50.70
   3   2  -1 1390.60   50.76
   3   2   1 1378.12   50.68
   3   2   1 1339.33   50.15
   3   2  -1 1334.43   50.26
  -3   2   1 1394.96   50.20
  -3   2  -1 1299.80   50.17
   3  -2   2  319.62   12.19
  -3   2  -2  329.31   12.11
   3  -2  -2  314.27   11.95
   3   2  -2  315.66   12.18
   3   2   2  303.15   11.93
  -3   2   2  324.11   12.08
  -3   2  -2  304.45   11.84
   3   2   2  319.30   12.75
   3   2   2  301.65   12.32
  -3   2   2  330.44   12.45
   3   2   2  315.74   12.49
   3   2   2  312.12   12.49
  -3   2  -2  326.75   12.41
  -3   2   2  312.56   12.52
   3   2   2  314.43   11.75
  -3   2   2  327.87   12.51
  -3   2  -2  315.85   12.49
   3   2  -2  315.91   12.46
  -3   2   2  330.75   12.46
  -3   2   2  336.00   11.99
  -3   2   2  318.64   12.62
   3   2  -2  321.29   12.76
   3   2   2  324.88   12.98
   3   2  -2  321.31   12.44
   3   2   2  311.57   12.68
   3   2   2  316.48   12.33
  -3   2   2  344.38   12.43
   3   2   2  285.06   11.97
   3   2  -2  294.30   12.68
   3   2   2  321.59   12.58
   3   2   2  343.78   12.29
   3   2   2  324.58   12.02
  -3   2   2  321.03   11.92
  -3   2  -3  833.70   30.69
   3  -2  -3  817.45   30.48
   3  -2   3  858.14   30.82
   3   2   3  778.74   30.43
   3   2  -3  804.22   30.79
   3   2  -3  836.88   30.43
   3   2   3  879.43   31.32
   3   2   3  818.99   30.93
   3   2  -3  847.90   30.88
   3   2   3  878.24   31.08
  -3   2   3  784.64   30.99
   3   2   3  822.41   31.07
  -3   2  -3  849.91   30.99
   3   2  -3  842.17   31.10
  -3   2  -3  844.30   31.10
  -3   2   3  870.90   31.08
   3   2   3  953.02   31.21
  -3   2   3  863.50   31.08
  -3   2   3  843.04   30.47
  -3   2   3  852.25   31.21
   3   2   3  842.16   30.29
  -3   2   3  826.99   31.06
   3   2   3  815.78   31.22
   3   2  -3  785.94   30.85
   3   2   3  867.50   31.55
  -3   2   3  866.79   30.97
   3   2   3  785.64   30.90
  -3   2   3  800.05   30.33
   3   2   3  887.80   30.67
   3   2   3  817.43   31.02
   3   2   3  806.68   31.30
  -3   2   3  829.46   31.31
   3   2   3  821.00   30.63
  -3   2   3  832.89   30.58
   3   2   3  857.70   30.85
   3  -2   4  725.02   26.41
  -3   2  -4  710.07   26.27
   3   2  -4  716.57   26.42
   3   2   4  709.15   26.82
   3   2   4  681.72   26.48
   3   2  -4  733.31   26.46
   3  -2  -4  720.14   25.99
   3   2   4  707.26   26.61
  -3   2   4  753.18   26.65
  -3   2   4  688.28   26.62
   3   2   4  721.71   26.65
  -3   2   4  711.90   26.69
  -3   2   4  718.24   26.80
  -3   2   4  701.14   25.92
  -3   2   4  737.62   27.39
   3   2   4  752.13   26.94
   3   2   4  724.33   27.13
  -3   2   4  666.91   25.94
   3   2   4  742.46   26.22
  -3   2   4  685.15   26.54
   3   2   4  700.19   26.51
   3   2   4  725.83   26.57
  -3   2   4  653.23   26.90
   3   2   4  727.51   26.98
   3   2   4  712.42   26.43
  -3   2   4  689.02   26.20
   3   2   4  717.01   26.24
   3   2  -5   11.91    1.80
   3   2   5   10.86    2.29
   3   2   5    9.19    1.37
   3   2  -5   10.46    1.64
   3   2   5    8.44    1.94
  -3   2   5    9.85    1.88
   3   2   5   10.64    2.08
  -3   2   5    9.77    2.05
   3   2   5    8.33    1.90
  -3   2   5   10.73    1.84
   3   2   5    8.26    1.38
  -3   2   5   13.42    1.48
   3   2   5   10.96    1.84
   3   2   5    9.19    1.66
   3  -2  -5    9.91    0.90
  -3   2   5    9.20    0.71
  -3   2   5    9.00    2.06
  -3   2   5    8.91    2.20
   3   2   5    9.18    2.72
   3   2   5    8.99    2.23
  -3   2   5    9.06    2.81
   3   2   5   10.50    1.93
   3   2   5    7.45    1.68
   3   2   5    9.13    2.38
  -3   2   5    9.74    2.35
   3  -2   5   12.37    1.74
  -3   2  -5   12.78    1.55
   3  -2   6   67.75    3.54
  -3   2  -6   69.40    3.38
   3   2  -6   65.46    3.53
   3   2   6   77.43    4.18
   3   2   6   67.10    3.66
   3   2  -6   61.27    3.41
   3   2   6   67.82    3.81
   3  -2  -6   65.09    2.83
  -3   2   6   61.62    3.91
  -3   2  -6   73.35    3.63
  -3   2   6   70.11    3.94
   3   2   6   71.15    4.20
  -3   2   6   71.87    4.61
  -3   2   6   79.53    4.72
   3   2  -6   70.80    3.25
   3   2   6   72.34    4.40
  -3   2   6   67.52    3.77
   3   2   6   65.62    3.25
   3   2   6   68.33    3.49
  -3   2   6   71.45    4.20
   3   2   6   61.95    4.12
   3   2   6   64.47    3.54
   3   2   6   70.60    3.75
   3   2   6   74.04    3.39
  -3   2  -7  542.46   20.85
   3   2  -7  563.92   21.10
   3   2   7  547.80   21.39
  -3   2   7  601.10   21.32
   3   2   7  568.92   21.16
   3   2  -7  536.06   20.87
   3   2   7  530.90   21.15
   3   2   7  567.16   21.07
   3   2   7  582.46   20.92
   3  -2  -7  505.72   20.37
  -3   2   7  566.37   21.42
  -3   2  -7  573.68   21.11
  -3   2   7  602.79   21.57
   3   2   7  543.52   21.82
  -3   2   7  554.43   21.93
  -3   2   7  601.71   22.09
   3   2   7  558.15   21.60
  -3   2   7  554.67   21.18
   3   2   7  567.26   20.80
   3   2   7  571.13   21.09
   3   2   7  570.27   20.91
  -3   2   7  542.86   21.60
   3   2   7  554.04   21.62
   3   2  -7  555.21   21.50
   3  -2   7  572.15   21.04
  -3   2  -8  441.35   16.87
   3   2  -8  420.70   17.03
   3   2   8  450.17   17.41
  -3   2   8  461.07   17.28
   3   2   8  419.74   17.28
   3   2   8  442.16   17.19
   3   2   8  434.40   17.28
   3   2  -8  453.52   16.88
  -3   2   8  447.14   17.43
   3   2   8  504.96   17.58
   3   2   8  439.16   17.37
  -3   2   8  420.21   17.34
   3   2   8  401.39   17.11
[truncated: 751,375 more chars]
